# Supplementary material for: AHR is a master regulator of diverse pathways in endogenous metabolism
Source: Sci Rep. 2022 Oct 5;12:16625. doi: 10.1038/s41598-022-20572-2 (PMC9534852; doi:10.1038/s41598-022-20572-2)
Supplement: Supplementary file 1 — Supplementary Information 1. [file 41598_2022_20572_MOESM1_ESM.xlsx]

## Sheet: Sheet1
Supplementary Table S1: Summary statistics of significantly altered serum metabolites in the comparison of Ahr-null and Ahr-expressing mice.
Metabolite	Pubchem ID	Subpathway	Fold Change	p-value	q-value
2,8-quinolinediol sulfate		Food Component/Plant	14.31	0	0
hydroxymethylpyrimidine	777	Thiamine Metabolism	13.09	0	0
4-vinylphenol sulfate	6426766	Benzoate Metabolism	10.47	0	0.0042
uracil	1174	Pyrimidine Metabolism, Uracil containing	3.12	0	0.0002
2'-deoxyuridine	13712	Pyrimidine Metabolism, Uracil containing	3.65	0.0001	0.0042
5-methyluridine (ribothymidine)	445408	Pyrimidine Metabolism, Uracil containing	2.04	0.0001	0.0052
2S,3R-dihydroxybutyrate	10964471	Fatty Acid, Dihydroxy	1.94	0.0001	0.0057
cholesterol sulfate	65076	Sterol	0.7	0.0001	0.0046
N-acetylmethionine	448580	Methionine, Cysteine, SAM and Taurine Metabolism	0.4	0.0001	0.0056
3-aminoisobutyrate	64956	Pyrimidine Metabolism, Thymine containing	3.51	0.0002	0.006
4-imidazoleacetate	96215	Histidine Metabolism	1.43	0.0002	0.006
methyl glucopyranoside (alpha + beta)	445238;3036743;2108	Food Component/Plant	0.4	0.0002	0.006
1-stearoyl-2-arachidonoyl-glycosyl-GPE (18:0/20:4)**	46891781	Glycosyl PE	0.27	0.0002	0.006
phenylacetylcarnitine	101724840	Acetylated Peptides	7.66	0.0003	0.0071
4-ethylcatechol sulfate		Benzoate Metabolism	7.44	0.0003	0.0065
anthranilate	227	Tryptophan Metabolism	1.84	0.0003	0.0071
octadecenedioate (C18:1-DC)	9543674	Fatty Acid, Dicarboxylate	3.76	0.0004	0.0071
thymidine	5789	Pyrimidine Metabolism, Thymine containing	3.28	0.0004	0.0071
N6-acetyllysine	92832	Lysine Metabolism	1.38	0.0004	0.0071
valine	6287	Leucine, Isoleucine and Valine Metabolism	0.7	0.0004	0.0071
1-oleoyl-GPG (18:1)*		Lysophospholipid	0.46	0.0004	0.0071
N,N-dimethylalanine	5488191	Alanine and Aspartate Metabolism	4.93	0.0005	0.0075
pyridoxate	6723	Vitamin B6 Metabolism	2.41	0.0005	0.0076
quinate	6508	Food Component/Plant	0.47	0.0005	0.0075
sphingomyelin (d18:1/25:0, d19:0/24:1, d20:1/23:0, d19:1/24:0)*		Sphingomyelins	0.6	0.0006	0.0085
2-stearoyl-GPE (18:0)*	90658453;53480667	Lysophospholipid	0.53	0.0006	0.008
adipoylcarnitine (C6-DC)	71296139	Fatty Acid Metabolism (Acyl Carnitine, Dicarboxylate)	3.18	0.0007	0.0085
N-palmitoyl-sphinganine (d18:0/16:0)	5283572	Dihydroceramides	0.27	0.0007	0.0087
thymine	1135	Pyrimidine Metabolism, Thymine containing	2.62	0.0008	0.0093
N6-methyllysine	164795	Lysine Metabolism	1.9	0.0008	0.0093
prolylglycine	6426709	Dipeptide	0.6	0.0008	0.0093
N-acetylputrescine	122356	Polyamine Metabolism	1.65	0.0009	0.0093
sphingomyelin (d18:1/21:0, d17:1/22:0, d16:1/23:0)*		Sphingomyelins	0.57	0.0009	0.0093
sphingomyelin (d18:2/21:0, d16:2/23:0)*		Sphingomyelins	0.41	0.0009	0.0093
N-palmitoyl-phytosphingosine (t18:0/16:0)	10506988	Dihydroceramides	0.42	0.001	0.0103
N-acetylasparagine	99715	Alanine and Aspartate Metabolism	0.65	0.0013	0.0127
N-acetylmethionine sulfoxide	11902949	Methionine, Cysteine, SAM and Taurine Metabolism	0.43	0.0013	0.0125
1-stearoyl-2-oleoyl-GPC (18:0/18:1)	24778825	Phosphatidylcholine (PC)	0.63	0.0014	0.0127
p-cresol sulfate	4615423	Benzoate Metabolism	8.4	0.0016	0.0141
sphingomyelin (d18:1/22:1, d18:2/22:0, d16:1/24:1)*		Sphingomyelins	0.57	0.0016	0.0141
enterolactone sulfate		Food Component/Plant	0.33	0.0016	0.0141
betaine	247	Glycine, Serine and Threonine Metabolism	1.71	0.0018	0.0153
undecanedioate (C11-DC)	15816	Fatty Acid, Dicarboxylate	4.66	0.0021	0.0167
2-methylbutyrylcarnitine (C5)	6426901	Leucine, Isoleucine and Valine Metabolism	1.85	0.0021	0.0167
succinylcarnitine (C4-DC)	71464481	TCA Cycle	3.51	0.0022	0.0167
N-acetylleucine	70912	Leucine, Isoleucine and Valine Metabolism	0.51	0.0022	0.0167
1,2-dilinoleoyl-GPC (18:2/18:2)	5288075	Phosphatidylcholine (PC)	0.67	0.0023	0.0168
suberate (C8-DC)	10457	Fatty Acid, Dicarboxylate	5.26	0.0025	0.0181
1-(1-enyl-stearoyl)-2-arachidonoyl-GPE (P-18:0/20:4)*	9547058	Plasmalogen	0.62	0.0025	0.0181
alpha-ketoglutarate	51	TCA Cycle	3.15	0.0026	0.0183
N-stearoylserine*		Endocannabinoid	0.57	0.0027	0.0183
sulfate*	5152822	Chemical	1.45	0.0028	0.0187
argininosuccinate	60150382	Urea cycle; Arginine and Proline Metabolism	0.31	0.0028	0.0187
phosphate	1061	Oxidative Phosphorylation	2.03	0.003	0.0194
p-cresol glucuronide*	154035	Tyrosine Metabolism	10.94	0.0032	0.0204
sphingomyelin (d18:2/23:0, d18:1/23:1, d17:1/24:1)*	134757653	Sphingomyelins	0.63	0.0033	0.0204
tetradecanedioate (C14-DC)	13185	Fatty Acid, Dicarboxylate	2.77	0.0035	0.0213
chenodeoxycholate	10133	Primary Bile Acid Metabolism	11.85	0.0036	0.0217
xanthurenate	5699	Tryptophan Metabolism	0.56	0.0036	0.0217
3-hydroxyoctanoylcarnitine (1)		Fatty Acid Metabolism (Acyl Carnitine, Hydroxy)	2.87	0.004	0.0226
behenoyl dihydrosphingomyelin (d18:0/22:0)*	44260132	Dihydrosphingomyelins	0.3	0.004	0.0226
glyco-beta-muricholate**		Primary Bile Acid Metabolism	17.13	0.0041	0.0226
2-oxoadipate	71	Lysine Metabolism	0.5	0.0041	0.0226
eicosenoate (20:1)	5282769;5282768;94159	Long Chain Monounsaturated Fatty Acid	0.41	0.0041	0.0226
N-formylmethionine	439750	Methionine, Cysteine, SAM and Taurine Metabolism	0.79	0.0042	0.0226
3-hydroxysebacate	3017884	Fatty Acid, Monohydroxy	5.17	0.0043	0.0226
1-linoleoyl-GPG (18:2)*		Lysophospholipid	0.34	0.0043	0.0226
N2-acetyllysine	92907	Lysine Metabolism	1.38	0.0044	0.0226
pimelate (C7-DC)	385	Fatty Acid, Dicarboxylate	2.78	0.0046	0.0233
tricosanoyl sphingomyelin (d18:1/23:0)*		Sphingomyelins	0.66	0.0049	0.0244
ethyl beta-glucopyranoside	121667	Food Component/Plant	0.57	0.0049	0.0244
3-dehydrocholate	159655	Secondary Bile Acid Metabolism	11.15	0.0051	0.0244
hexadecanedioate (C16-DC)	10459	Fatty Acid, Dicarboxylate	3.29	0.0052	0.0244
S-methylmethionine	458	Methionine, Cysteine, SAM and Taurine Metabolism	0.4	0.0053	0.0244
sebacate (C10-DC)	5192	Fatty Acid, Dicarboxylate	3.52	0.0055	0.0244
xanthosine	64959	Purine Metabolism, (Hypo)Xanthine/Inosine containing	2.68	0.0055	0.0244
3-bromo-5-chloro-2,6-dihydroxybenzoic acid*	134581543	Chemical	0.54	0.0055	0.0244
putrescine	1045	Polyamine Metabolism	1.93	0.0056	0.0244
2-oxindole-3-acetate	3080590	Food Component/Plant	0.62	0.0056	0.0244
octadecadienedioate (C18:2-DC)*		Fatty Acid, Dicarboxylate	2.6	0.0057	0.0244
1-stearoyl-2-linoleoyl-GPE (18:0/18:2)*	9546749	Phosphatidylethanolamine (PE)	0.46	0.0057	0.0244
malonylcarnitine	22833583	Fatty Acid Synthesis	1.9	0.0058	0.0244
tiglylcarnitine (C5:1-DC)	22833596	Leucine, Isoleucine and Valine Metabolism	1.6	0.0058	0.0244
tetradecadienedioate (C14:2-DC)*	86018718	Fatty Acid, Dicarboxylate	3.04	0.0059	0.0244
1-palmitoyl-GPI (16:0)	71296207	Lysophospholipid	0.43	0.0059	0.0244
hexadecenedioate (C16:1-DC)*		Fatty Acid, Dicarboxylate	3.4	0.0061	0.0244
ribitol	6912	Pentose Metabolism	1.3	0.0061	0.0244
8-hydroxyoctanoate	69820	Fatty Acid, Monohydroxy	7.07	0.0062	0.0245
3-hydroxyhexanoylcarnitine (1)		Fatty Acid Metabolism (Acyl Carnitine, Hydroxy)	2.5	0.0062	0.0245
(S)-3-hydroxybutyrylcarnitine	71464477	Fatty Acid Metabolism (Acyl Carnitine, Hydroxy)	2.7	0.0065	0.0247
1-stearoyl-GPE (18:0)	9547068	Lysophospholipid	0.64	0.0065	0.0247
erucate (22:1n9)	8216;5281116	Long Chain Monounsaturated Fatty Acid	0.48	0.0065	0.0247
1-stearoyl-2-arachidonoyl-GPE (18:0/20:4)	5289133	Phosphatidylethanolamine (PE)	0.37	0.0065	0.0247
indolepropionate	3744	Tryptophan Metabolism	1.87	0.0066	0.0247
phenylacetate	999	Phenylalanine Metabolism	5.94	0.0067	0.0248
1-arachidonoyl-GPC (20:4n6)*	24779476	Lysophospholipid	0.72	0.0069	0.0252
daidzein 7-O-glucuronide	11316354	Food Component/Plant	0.21	0.0069	0.0252
beta-hydroxyisovaleroylcarnitine		Leucine, Isoleucine and Valine Metabolism	1.48	0.0075	0.0262
palmitoyl dihydrosphingomyelin (d18:0/16:0)*	9939965	Dihydrosphingomyelins	0.62	0.0075	0.0262
2-arachidonoylglycerol (20:4)	5282280	Monoacylglycerol	0.4	0.0075	0.0262
azelate (C9-DC)	2266	Fatty Acid, Dicarboxylate	6.84	0.0077	0.0262
N-acetylglucosamine/N-acetylgalactosamine	84265;439174	Aminosugar Metabolism	1.58	0.0077	0.0262
1-palmitoyl-GPE (16:0)	9547069	Lysophospholipid	0.62	0.0077	0.0262
oleoylcholine	59040790	Fatty Acid Metabolism (Acyl Choline)	0.27	0.0078	0.0262
4-guanidinobutanoate	500	Guanidino and Acetamido Metabolism	1.44	0.008	0.0269
betonicine	164642	Food Component/Plant	0.65	0.0081	0.0269
1-linoleoyl-GPE (18:2)*	52925130	Lysophospholipid	0.66	0.0082	0.0269
10-undecenoate (11:1n1)	14891	Medium Chain Fatty Acid	2	0.0085	0.0274
gamma-glutamylleucine	151023	Gamma-glutamyl Amino Acid	0.65	0.0086	0.0274
2-hydroxysebacate	128458	Fatty Acid, Dicarboxylate	2.14	0.0088	0.0274
sphingomyelin (d18:1/19:0, d19:1/18:0)*		Sphingomyelins	0.65	0.0089	0.0274
4-hydroxyphenylpyruvate	979	Tyrosine Metabolism	3.34	0.009	0.0274
glutamine	5961	Glutamate Metabolism	1.18	0.009	0.0274
stearate (18:0)	5281	Long Chain Saturated Fatty Acid	0.69	0.009	0.0274
1-arachidonoyl-GPE (20:4n6)*	42607465	Lysophospholipid	0.47	0.009	0.0274
dihomo-linolenoyl-choline		Fatty Acid Metabolism (Acyl Choline)	0.38	0.0091	0.0275
2-aminoadipate	92136	Lysine Metabolism	0.5	0.0096	0.0288
stachydrine	115244	Food Component/Plant	0.75	0.0097	0.0288
palmitoylcholine	151731	Fatty Acid Metabolism (Acyl Choline)	0.32	0.0098	0.029
guanidinoacetate	763	Creatine Metabolism	1.65	0.0104	0.0294
2-hydroxystearate	69417;439885;439887	Fatty Acid, Monohydroxy	0.7	0.0104	0.0294
retinol (Vitamin A)	445354	Vitamin A Metabolism	0.67	0.0105	0.0294
1-stearoyl-2-oleoyl-GPE (18:0/18:1)	9546742	Phosphatidylethanolamine (PE)	0.25	0.0105	0.0294
1-stearoyl-2-arachidonoyl-GPC (18:0/20:4)	16219824	Phosphatidylcholine (PC)	0.74	0.0106	0.0294
kynurenate	3845	Tryptophan Metabolism	0.69	0.0106	0.0294
N-acetylisoleucine	306109	Leucine, Isoleucine and Valine Metabolism	0.62	0.0106	0.0294
arginine	6322	Urea cycle; Arginine and Proline Metabolism	0.34	0.0106	0.0294
(R)-3-hydroxybutyrylcarnitine	53481617	Fatty Acid Metabolism (Acyl Carnitine, Hydroxy)	3.84	0.0108	0.0294
sphingomyelin (d18:2/24:1, d18:1/24:2)*	85336023	Sphingomyelins	0.6	0.0108	0.0294
glycitein glucuronide (2)*		Food Component/Plant	0.25	0.0109	0.0295
sphingomyelin (d18:2/23:1)*		Sphingomyelins	0.64	0.0111	0.0296
N1-methyladenosine	27476	Purine Metabolism, Adenine containing	1.3	0.0112	0.0296
2-aminobutyrate	80283	Glutathione Metabolism	1.62	0.0113	0.0296
1-linoleoyl-GPI (18:2)*	11124828	Lysophospholipid	0.56	0.0113	0.0296
cinnamate	444539	Food Component/Plant	2.37	0.0116	0.0296
1-linoleoyl-2-arachidonoyl-GPC (18:2/20:4n6)*	24778979	Phosphatidylcholine (PC)	0.67	0.0116	0.0296
isobutyrylcarnitine (C4)	168379	Leucine, Isoleucine and Valine Metabolism	1.66	0.0117	0.0296
gamma-glutamyl-alpha-lysine	65254	Gamma-glutamyl Amino Acid	0.69	0.0117	0.0296
behenoyl sphingomyelin (d18:1/22:0)*	44260125	Sphingomyelins	0.44	0.0117	0.0296
N-acetylvaline	66789	Leucine, Isoleucine and Valine Metabolism	0.76	0.0118	0.0296
pyridoxamine	1052	Vitamin B6 Metabolism	1.71	0.0119	0.0297
N-acetylhomocitrulline		Urea cycle; Arginine and Proline Metabolism	1.39	0.0122	0.0301
carboxyethyl-GABA	2572	Glutamate Metabolism	1.95	0.0123	0.0301
linoleoylcholine*	53481656	Fatty Acid Metabolism (Acyl Choline)	0.31	0.0123	0.0301
18-methylnonadecanoate (i20:0)	4383090	Fatty Acid, Branched	0.46	0.0125	0.0302
sphingomyelin (d18:1/20:0, d16:1/22:0)*	44260124	Sphingomyelins	0.55	0.0128	0.0303
2-hydroxyhippurate (salicylurate)	10253	Benzoate Metabolism	0.37	0.0128	0.0303
N-delta-acetylornithine	9920500	Urea cycle; Arginine and Proline Metabolism	0.69	0.0129	0.0303
2-oxoarginine*	558	Urea cycle; Arginine and Proline Metabolism	0.66	0.0129	0.0303
1-arachidonoyl-GPI (20:4)*	121596217	Lysophospholipid	0.63	0.0129	0.0303
4-hydroxycinnamate sulfate	6070438	Tyrosine Metabolism	1.83	0.0131	0.0304
1-methyl-4-imidazoleacetate	75810	Histidine Metabolism	1.36	0.0131	0.0304
stearoylcholine*	90111	Fatty Acid Metabolism (Acyl Choline)	0.31	0.0133	0.0305
trizma acetate	16218782	Chemical	31.87	0.0136	0.031
cholate	221493	Primary Bile Acid Metabolism	14.6	0.0137	0.031
1-palmitoyl-GPA (16:0)	6419701	Lysophospholipid	2.46	0.0138	0.0311
methyl-4-hydroxybenzoate sulfate	10657183	Benzoate Metabolism	0.3	0.0142	0.0318
1-oleoyl-GPE (18:1)	9547071	Lysophospholipid	0.41	0.0143	0.0318
dodecanedioate (C12-DC)	12736	Fatty Acid, Dicarboxylate	2.5	0.0145	0.032
1-stearoyl-GPI (18:0)	71581135;42607495	Lysophospholipid	0.53	0.0146	0.032
isovalerylglycine	546304	Leucine, Isoleucine and Valine Metabolism	0.3	0.0149	0.0324
N-acetylhistidine	75619	Histidine Metabolism	0.67	0.0151	0.0328
fumarate	444972	TCA Cycle	1.51	0.0153	0.033
5,6-dihydrouridine	94312	Pyrimidine Metabolism, Uracil containing	1.29	0.0155	0.0332
arachidonoylcholine	122198216	Fatty Acid Metabolism (Acyl Choline)	0.31	0.0156	0.0332
fructosyllysine	9839580	Lysine Metabolism	0.65	0.0157	0.0332
spermidine	1102	Polyamine Metabolism	3.51	0.0158	0.0332
dodecenedioate (C12:1-DC)*	5283028	Fatty Acid, Dicarboxylate	2.29	0.016	0.0332
heptenedioate (C7:1-DC)*		Fatty Acid, Dicarboxylate	1.92	0.016	0.0332
glycerophosphoethanolamine	123874	Phospholipid Metabolism	0.5	0.0166	0.034
arachidonate (20:4n6)	444899	Long Chain Polyunsaturated Fatty Acid (n3 and n6)	0.42	0.0166	0.034
N-methylpipecolate	11286529	Bacterial/Fungal	0.35	0.0166	0.034
1-methylhistidine	92105	Histidine Metabolism	0.48	0.0169	0.0344
eicosenoylcarnitine (C20:1)*		Fatty Acid Metabolism (Acyl Carnitine, Monounsaturated)	2.29	0.0171	0.0346
5-oxoproline	439685;7405	Glutathione Metabolism	1.44	0.0173	0.0348
sedoheptulose	5459879	Pentose Metabolism	1.94	0.0176	0.035
4-vinylcatechol sulfate		Benzoate Metabolism	4.51	0.0178	0.035
N-acetylhistamine	69602	Histidine Metabolism	0.44	0.0179	0.035
histidine betaine (hercynine)*	3083620	Food Component/Plant	0.36	0.0179	0.035
docosapentaenoylcarnitine (C22:5n3)*	71464594	Fatty Acid Metabolism (Acyl Carnitine, Polyunsaturated)	2.1	0.018	0.035
threonine	6288	Glycine, Serine and Threonine Metabolism	0.7	0.0181	0.035
hexanoylcarnitine (C6)	6426853	Fatty Acid Metabolism (Acyl Carnitine, Medium Chain)	1.98	0.0182	0.035
hydroquinone sulfate	161220	Drug - Topical Agents	2.61	0.0183	0.035
3-hydroxy-2-ethylpropionate	188979	Leucine, Isoleucine and Valine Metabolism	2.36	0.0185	0.035
3-hydroxypalmitoylcarnitine	126456228	Fatty Acid Metabolism (Acyl Carnitine, Hydroxy)	2.03	0.0185	0.035
beta-muricholate	5283853	Primary Bile Acid Metabolism	12.85	0.0186	0.035
N-stearoyl-sphinganine (d18:0/18:0)*	5283573	Dihydroceramides	0.15	0.0186	0.035
ophthalmate	7018721	Glutathione Metabolism	6.86	0.0189	0.0351
nonanoylcarnitine (C9)	91825642	Fatty Acid Metabolism (Acyl Carnitine, Medium Chain)	1.83	0.0189	0.0351
1-palmitoyl-GPG (16:0)*	3300276	Lysophospholipid	0.61	0.0192	0.0352
gamma-glutamylmethionine	7009567	Gamma-glutamyl Amino Acid	0.14	0.0192	0.0352
adipate (C6-DC)	196	Fatty Acid, Dicarboxylate	2.1	0.0193	0.0352
2-hydroxybutyrate/2-hydroxyisobutyrate	4277439;440864	Glutathione Metabolism	2.21	0.0194	0.0354
formiminoglutamate	439233	Histidine Metabolism	4.29	0.0196	0.0354
sphingomyelin (d17:1/14:0, d16:1/15:0)*		Sphingomyelins	0.72	0.0197	0.0355
3-methoxycatechol sulfate (1)	129892430	Benzoate Metabolism	0.33	0.0202	0.0362
arachidonoyl ethanolamide	5281969	Endocannabinoid	0.63	0.0207	0.0368
vanillic acid glycine	3083688	Food Component/Plant	0.33	0.0207	0.0368
equol glucuronide	46781484	Food Component/Plant	0.3	0.0211	0.0372
3-indoleglyoxylic acid	73863	Food Component/Plant	0.52	0.0212	0.0372
hyodeoxycholate	5283820	Secondary Bile Acid Metabolism	3.26	0.0214	0.0373
3-methylhistidine	64969	Histidine Metabolism	0.7	0.022	0.0382
glycine conjugate of C6H10O2 (3)*		Partially Characterized Molecules	1.93	0.0221	0.0383
docosahexaenoylcholine		Fatty Acid Metabolism (Acyl Choline)	0.42	0.0226	0.0389
fructose	2723872	Fructose, Mannose and Galactose Metabolism	0.64	0.0229	0.0392
palmitoloelycholine		Fatty Acid Metabolism (Acyl Choline)	0.42	0.0232	0.0396
N2,N5-diacetylornithine	65977	Urea cycle; Arginine and Proline Metabolism	0.8	0.0238	0.0402
indoxyl glucuronide	2733785	Tryptophan Metabolism	3.16	0.0241	0.0402
malate	525	TCA Cycle	1.45	0.0243	0.0402
dihomo-linolenate (20:3n3 or n6)	5280581	Long Chain Polyunsaturated Fatty Acid (n3 and n6)	0.43	0.0243	0.0402
3-hydroxyoctanoate	26613	Fatty Acid, Monohydroxy	1.74	0.0245	0.0402
homocitrulline	65072	Urea cycle; Arginine and Proline Metabolism	1.53	0.0245	0.0402
S-carboxymethyl-L-cysteine	193653	Drug - Other	0.4	0.0245	0.0402
cystine	67678	Methionine, Cysteine, SAM and Taurine Metabolism	0.22	0.0245	0.0402
acetylcarnitine (C2)	7045767	Fatty Acid Metabolism (Acyl Carnitine, Short Chain)	1.53	0.0248	0.0404
methylphosphate	13130	Purine and Pyrimidine Metabolism	2.62	0.0249	0.0404
3-hydroxyhexanoate	151492	Fatty Acid, Monohydroxy	2.04	0.0251	0.0406
nonadecanoate (19:0)	12591	Long Chain Saturated Fatty Acid	0.59	0.0252	0.0406
1-linoleoyl-2-linolenoyl-GPC (18:2/18:3)*	52922731	Phosphatidylcholine (PC)	0.5	0.0255	0.041
gamma-glutamylisoleucine*	22885096	Gamma-glutamyl Amino Acid	0.78	0.0261	0.0416
sphingomyelin (d18:1/24:1, d18:2/24:0)*	44260126	Sphingomyelins	0.47	0.0262	0.0417
3-hydroxyisobutyrate	11966314	Leucine, Isoleucine and Valine Metabolism	1.58	0.0264	0.0418
guanidinosuccinate	439918	Guanidino and Acetamido Metabolism	0.42	0.0265	0.0418
naringenin 7-glucuronide		Food Component/Plant	0.15	0.0275	0.0431
genistein glucuronide*		Food Component/Plant	0.22	0.0278	0.0434
ursodeoxycholate	31401	Secondary Bile Acid Metabolism	5.68	0.028	0.0434
N-alpha-acetylornithine	439232	Urea cycle; Arginine and Proline Metabolism	1.47	0.0281	0.0434
tridecanedioate (C13-DC)	10458	Fatty Acid, Dicarboxylate	1.43	0.0282	0.0435
lignoceroyl sphingomyelin (d18:1/24:0)		Sphingomyelins	0.46	0.0284	0.0435
3-hydroxylaurate	94216	Fatty Acid, Monohydroxy	2.44	0.0289	0.0442
pyridoxal	1050	Vitamin B6 Metabolism	2.49	0.0292	0.0443
4-acetamidobutanoate	18189	Polyamine Metabolism	1.45	0.0293	0.0443
ceramide (d16:1/24:1, d18:1/22:1)*		Ceramides	0.11	0.0297	0.0447
5-HETE	5280733	Eicosanoid	0.19	0.0298	0.0447
3-hydroxybutyrate (BHBA)	441;94318;92135	Ketone Bodies	3.64	0.0301	0.0447
3-hydroxydecanoate	26612	Fatty Acid, Monohydroxy	1.68	0.0301	0.0447
1-linolenoyl-GPC (18:3)*		Lysophospholipid	0.59	0.0302	0.0447
N-glycolylneuraminate	123802	Aminosugar Metabolism	2.39	0.0312	0.0461
12,13-DiHOME	10236635	Fatty Acid, Dihydroxy	2.1	0.0318	0.0467
pentadecanoylcarnitine (C15)*	123132011	Fatty Acid Metabolism (Acyl Carnitine, Long Chain Saturated)	1.84	0.0333	0.0486
dopamine 3-O-sulfate	122136	Tyrosine Metabolism	2.25	0.0334	0.0486
glycolate (hydroxyacetate)	757	Chemical	0.52	0.0335	0.0486
1-oleoyl-GPI (18:1)	86289645	Lysophospholipid	0.57	0.0344	0.0496
glycitein sulfate (2)		Food Component/Plant	0.38	0.0345	0.0496
1-(1-enyl-palmitoyl)-GPC (P-16:0)*	10917802	Lysoplasmalogen	0.68	0.0349	0.05
2-O-methylascorbic acid	54726398	Ascorbate and Aldarate Metabolism	0.71	0.0352	0.05
1,5-anhydroglucitol (1,5-AG)	64960	Glycolysis, Gluconeogenesis, and Pyruvate Metabolism	0.61	0.0352	0.05
3-hydroxyoleoylcarnitine	129637446	Fatty Acid Metabolism (Acyl Carnitine, Hydroxy)	2.15	0.0354	0.05
citrate	311	TCA Cycle	1.56	0.0355	0.05
1-stearoyl-2-linoleoyl-glycosyl-GPE (18:0/18:2)**		Glycosyl PE	0.57	0.0356	0.05
thiamin (Vitamin B1)	1130	Thiamine Metabolism	4.37	0.0359	0.0503
1-palmitoyl-2-stearoyl-GPC (16:0/18:0)	24778686	Phosphatidylcholine (PC)	0.44	0.0361	0.0503
heptanoate (7:0)	8094	Medium Chain Fatty Acid	1.93	0.0369	0.0512
2R,3R-dihydroxybutyrate	13120901	Fatty Acid, Dihydroxy	1.33	0.0371	0.0513
caprylate (8:0)	379	Medium Chain Fatty Acid	1.67	0.0375	0.0516
glutamate	33032	Glutamate Metabolism	1.36	0.0378	0.0518
sphingomyelin (d18:2/16:0, d18:1/16:1)*		Sphingomyelins	0.66	0.038	0.0519
2-palmitoyl-GPC (16:0)*	15061532	Lysophospholipid	0.7	0.0382	0.0519
5-aminovalerate	138	Lysine Metabolism	2.08	0.0384	0.0519
pyrraline	14274616	Food Component/Plant	2.08	0.0385	0.0519
sphingomyelin (d18:1/14:0, d16:1/16:0)*	11433862	Sphingomyelins	0.74	0.0386	0.0519
dimethylglycine	673	Glycine, Serine and Threonine Metabolism	1.54	0.0389	0.0521
3-hydroxyhexanoylcarnitine (2)		Fatty Acid Metabolism (Acyl Carnitine, Hydroxy)	2.9	0.039	0.0521
margarate (17:0)	10465	Long Chain Saturated Fatty Acid	0.53	0.0392	0.0522
aspartate	5960	Alanine and Aspartate Metabolism	0.61	0.04	0.053
cyclo(gly-pro)	193540	Dipeptide	0.49	0.0401	0.053
mead acid (20:3n9)	5312531	Long Chain Polyunsaturated Fatty Acid (n3 and n6)	0.27	0.0408	0.0536
sphingomyelin (d18:1/17:0, d17:1/18:0, d19:1/16:0)	46891763	Sphingomyelins	0.76	0.0409	0.0536
deoxycholate	222528;440355	Secondary Bile Acid Metabolism	2.52	0.0415	0.0541
gamma-glutamyl-epsilon-lysine	7015685	Gamma-glutamyl Amino Acid	5.42	0.0416	0.0541
pentose acid*	7991	Partially Characterized Molecules	0.62	0.0423	0.0546
4-vinylguaiacol sulfate	53803570	Food Component/Plant	7.9	0.0425	0.0546
pantothenate	6613	Pantothenate and CoA Metabolism	0.79	0.0425	0.0546
trigonelline (N'-methylnicotinate)	5570	Nicotinate and Nicotinamide Metabolism	0.73	0.0426	0.0546
1-methyl-5-imidazoleacetate	6451814	Histidine Metabolism	0.44	0.043	0.0549
1-linoleoyl-2-arachidonoyl-GPE (18:2/20:4)*	348279332	Phosphatidylethanolamine (PE)	0.33	0.0433	0.0551
ribose	5779	Pentose Metabolism	0.62	0.0441	0.0559
glycerophosphorylcholine (GPC)	71920	Phospholipid Metabolism	0.57	0.0445	0.0563
trans-3,4-methyleneheptanoylglycine	129822188	Fatty Acid Metabolism (Acyl Glycine)	1.85	0.0453	0.0569
bilirubin degradation product, C17H18N2O4 (1)**		Partially Characterized Molecules	2.15	0.0455	0.0569
dihydrocaffeate sulfate (2)		Food Component/Plant	0.4	0.0456	0.0569
4-allylcatechol sulfate		Benzoate Metabolism	0.6	0.0457	0.0569
uridine	6029	Pyrimidine Metabolism, Uracil containing	1.51	0.046	0.057
3-hydroxyadipate	151913	Fatty Acid, Dicarboxylate	3.72	0.0466	0.0575
gamma-glutamylcitrulline*		Gamma-glutamyl Amino Acid	0.27	0.0466	0.0575
3-hydroxydecanoylcarnitine	121454166	Fatty Acid Metabolism (Acyl Carnitine, Hydroxy)	1.86	0.0477	0.0586
tartarate	444305;875	Food Component/Plant	0.37	0.0479	0.0587
leucine	6106	Leucine, Isoleucine and Valine Metabolism	0.77	0.0485	0.059
4-hydroxyhippurate	151012	Benzoate Metabolism	0.46	0.0485	0.059
N-behenoyl-sphingadienine (d18:2/22:0)*		Ceramides	0.11	0.0496	0.0601
