# Supplementary material for: AHR is a master regulator of diverse pathways in endogenous metabolism
Source: Sci Rep. 2022 Oct 5;12:16625. doi: 10.1038/s41598-022-20572-2 (PMC9534852; doi:10.1038/s41598-022-20572-2)
Supplement: Supplementary file 2 — Supplementary Information 2. [file 41598_2022_20572_MOESM2_ESM.xlsx]

## Sheet: Sheet1
Supplementary Table S2: Functional clusters as defined by ChemRICH for each metabolite measured in the serum with an associated chemical strucure.
Functional Cluster	Compound Name	Fold Change	Fold Change Direction	KEGG_ID	Pubchem ID	p-value	SMILES
"amino acids, acidic"	aspartate	1.6	Up	C00049	5960	0.0406	C([C@@H](C(=O)O)N)C(=O)O
"amino acids, aromatic"	tyrosine	1	No Change	C00082	6057	0.9485	C1=CC(=CC=C1C[C@@H](C(=O)O)N)O
"amino acids, aromatic"	thyroxine	1	No Change	C01829	5819	0.3467	C1=C(C=C(C(=C1I)OC2=CC(=C(C(=C2)I)O)I)I)C[C@@H](C(=O)O)N
"amino acids, aromatic"	phenylalanine	1	No Change	C00079	6140	0.4759	C1=CC=C(C=C1)C[C@@H](C(=O)O)N
"amino acids, aromatic"	O-sulfo-L-tyrosine	1	No Change		514186	0.7409	C1=CC(=CC=C1C[C@@H](C(=O)O)N)OS(=O)(=O)O
"amino acids, aromatic"	tryptophan	1	No Change	C00078	6305	0.6825	C1=CC=C2C(=C1)C(=CN2)C[C@@H](C(=O)O)N
"amino acids, basic"	ornithine	1	No Change	C00077	6262	0.1314	C(C[C@@H](C(=O)O)N)CN
"amino acids, basic"	lysine	1	No Change	"C00047,C00739"	5962	0.2374	C(CCN)C[C@@H](C(=O)O)N
"amino acids, basic"	glutamine	1.2	Down	C00064	5961	0.0064	C(CC(=O)N)[C@@H](C(=O)O)N
"amino acids, basic"	dimethylarginine (ADMA + SDMA)	1	No Change	C21189	123831	0.1628	CN(C)C(=NCCC[C@@H](C(=O)O)N)N
"amino acids, basic"	N-monomethylarginine	1	No Change	C03884	132862	0.1621	CN=C(N)NCCC[C@@H](C(=O)O)N
"amino acids, basic"	arginine	2.9	Up	C00062	6322	0.0017	C(C[C@@H](C(=O)O)N)CN=C(N)N
"amino acids, basic"	homoarginine	1	No Change	C01924	9085	0.0987	C(CCN=C(N)N)C[C@@H](C(=O)O)N
"amino acids, basic"	hydroxyasparagine	1	No Change	C20631	15991574	0.6496	[C@H]([C@@H](C(=O)N)O)(C(=O)O)N
"amino acids, basic"	asparagine	1	No Change	C00152	6267	0.3667	C([C@@H](C(=O)O)N)C(=O)N
"amino acids, branched-chain"	isoleucine	1	No Change	"C16424,C00407,C06418"	6306	0.2983	CC[C@H](C)[C@@H](C(=O)O)N
"amino acids, branched-chain"	leucine	1	No Change	C00123	6106	0.0552	CC(C)C[C@@H](C(=O)O)N
"amino acids, branched-chain"	valine	1.4	Up	C00183	6287	0.0008	CC(C)[C@@H](C(=O)O)N
"amino acids, cyclic"	histidine	1	No Change	C00135	6274	0.8079	C1=C(NC=N1)C[C@@H](C(=O)O)N
"amino acids, diamino"	citrulline	1	No Change	C00327	9750	0.133	C(C[C@@H](C(=O)O)N)CNC(=O)N
"amino acids, diamino"	homocitrulline	1.5	Down	C02427	65072	0.0346	C(CCNC(=O)N)C[C@@H](C(=O)O)N
"amino acids, diamino"	"N6,N6,N6-trimethyllysine"	1	No Change	C03793	440120	0.4726	C[N+](C)(C)CCCC[C@@H](C(=O)[O-])N
"amino acids, diamino"	"N6,N6-dimethyllysine"	1	No Change	C05545	193344	0.0885	CN(C)CCCC[C@@H](C(=O)O)N
"amino acids, diamino"	ectoine	1	No Change	C06231	126041	0.9933	CC1=NCC[C@H](N1)C(=O)O
"amino acids, diamino"	homostachydrine*	1	No Change	C08283	441447	0.1582	C[N+]1(CCCC[C@H]1C(=O)[O-])C
"amino acids, diamino"	N-methylpipecolate	1	No Change		11286529	0.0921	CN1CCCC[C@@H]1C(=O)O
"amino acids, neutral"	5-aminovalerate	2.1	Down	C00431	138	0.0204	C(CCN)CC(=O)O
"amino acids, neutral"	2-methylserine	1	No Change	C02115	94309	0.9091	CC(CO)(C(=O)O)N
"amino acids, neutral"	trizma acetate	1	No Change	C07182	16218782	0.1531	CC(=O)O.C(C(CO)(CO)N)O
"amino acids, neutral"	serine	1	No Change	C00065	5951	0.3947	C([C@@H](C(=O)O)N)O
"amino acids, sulfur"	cystathionine	1	No Change	C02291	439258	0.1589	C(CSC[C@@H](C(=O)O)N)[C@@H](C(=O)O)N
"amino acids, sulfur"	S-carboxymethyl-L-cysteine	1	No Change	C03727	193653	0.1218	C([C@@H](C(=O)O)N)SCC(=O)O
"amino acids, sulfur"	cysteine	1	No Change	C00097	5862	0.1235	C([C@@H](C(=O)O)N)S
"amino acids, sulfur"	cystine	1	No Change	C00491	67678	0.1878	C([C@@H](C(=O)O)N)SSC[C@@H](C(=O)O)N
"amino acids, sulfur"	methionine	1	No Change	C00073	6137	0.0578	CSCC[C@@H](C(=O)O)N
acrylates	trans-urocanate	1	No Change	C00785	736715	0.685	C1=C(NC=N1)/C=C/C(=O)O
acrylates	cis-urocanate	1	No Change		1549103	0.5842	C1=C(NC=N1)/C=C\C(=O)O
adenosine	S-adenosylhomocysteine (SAH)	1	No Change	C00021	439155	0.26	C1=NC(=C2C(=N1)N(C=N2)[C@H]3[C@@H]([C@@H]([C@H](O3)CSCC[C@@H](C(=O)O)N)O)O)N
adenosine	1-methyladenosine	1.3	Down	C02494	27476	0.0088	CN1C=NC2=C(C1=N)N=CN2[C@H]3[C@@H]([C@@H]([C@H](O3)CO)O)O
adenosine	5-methylthioadenosine (MTA)	1	No Change	C00170	439176	0.9585	CSC[C@@H]1[C@H]([C@H]([C@@H](O1)N2C=NC3=C(N=CN=C32)N)O)O
adipates	3-methyladipate	1	No Change		12292	0.1498	CC(CCC(=O)O)CC(=O)O
adipates	adipate	2.1	Down	C06104	196	0.0458	C(CCC(=O)O)CC(=O)O
adipates	2-hydroxyadipate	1	No Change	C02360	193530	0.0572	C(CC(C(=O)O)O)CC(=O)O
adipates	3-hydroxyadipate	1	No Change		151913	0.0597	C(CC(=O)O)C(CC(=O)O)O
adipates	2-aminoadipate	2	Up	C00956	92136	0.0251	C(C[C@@H](C(=O)O)N)CC(=O)O
adipates	2-oxoadipate	2	Up	C00322	71	0.0076	C(CC(=O)C(=O)O)CC(=O)O
alkaloids	trigonelline (N'-methylnicotinate)	1.4	Up	C01004	5570	0.0372	C[N+]1=CC=CC(=C1)C(=O)[O-]
alkanesulfonic acids	taurine	1	No Change	C00245	1123	0.1167	C(CS(=O)(=O)O)N
alkanesulfonic acids	hypotaurine	1	No Change	C00519	107812	0.0504	C(CS(=O)O)N
amino acids	N-acetyl-2-aminooctanoate*	1	No Change		95555	0.3179	CCCCCCC(C(=O)O)NC(=O)C
amino acids	alanine	1	No Change	C00041	5950	0.115	C[C@@H](C(=O)O)N
amino acids	3-aminoisobutyrate	3.4	Down	C05145	64956	0.0055	CC(CN)C(=O)O
amino acids	glycine	1	No Change	C00037	750	0.4889	C(C(=O)O)N
amino acids	kynurenine	1	No Change	C00328	161166	0.3793	C1=CC=C(C(=C1)C(=O)C[C@@H](C(=O)O)N)N
amino acids	N-acetylkynurenine (2)	1	No Change		73817779	0.2648	CC(=O)NC1=CC=CC=C1C(=O)CC(C(=O)O)N
amino acids	beta-alanine	1.5	Down	C00099	239	0.0302	C(CN)C(=O)O
amino acids	threonine	1.4	Up	C00188	6288	0.0207	C[C@H]([C@@H](C(=O)O)N)O
amino alcohols	sphingosine	1	No Change	C00319	5280335	0.359	CCCCCCCCCCCCC/C=C/[C@H]([C@H](CO)N)O
aminobenzoates	4-acetamidobenzoate	1	No Change	D03836	6918889	0.3451	CC(=O)NC1=CC=C(C=C1)C(=O)[O-]
aminobenzoates	anthranilate	1.9	Down	C00108	227	0.0011	C1=CC=C(C(=C1)C(=O)O)N
aminobenzoates	N-formylanthranilic acid	1	No Change	C05653	101399	0.299	C1=CC=C(C(=C1)C(=O)O)NC=O
aminobutyrates	4-acetamidobutanoate	1.4	Down	C02946	18189	0.0391	CC(=O)NCCCC(=O)O
aminobutyrates	N-acetyl-isoputreanine	1	No Change		131802901	0.0668	CC(=O)NCCCNCCCC(=O)O
aminobutyrates	2-aminobutyrate	1.6	Down	C02356	80283	0.0204	CC[C@@H](C(=O)O)N
aminobutyrates	cysteine s-sulfate	1	No Change	C05824	115015	0.434	C([C@@H](C(=O)O)N)SS(=O)(=O)O
aminobutyrates	cysteine sulfinic acid	1	No Change	C00606	109	0.5163	C(C(C(=O)O)N)S(=O)O
aminobutyrates	carboxyethyl-GABA	2	Down		2572	0.0282	C(CC(=O)O)CNCCC(=O)O
aminobutyrates	N-methyl-GABA	1	No Change	C15987	70703	0.3945	CNCCCC(=O)O
arabinonucleosides	5-methyluridine (ribothymidine)	2	Down		445408	0.0007	CC1=CN(C(=O)NC1=O)[C@H]2[C@@H]([C@@H]([C@H](O2)CO)O)O
arabinonucleosides	orotidine	1	No Change		92751	0.1528	C1=C(N(C(=O)NC1=O)[C@H]2[C@@H]([C@@H]([C@H](O2)CO)O)O)C(=O)O
arachidonic acids	2-arachidonoylglycerol (20:4)	2.5	Up	C13856	5282280	0.0351	CCCCC/C=C\C/C=C\C/C=C\C/C=C\CCCC(=O)OC(CO)CO
arachidonic acids	arachidonoylcholine	3.2	Up		122198216	0.0014	CCCCC/C=C\C/C=C\C/C=C\C/C=C\CCCC(=O)OCC[N+](C)(C)C
arachidonic acids	linoleoylcholine*	3.2	Up		53481656	0.0012	CCCCC/C=C\C/C=C\CCCCCCCC(=O)OCC[N+](C)(C)C
arachidonic acids	oleoylcholine	3.7	Up		59040790	0.0018	CCCCCCCC/C=C\CCCCCCCC(=O)OCC[N+](C)(C)C
arachidonic acids	arachidonoyl ethanolamide	1	No Change	C11695	5281969	0.0537	CCCCC/C=C\C/C=C\C/C=C\C/C=C\CCCC(=O)NCCO
arachidonic acids	5-dodecenoylcarnitine (C12:1)	1	No Change		91825571	0.8025	CCCCCC/C=C\CCCC(=O)OC(CCC(=O)[O-])[N+](C)(C)C
ascorbic acid	ascorbic acid 3-sulfate*	1	No Change		11425365	0.2557	C([C@@H]([C@@H]1C(=C(C(=O)O1)O)OS(=O)(=O)O)O)O
ascorbic acid	ascorbic acid 2-sulfate	1	No Change		54676864	0.8578	C([C@@H]([C@@H]1C(=C(C(=O)O1)OS(=O)(=O)O)O)O)O
ascorbic acid	2-O-methylascorbic acid	1.4	Up		54726398	0.0432	COC1=C([C@H](OC1=O)[C@H](CO)O)O
benzoates	benzoate	1	No Change	C00180	243	0.0698	C1=CC=C(C=C1)C(=O)O
beta-alanine	pantothenate (Vitamin B5)	1.3	Up	C00864	6613	0.0442	CC(C)(CO)[C@H](C(=O)NCCC(=O)O)O
bilirubin	biliverdin	1	No Change	C00500	5280353	0.824	CC\1=C(/C(=C/C2=C(C(=C(N2)/C=C\3/C(=C(C(=O)N3)C)C=C)C)CCC(=O)O)/N/C1=C\C4=NC(=O)C(=C4C)C=C)CCC(=O)O
biogenic monoamines	N-acetylhistamine	2.2	Up	C05135	69602	0.0203	CC(=O)NCCC1=CN=CN1
biogenic monoamines	1-methylhistamine	1	No Change	C05127	3614	0.9713	CN1C=C(N=C1)CCN
biogenic monoamines	histamine	1	No Change	C00388	774	0.7217	C1=C(NC=N1)CCN
biogenic monoamines	serotonin	1	No Change	C00780	5202	0.2701	C1=CC2=C(C=C1O)C(=CN2)CCN
biogenic polyamines	putrescine	1.9	Down	C00134	1045	0.0162	C(CCN)CN
biogenic polyamines	spermidine	3.4	Down	C00315	1102	0.0445	C(CCNCCCN)CN
biogenic polyamines	spermine	1	No Change	C00750	1103	0.1801	C(CCNCCCN)CNCCCN
butyrates	butyrate/isobutyrate (4:0)	1	No Change	C00246	264	0.1034	CCCC(=O)O
butyrates	erythronate*	1	No Change		2781043	0.576	C([C@H]([C@H](C(=O)O)O)O)O
butyrates	"2,3-dihydroxy-2-methylbutyrate"	1	No Change		301941	0.7674	CC(C(C)(C(=O)O)O)O
butyrates	threonate	1	No Change	C01620	5460407	0.4669	C([C@@H]([C@H](C(=O)O)O)O)O
butyrates	"2,3-dihydroxyisovalerate"	1	No Change	C04039	677	0.0974	CC(C)(C(C(=O)O)O)O
caproates	caproate (6:0)	1	No Change	C01585	8892	0.1077	CCCCCC(=O)O
caproates	3-hydroxyhexanoate	2	Down		151492	0.0162	CCCC(CC(=O)O)O
caproates	5-hydroxyhexanoate	1	No Change		170748	0.0641	CC(CCCC(=O)O)O
caprylates	citronellic acid	1	No Change	C16462	10402	0.9755	CC(CCC=C(C)C)CC(=O)O
carnitine	decanoylcarnitine (C10)	1	No Change		10245190	0.4706	CCCCCCCCCC(=O)OC(CC(=O)[O-])C[N+](C)(C)C
carnitine	propionylcarnitine (C3)	1	No Change	C03017	107738	0.2285	CCC(=O)OC(CC(=O)[O-])C[N+](C)(C)C
carnitine	octanoylcarnitine (C8)	1	No Change	C02838	11953814	0.2455	CCCCCCCC(=O)O[C@H](CC(=O)[O-])C[N+](C)(C)C
carnitine	3-hydroxydecanoylcarnitine	1	No Change		121454166	0.0789	CCCCCCCC(CC(=O)OC(CC(=O)[O-])C[N+](C)(C)C)O
carnitine	pentadecanoylcarnitine (C15)*	1.9	Down		123132011	0.0443	CCCCCCCCCCCCCCC(=O)OC(CC(=O)[O-])C[N+](C)(C)C
carnitine	3-hydroxypalmitoylcarnitine	2	Down		126456228	0.0233	CCCCCCCCCCCCCC(CC(=O)O[C@H](CC(=O)[O-])C[N+](C)(C)C)O
carnitine	palmitoylcholine	3.1	Up		151731	0.0017	CCCCCCCCCCCCCCCC(=O)OCC[N+](C)(C)C
carnitine	laurylcarnitine (C12)	1	No Change		168381	0.745	CCCCCCCCCCCC(=O)O[C@H](CC(=O)[O-])C[N+](C)(C)C
carnitine	stearoylcarnitine (C18)	1	No Change		3006797	0.2088	CCCCCCCCCCCCCCCCCC(=O)O[C@H](CC(=O)O)C[N+](C)(C)C
carnitine	butyrylcarnitine (C4)	1	No Change	C02862	439829	0.0764	CCCC(=O)OC(CC(=O)[O-])C[N+](C)(C)C
carnitine	palmitoylcarnitine (C16)	1	No Change	C02990	461	0.5063	CCCCCCCCCCCCCCCC(=O)OC(CC(=O)[O-])C[N+](C)(C)C
carnitine	margaroylcarnitine (C17)*	1	No Change		53477803	0.6912	CCCCCCCCCCCCCCCCC(=O)OC(CC(=O)[O-])C[N+](C)(C)C
carnitine	hexanoylcarnitine (C6)	2	Down		6426853	0.0349	CCCCCC(=O)OC(CC(=O)[O-])C[N+](C)(C)C
carnitine	valerylcarnitine (C5)	1	No Change		6426903	0.0907	CCCCC(=O)OC(CC(=O)[O-])C[N+](C)(C)C
carnitine	acetylcarnitine (C2)	1.5	Down	C02571	7045767	0.0314	CC(=O)O[C@H](CC(=O)[O-])C[N+](C)(C)C
carnitine	adipoylcarnitine (C6-DC)	3.2	Down		71296139	0.0033	C[N+](C)(C)CC(CC(=O)[O-])OC(=O)CCCCC(=O)O
carnitine	behenoylcarnitine (C22)*	1	No Change		71464577	0.1762	CCCCCCCCCCCCCCCCCCCCCC(=O)OC(CC(=O)[O-])C[N+](C)(C)C
carnitine	stearoylcholine*	3.2	Up		90111	0.0032	CCCCCCCCCCCCCCCCCC(=O)OCC[N+](C)(C)C
carnitine	nonanoylcarnitine (C9)	1.8	Down		91825642	0.0292	CCCCCCCCC(=O)O[C@H](CC(=O)[O-])C[N+](C)(C)C
carnitine	deoxycarnitine	1	No Change	C01181	22620	0.9523	C[N+](C)(C)CCCC(=O)O.[Cl-]
carnitine	tiglyl carnitine (C5)	1.6	Down		22833596	0.0038	C/C=C(\C)/C(=O)OC(CC(=O)[O-])C[N+](C)(C)C
carnitine	2-methylbutyrylcarnitine (C5)	1.9	Down		6426901	0.0078	CCC(C)C(=O)OC(CC(=O)[O-])C[N+](C)(C)C
carnitine	isobutyrylcarnitine (C4)	1.7	Down		168379	0.0158	CC(C)C(=O)O[C@H](CC(=O)[O-])C[N+](C)(C)C
carnitine	isovalerylcarnitine (C5)	1	No Change	C20826	169235	0.5213	CC(C)CC(=O)O[C@H](CC(=O)[O-])C[N+](C)(C)C
chalcones	methyl-4-hydroxybenzoate sulfate	3.3	Up		10657183	0.0391	CC(=O)C1=C(C=C(C=C1)O)OS(=O)(=O)O
chlorobenzoates	4-chlorobenzoic acid	1	No Change	C02370	6318	0.1006	C1=CC(=CC=C1C(=O)O)Cl
cholestenes	cholesterol	1	No Change	C00187	6432564	0.2178	CC(C)CCCC(C)C1CCC2C1(CCC3C2CC=C4C3(CC[C@@H](C4)O)C)C
cholestenes	4-cholesten-3-one	1	No Change	C00599	91477	0.312	C[C@H](CCCC(C)C)[C@H]1CC[C@@H]2[C@@]1(CC[C@H]3[C@H]2CCC4=CC(=O)CC[C@]34C)C
cholestenes	3beta-hydroxy-5-cholestenoate	1	No Change	C17333	165511	0.63	C[C@H](CCCC(C)C(=O)O)[C@H]1CC[C@@H]2[C@@]1(CC[C@H]3[C@H]2CC=C4[C@@]3(CC[C@@H](C4)O)C)C
cholestenes	7-HOCA	1	No Change	C17337	3081085	0.6072	C[C@H](CCCC(C)C(=O)O)[C@H]1CC[C@@H]2[C@@]1(CC[C@H]3[C@H]2[C@@H](CC4=CC(=O)CC[C@]34C)O)C
cholestenes	corticosterone	1	No Change	C02140	5753	0.81	C[C@]12CCC(=O)C=C1CC[C@@H]3[C@@H]2[C@H](C[C@]4([C@H]3CC[C@@H]4C(=O)CO)C)O
cholesterol esters	cholesterol sulfate	1.4	Up	C18043	65076	0.0001	C[C@H](CCCC(C)C)[C@H]1CC[C@@H]2[C@@]1(CC[C@H]3[C@H]2CC=C4[C@@]3(CC[C@@H](C4)OS(=O)(=O)O)C)C
cholic acids	cholate	14.3	Down	C00695	221493	0.0225	C[C@H](CCC(=O)O)[C@H]1CC[C@@H]2[C@@]1([C@H](C[C@H]3[C@H]2[C@@H](C[C@H]4[C@@]3(CC[C@H](C4)O)C)O)O)C
cholic acids	deoxycholate	1	No Change	C04483	222528	0.0981	C[C@H](CCC(=O)O)[C@H]1CC[C@@H]2[C@@]1([C@H](C[C@H]3[C@H]2CC[C@H]4[C@@]3(CC[C@H](C4)O)C)O)C
cholic acids	glycocholate	1	No Change	C01921	10140	0.4788	C[C@H](CCC(=O)NCC(=O)O)[C@H]1CC[C@@H]2[C@@]1([C@H](C[C@H]3[C@H]2[C@@H](C[C@H]4[C@@]3(CC[C@H](C4)O)C)O)O)C
cholic acids	3-dehydrocholate	11.1	Down		159655	0.0042	C[C@H](CCC(=O)O)[C@@H]1CC[C@@H]2[C@@]1([C@H](C[C@H]3[C@H]2[C@@H](C[C@H]4[C@@]3(CCC(=O)C4)C)O)O)C
cholic acids	7-ketodeoxycholate	1	No Change		188292	0.0812	C[C@H](CCC(=O)O)[C@H]1CC[C@@H]2[C@@]1([C@H](C[C@H]3[C@H]2C(=O)C[C@H]4[C@@]3(CC[C@H](C4)O)C)O)C
cholic acids	beta-muricholate	1	No Change	C17726	5283853	0.0711	C[C@H](CCC(=O)O)[C@H]1CC[C@@H]2[C@@]1(CC[C@H]3[C@H]2[C@H]([C@H]([C@H]4[C@@]3(CC[C@H](C4)O)C)O)O)C
cholic acids	glycohyocholate	1	No Change		71361462	0.1789	C[C@H](CCC(=O)NCC(=O)O)[C@H]1CC[C@@H]2[C@@]1(CC[C@H]3[C@H]2[C@@H]([C@@H]([C@H]4[C@@]3(CC[C@H](C4)O)C)O)O)C
cholic acids	hyocholate	1	No Change	C17649	92805	0.1114	C[C@H](CCC(=O)O)[C@H]1CC[C@@H]2[C@@]1(CC[C@H]3[C@H]2[C@@H]([C@@H]([C@H]4[C@@]3(CC[C@H](C4)O)C)O)O)C
cinnamates	cinnamate	2.4	Down	C00423	444539	0.0009	C1=CC=C(C=C1)/C=C/C(=O)O
cinnamates	guaiacol sulfate	1	No Change		22473	0.3661	COC1=CC=CC=C1OS(=O)(=O)O
cinnamates	4-vinylguaiacol sulfate	1	No Change		53803570	0.0597	COC1=C(C=CC(=C1)C=C)OS(=O)(=O)O
cinnamates	ferulic acid 4-sulfate	1	No Change		6305574	0.1243	COC1=C(C=CC(=C1)/C=C/C(=O)O)OS(=O)(=O)O
citrates	citrate	1	No Change	C00158	311	0.0501	C(C(=O)O)C(CC(=O)O)(C(=O)O)O
citrates	isocitrate	1	No Change	C00451	5318532	0.0718	C([C@@H]([C@H](C(=O)O)O)C(=O)O)C(=O)O
citrates	isocitric lactone	1	No Change		98259	0.1001	C1C(C(OC1=O)C(=O)O)C(=O)O
citrates	2-methylcitrate	1	No Change	C01251	515	0.5477	CC(C(=O)O)C(CC(=O)O)(C(=O)O)O
coumaric acids	3-methoxytyrosine	1	No Change		9307	0.0507	COC1=C(C=CC(=C1)C[C@@H](C(=O)O)N)O
coumaric acids	4-hydroxycinnamate	1	No Change	C00811	637542	0.4131	C1=CC(=CC=C1/C=C/C(=O)O)O
coumaric acids	dihydroferulate	1	No Change		14340	0.7338	COC1=C(C=CC(=C1)CCC(=O)O)O
coumaric acids	3-(3-hydroxyphenyl)propionate sulfate	1	No Change		187488	0.0889	C1=CC(=CC(=C1)OS(=O)(=O)O)CCC(=O)O
coumaric acids	dihydroferulic acid sulfate	1	No Change		187489	0.6651	COC1=C(C=CC(=C1)CCC(=O)O)OS(=O)(=O)O
coumaric acids	homovanillate sulfate	1	No Change		29981063	0.5236	COC1=C(C=CC(=C1)CC(=O)O)OS(=O)(=O)O
coumaric acids	ferulate	1	No Change	C01494	445858	0.8596	COC1=C(C=CC(=C1)/C=C/C(=O)O)O
coumaric acids	3-(3-hydroxyphenyl)propionate	1	No Change	C11457	91	0.245	C1=CC(=CC(=C1)O)CCC(=O)O
cresols	4-vinylphenol sulfate	10	Down	C05627	6426766	0.0014	C=CC1=CC=C(C=C1)OS(=O)(=O)O
cresols	o-cresol sulfate	1	No Change		11615528	0.2811	CC1=CC=CC=C1OS(=O)(=O)O
cresols	thymol sulfate	1	No Change	C09908	12456386	0.182	CC1=CC(=C(C=C1)C(C)C)OS(=O)(=O)O
cresols	4-ethylphenyl sulfate	1.9	Down	C13637	20822574	0.0322	CCC1=CC=C(C=C1)OS(=O)(=O)O
cresols	p-cresol sulfate	8.3	Down		4615423	0.0153	CC1=CC=C(C=C1)OS(=O)(=O)O
cresols	p-cresol glucuronide*	11.1	Down		154035	0.0392	CC1=CC=C(C=C1)O[C@H]2[C@@H]([C@H]([C@@H]([C@H](O2)C(=O)O)O)O)O
cyclohexanecarboxylic acids	quinate	2.1	Up	C00296	6508	0.0022	C1[C@H](C([C@@H](CC1(C(=O)O)O)O)O)O
cyclohexanes	4-allylphenol sulfate	1	No Change		66633409	0.6144	C=CCC1=CC=C(C=C1)OS(=O)(=O)O
cytidine	2'-deoxycytidine	1	No Change	C00881	13711	0.1421	C1[C@@H]([C@H](O[C@H]1N2C=CC(=NC2=O)N)CO)O
cytidine	2'-O-methylcytidine	1	No Change		150971	0.9271	CO[C@@H]1[C@@H]([C@H](O[C@H]1N2C=CC(=NC2=O)N)CO)O
cytidine	5-methyl-2'-deoxycytidine	1	No Change	C03592	440055	0.3757	CC1=CN(C(=O)N=C1N)[C@H]2C[C@@H]([C@H](O2)CO)O
cytosine nucleotides	CMP	1	No Change	C00055	6131	0.9658	C1=CN(C(=O)N=C1N)[C@H]2[C@@H]([C@@H]([C@H](O2)COP(=O)(O)O)O)O
cytosine nucleotides	N4-acetylcytidine	1	No Change		107461	0.9687	CC(=O)NC1=NC(=O)N(C=C1)[C@H]2[C@@H]([C@@H]([C@H](O2)CO)O)O
cytosine nucleotides	3-methylcytidine	1	No Change		14237477	0.7165	CN1C(=N)C=CN(C1=O)[C@H]2[C@@H]([C@@H]([C@H](O2)CO)O)O
dehydroepiandrosterone	dehydroepiandrosterone sulfate (DHEA-S)	1	No Change	C04555	12594	0.3824	C[C@]12CC[C@H]3[C@H]([C@@H]1CCC2=O)CC=C4[C@@]3(CC[C@@H](C4)OS(=O)(=O)O)C
deoxycholic acid	chenodeoxycholate	12.5	Down	C02528	10133	0.0027	C[C@H](CCC(=O)O)[C@H]1CC[C@@H]2[C@@]1(CC[C@H]3[C@H]2[C@@H](C[C@H]4[C@@]3(CC[C@H](C4)O)C)O)C
deoxycholic acid	glycohyodeoxycholate	1	No Change		114611	0.197	C[C@H](CCC(=O)NCC(=O)O)[C@H]1CC[C@@H]2[C@@]1(CC[C@H]3[C@H]2C[C@@H]([C@H]4[C@@]3(CC[C@H](C4)O)C)O)C
deoxycholic acid	glycoursodeoxycholate	1	No Change		12310288	0.2367	C[C@H](CCC(=O)NCC(=O)O)[C@H]1CC[C@@H]2[C@@]1(CC[C@H]3[C@H]2[C@H](C[C@H]4[C@@]3(CC[C@H](C4)O)C)O)C
deoxycholic acid	ursodeoxycholate	5.6	Down	C07880	31401	0.0252	C[C@H](CCC(=O)O)[C@H]1CC[C@@H]2[C@@]1(CC[C@H]3[C@H]2[C@H](C[C@H]4[C@@]3(CC[C@H](C4)O)C)O)C
deoxycholic acid	hyodeoxycholate	3.2	Down	C15517	5283820	0.0256	C[C@H](CCC(=O)O)[C@H]1CC[C@@H]2[C@@]1(CC[C@H]3[C@H]2C[C@@H]([C@H]4[C@@]3(CC[C@H](C4)O)C)O)C
dicarboxylic acids	pimelate (C7-DC)	2.8	Down	C02656	385	0.0457	C(CCC(=O)O)CCC(=O)O
dicarboxylic acids	2-aminoheptanoate	1	No Change		227939	0.7599	CCCCCC(C(=O)O)N
dicarboxylic acids	2-aminooctanoate	1.4	Down		69522	0.0307	CCCCCCC(C(=O)O)N
dicarboxylic acids	maleate	1	No Change	C01384	444266	0.057	C(=C\C(=O)O)\C(=O)O
dicarboxylic acids	tartarate	1	No Change	C00552	444305	0.1238	[C@@H]([C@H](C(=O)O)O)(C(=O)O)O
dicarboxylic acids	tartronate (hydroxymalonate)	1	No Change	C02287	45	0.1092	C(C(=O)O)(C(=O)O)O
dicarboxylic acids	malate	1.4	Down	"C00497,C00149,C00711"	525	0.0287	C(C(C(=O)O)O)C(=O)O
dicarboxylic acids	2-isopropylmalate	1	No Change	C02504	77	0.5179	CC(C)C(CC(=O)O)(C(=O)O)O
dicarboxylic acids	fumarate	1.5	Down	C00122	444972	0.0118	C(=C/C(=O)O)\C(=O)O
dicarboxylic acids	oxalate (ethanedioate)	1	No Change	C00209	971	0.0648	C(=O)(C(=O)O)O
DiHOME	"12,13-DiHOME"	2.1	Down	C14829	10236635	0.0284	CCCCCC(C(C/C=C\CCCCCCCC(=O)O)O)O
DiHOME	2-hydroxyoleate	1	No Change		9796304	0.1998	CCCCCCCC/C=C\CCCCCCC(C(=O)O)O
DiHOME	"9,10-DiHOME"	1	No Change	C14828	9966640	0.353	CCCCC/C=C\CC(C(CCCCCCCC(=O)O)O)O
dimethyl sulfoxide	dimethyl sulfone	1	No Change	C11142	6213	0.4112	CS(=O)(=O)C
dipeptides	2-butenoylglycine	1	No Change		6303498	0.1055	C/C=C/C(=O)NCC(=O)O
dipeptides	N-acetylphenylalanine	1	No Change	C03519	74839	0.4329	CC(=O)N[C@@H](CC1=CC=CC=C1)C(=O)O
dipeptides	gamma-glutamyltyrosine	1	No Change		94340	0.0685	C1=CC(=CC=C1C[C@@H](C(=O)O)NC(=O)CC[C@@H](C(=O)O)N)O
dipeptides	N-formylphenylalanine	1	No Change		7064571	0.7444	C1=CC=C(C=C1)C[C@H](C(=O)O)NC=O
dipeptides	phenylacetylglycine	1	No Change	C05598	68144	0.3769	C1=CC=C(C=C1)CC(=O)NCC(=O)O
dipeptides	gamma-glutamylphenylalanine	1	No Change		111299	0.2973	C1=CC=C(C=C1)C[C@@H](C(=O)O)NC(=O)CC[C@@H](C(=O)O)N
dipeptides	phenylpropionylglycine	1	No Change		152323	0.1682	C1=CC=C(C=C1)CCC(=O)NCC(=O)O
dipeptides	phenylacetyltaurine	1	No Change		2179693	0.1889	C1=CC=C(C=C1)CC(=O)NCCS(=O)(=O)O
dipeptides	cysteinylglycine disulfide*	1	No Change		22833544	0.3585	C([C@@H](C(=O)O)N)SSCC(C(=O)NCC(=O)O)N
dipeptides	N-acetylglutamine	1	No Change	C02716	182230	0.3207	CC(=O)N[C@@H](CCC(=O)N)C(=O)O
dipeptides	3-methylcrotonylglycine	1	No Change	C20828	169485	0.6118	CC(=CC(=O)NCC(=O)O)C
dipeptides	N-acetylthreonine	1	No Change		152204	0.09	C[C@H]([C@@H](C(=O)O)NC(=O)C)O
dipeptides	N-acetylglycine	1	No Change		10972	0.0909	CC(=O)NCC(=O)O
dipeptides	N-acetylasparagine	1.5	Up		99715	0.0011	CC(=O)N[C@@H](CC(=O)N)C(=O)O
dipeptides	N2-acetyllysine	1.4	Down	C12989	92907	0.0052	CC(=O)N[C@@H](CCCCN)C(=O)O
dipeptides	gamma-glutamylglutamate	1	No Change	C05282	92865	0.8044	C(CC(=O)N[C@@H](CCC(=O)O)C(=O)O)[C@@H](C(=O)O)N
dipeptides	isoleucylhydroxyproline*	1	No Change		61158802	0.0594	CCC(C)C(C(=O)N1CC(CC1C(=O)O)O)N
dipeptides	glycylleucine	1	No Change	C02155	92843	0.2362	CC(C)C[C@@H](C(=O)O)NC(=O)CN
dipeptides	N-acetylalanine	1	No Change	C02847	88064	0.2763	C[C@@H](C(=O)O)NC(=O)C
dipeptides	N6-acetyllysine	1.4	Down	C02727	92832	0.0009	CC(=O)NCCCC[C@@H](C(=O)O)N
dipeptides	leucylhydroxyproline*	1	No Change		20847829	0.4427	CC(C)CC(C(=O)N1CC(CC1C(=O)O)O)N
dipeptides	gamma-glutamylthreonine	1	No Change		76078708	0.3252	CC(C(C(=O)O)NC(=O)CCC(C(=O)O)N)O
dipeptides	gamma-glutamyl-epsilon-lysine	1	No Change		7015685	0.0829	C(CCNC(=O)CC[C@@H](C(=O)O)N)C[C@@H](C(=O)O)N
dipeptides	gamma-glutamylvaline	1	No Change		7015683	0.3991	CC(C)[C@@H](C(=O)O)NC(=O)CC[C@@H](C(=O)O)N
dipeptides	N-acetylaspartate (NAA)	1	No Change	C01042	65065	0.6163	CC(=O)N[C@@H](CC(=O)O)C(=O)O
dipeptides	gamma-glutamylmethionine	7	Up		7009567	0.0447	CSCC[C@@H](C(=O)O)NC(=O)CC[C@@H](C(=O)O)N
dipeptides	N-acetylarginine	1	No Change	C02562	67427	0.1258	CC(=O)N[C@@H](CCCN=C(N)N)C(=O)O
dipeptides	N-acetylvaline	1.3	Up		66789	0.0037	CC(C)[C@@H](C(=O)O)NC(=O)C
dipeptides	gamma-glutamyl-alpha-lysine	1.4	Up		65254	0.015	C(CCN)C[C@@H](C(=O)O)NC(=O)CC[C@@H](C(=O)O)N
dipeptides	prolylglycine	1.7	Up		6426709	0.004	C1C[C@H](NC1)C(=O)NCC(=O)O
dipeptides	valylleucine	1	No Change		352039	0.1513	CC(C)CC(C(=O)O)NC(=O)C(C(C)C)N
dipeptides	isoleucylglycine	1	No Change		342532	0.3283	CCC(C)C(C(=O)NCC(=O)O)N
dipeptides	gamma-glutamylalanine	1	No Change	C03738	440103	0.9615	C[C@@H](C(=O)O)NC(=O)CC[C@@H](C(=O)O)N
dipeptides	glycylvaline	1	No Change		2724807	0.7523	CC(C)[C@@H](C(=O)O)NC(=O)CN
dipeptides	gamma-glutamylisoleucine*	1.3	Up		22885096	0.0425	CC[C@H](C)[C@@H](C(=O)O)NC(=O)CC[C@@H](C(=O)O)N
dipeptides	gamma-glutamylserine	1	No Change		22844748	0.1049	C(CC(=O)N[C@@H](CO)C(=O)O)[C@@H](C(=O)O)N
dipeptides	N-acetyl-aspartyl-glutamate (NAAG)	1	No Change	C12270	188803	0.547	CC(=O)N[C@@H](CC(=O)O)C(=O)N[C@@H](CCC(=O)O)C(=O)O
dipeptides	N6-methyllysine	1.9	Down	C02728	164795	0.002	CNCCCC[C@@H](C(=O)O)N
dipeptides	gamma-glutamylleucine	1.5	Up		151023	0.0198	CC(C)C[C@@H](C(=O)O)NC(=O)CC[C@@H](C(=O)O)N
dipeptides	gamma-glutamylglutamine	1	No Change	C05283	150914	0.1278	C(CC(=O)N[C@@H](CCC(=O)N)C(=O)O)[C@@H](C(=O)O)N
dipeptides	prolylhydroxyproline	1	No Change		11902893	0.0734	C1C[C@H](NC1)C(=O)N2C[C@@H](C[C@H]2C(=O)O)O
dipeptides	S-methylglutathione	1	No Change	C11347	115260	0.2608	CSC[C@@H](C(=O)NCC(=O)O)NC(=O)CC[C@@H](C(=O)O)N
dipeptides	gamma-glutamylglycine	1	No Change		100099	0.9649	C(CC(=O)NCC(=O)O)C(C(=O)O)N
dipeptides	N-acetylserine	1	No Change		65249	0.2001	CC(=O)N[C@@H](CO)C(=O)O
dipeptides	tigloylglycine	1	No Change		6441567	0.2029	C/C=C(\C)/C(=O)NCC(=O)O
dipeptides	N-acetyl-1-methylhistidine*	1	No Change		53859791	0.9799	CC(=O)N[C@@H](CC1=CN(C=N1)C)C(=O)O
dipeptides	gamma-glutamylhistidine	1	No Change		7017195	0.0529	C1=C(NC=N1)C[C@@H](C(=O)O)NC(=O)CC[C@@H](C(=O)O)N
dipeptides	anserine	1	No Change	C01262	112072	0.1745	CN1C=NC=C1C[C@@H](C(=O)O)NC(=O)CCN
dipeptides	N-acetylhistidine	1.5	Up	C02997	75619	0.0216	CC(=O)N[C@@H](CC1=CN=CN1)C(=O)O
dipeptides	N-acetylcarnosine	1	No Change		9903482	0.1995	CC(=O)NCCC(=O)N[C@@H](CC1=CN=CN1)C(=O)O
dipeptides	carnosine	1	No Change	C00386	439224	0.7183	C1=C(NC=N1)C[C@@H](C(=O)O)NC(=O)CCN
dipeptides	gamma-glutamyltryptophan	1	No Change		3989307	0.9166	C1=CC=C2C(=C1)C(=CN2)CC(C(=O)O)NC(=O)CCC(C(=O)O)N
dipeptides	indoleacetylglycine	1	No Change		446640	0.0993	C1=CC=C2C(=C1)C(=CN2)CC(=O)NCC(=O)O
dipeptides	dihydroorotate	1	No Change	C00337	648	0.7461	C1C(NC(=O)NC1=O)C(=O)O
dipeptides	N-carbamoylaspartate	1	No Change	C00438	93072	0.3759	C([C@@H](C(=O)O)NC(=O)N)C(=O)O
disaccharides	sucrose	1	No Change	C00089	5988	0.7044	C([C@@H]1[C@H]([C@@H]([C@H]([C@H](O1)O[C@]2([C@H]([C@@H]([C@H](O2)CO)O)O)CO)O)O)O)O
EpODE	thromboxane B2	1	No Change	C05963	5283137	0.2965	CCCCC[C@@H](/C=C/[C@@H]1[C@H]([C@H](CC(O1)O)O)C/C=C\CCCC(=O)O)O
Epoxy FA_12	3-carboxy-4-methyl-5-propyl-2-furanpropanoate (CMPF)	1	No Change		123979	0.0539	CCCC1=C(C(=C(O1)CCC(=O)O)C(=O)O)C
Epoxy FA_14	3-carboxy-4-methyl-5-pentyl-2-furanpropionate (3-CMPFP)	1	No Change		194501	0.7752	CCCCCC1=C(C(=C(O1)CCC(=O)O)C(=O)O)C
ethanolamines	phosphoethanolamine (PE)	1	No Change	C00346	1015	0.3944	C(COP(=O)(O)O)N
ethanolamines	choline	1	No Change	C00114	305	0.7721	C[N+](C)(C)CCO
ethanolamines	stearoyl ethanolamide	1	No Change		27902	0.2722	CCCCCCCCCCCCCCCCCC(=O)NCCO
ethanolamines	palmitoyl ethanolamide	1	No Change	C16512	4671	0.5723	CCCCCCCCCCCCCCCC(=O)NCCO
ethanolamines	hexadecasphingosine (d16:1)*	1	No Change		14767871	0.3297	CCCCCCCCCCC/C=C/[C@H]([C@H](CO)N)O
ethanolamines	heptadecasphingosine (d17:1)	1	No Change		5283557	0.3709	CCCCCCCCCCCC/C=C/[C@H]([C@H](CO)N)O
ethanolamines	sphingadienine	1	No Change		6449795	0.3557	CCC/C=C\CCCCCCCC/C=C/C(C(CO)N)O
ethanolamines	cinnamoylglycine	1	No Change		709625	0.1178	C1=CC=C(C=C1)/C=C/C(=O)NCC(=O)O
flavins	riboflavin (Vitamin B2)	1	No Change	C00255	493570	0.3781	CC1=CC2=C(C=C1C)N(C3=NC(=O)NC(=O)C3=N2)C[C@@H]([C@@H]([C@@H](CO)O)O)O
fluorocarbons	perfluorooctanesulfonate (PFOS)	1.4	Down	C18142	74483	0.0359	C(C(C(C(C(F)(F)S(=O)(=O)O)(F)F)(F)F)(F)F)(C(C(C(F)(F)F)(F)F)(F)F)(F)F
glucosides	hydroquinone beta-D-glucopyranoside	1	No Change	C06186	346	0.1762	C1=CC(=CC=C1O)OC2C(C(C(C(O2)CO)O)O)O
glucosides	ethyl alpha-glucopyranoside	1	No Change		11127487	0.1322	CCOC1[C@@H]([C@H]([C@@H]([C@H](O1)CO)O)O)O
glucosides	ethyl beta-glucopyranoside	1.8	Up		121667	0.0096	CCO[C@H]1[C@@H]([C@H]([C@@H]([C@H](O1)CO)O)O)O
glucosides	methyl glucopyranoside (alpha + beta)	2.5	Up		445238	0.0004	CO[C@H]1[C@@H]([C@H]([C@@H]([C@H](O1)CO)O)O)O
glucuronates	phenol glucuronide	1	No Change		87235	0.8287	C1=CC=C(C=C1)O[C@H]2[C@@H]([C@H]([C@@H]([C@H](O2)C(=O)O)O)O)O
glucuronates	ethyl glucuronide	1	No Change		18392195	0.4987	CCO[C@H]1[C@@H]([C@H]([C@@H]([C@H](O1)C(=O)O)O)O)O
glucuronates	indoxyl glucuronide	3.1	Down		2733785	0.0256	C1=CC=C2C(=C1)C(=CN2)O[C@H]3[C@@H]([C@H]([C@@H]([C@H](O3)C(=O)O)O)O)O
glutamates	glutamate	1.4	Down	"C00025,C00217"	33032	0.0404	C(CC(=O)O)[C@@H](C(=O)O)N
glutamates	N-acetylglutamate	1	No Change	C00624	70914	0.564	CC(=O)N[C@@H](CCC(=O)O)C(=O)O
glutamates	4-hydroxyglutamate	1	No Change	C03079	439902	0.8916	C([C@@H](C(=O)O)N)C(C(=O)O)O
glutarates	3-hydroxy-3-methylglutarate	1	No Change	C03761	1662	0.0986	CC(CC(=O)O)(CC(=O)O)O
glutarates	2-hydroxyglutarate	1	No Change	C02630	43	0.2458	C(CC(=O)O)C(C(=O)O)O
glutarates	3-methylglutarate	1	No Change		12046	0.1947	CC(CCC(=O)O)C(=O)O
glutarates	2-methylglutarate	1	No Change		12284	0.1947	CC(CC(=O)O)CC(=O)O
glutarates	glutarate (C5-DC)	1	No Change	C00489	743	0.3215	C(CC(=O)O)CC(=O)O
glutarates	formiminoglutamate	4.3	Down	C00439	439233	0.0409	C(CC(=O)O)[C@@H](C(=O)O)N=CN
glutarates	alpha-ketoglutaramate*	1	No Change	C00940	48	0.1712	C(CC(=O)N)C(=O)C(=O)O
glutarates	glutarylcarnitine (C5-DC)	1	No Change		71317118	0.4265	C[N+](C)(C)C[C@@H](CC(=O)[O-])OC(=O)CCCC(=O)O
glutarates	3-methylglutaconate	1	No Change		1551553	0.2878	C/C(=C\C(=O)O)/CC(=O)O
glutarates	alpha-ketoglutarate	3.1	Down	C00026	51	0.0198	C(CC(=O)O)C(=O)C(=O)O
glycerides	1-arachidonylglycerol (20:4)	1	No Change	C13857	16019980	0.1181	CCCCC/C=C\C/C=C\C/C=C\C/C=C\CCCC(=O)OC[C@H](CO)O
glycerides	1-docosahexaenoylglycerol (22:6)	1	No Change		53480995	0.0597	CC/C=C\C/C=C\C/C=C\C/C=C\C/C=C\C/C=C\CCC(=O)OC[C@H](CO)O
glycerides	2-palmitoylglycerol (16:0)	1	No Change		123409	0.1496	CCCCCCCCCCCCCCCC(=O)OC(CO)CO
glycerides	1-palmitoylglycerol (16:0)	1	No Change		14900	0.1516	CCCCCCCCCCCCCCCC(=O)OCC(CO)O
glycerides	1-linoleoylglycerol (18:2)	1	No Change		5283469	0.1215	CCCCC/C=C\C/C=C\CCCCCCCC(=O)OCC(CO)O
glycerides	2-oleoylglycerol (18:1)	1	No Change		5319879	0.0816	CCCCCCCC/C=C\CCCCCCCC(=O)OC(CO)CO
glycerides	2-linoleoylglycerol (18:2)	1	No Change		5365676	0.1091	CCCCC/C=C\C/C=C\CCCCCCCC(=O)OC(CO)CO
glycerophosphates	glycerophosphoglycerol	1	No Change	C03274	54575349	0.5489	C([C@H](COP(=O)(O)OC[C@H](CO)O)O)O
glycerophosphates	glycerol 3-phosphate	1	No Change	C0093	754	0.2575	C(C(COP(=O)(O)O)O)O
glycolates	glycolate (hydroxyacetate)	1	No Change	C00160	757	0.0501	C(C(=O)O)O
guanidines	2-oxoarginine*	1.5	Up	C03771	558	0.0178	C(CC(=O)C(=O)O)CN=C(N)N
guanidines	argininate*	1	No Change		160437	0.1189	C(C[C@@H](C(=O)O)O)CN=C(N)N
guanidines	4-guanidinobutanoate	1.4	Down	C01035	500	0.0129	C(CC(=O)O)CN=C(N)N
guanidines	1-methylguanidine	1	No Change	C02294	10111	0.0819	CN=C(N)N
guanidines	creatine	1	No Change	C00300	586	0.0728	CN(CC(=O)O)C(=N)N
gum arabic	arabonate	1	No Change	C00502	122045	0.4336	C([C@H]([C@H]([C@@H](C(=O)O)O)O)O)O
gum arabic	ribonate	1	No Change	C01685	5460677	0.8381	C([C@H]([C@H]([C@H](C(=O)O)O)O)O)O
gum arabic	xylonate	1	No Change	C05411	6602431	0.4336	C([C@H]([C@@H]([C@H](C(=O)O)O)O)O)O
heptoses	sedoheptulose	2	Down	C02076	5459879	0.0089	C([C@H]([C@H]([C@H]([C@@H](C(=O)CO)O)O)O)O)O
HETE	12-HEPE	1	No Change		10041593	0.2737	CC/C=C\C/C=C\CC(/C=C/C=C\C/C=C\CCCC(=O)O)O
HETE	5-HETE	1	No Change	C04805	5280733	0.1367	CCCCC/C=C\C/C=C\C/C=C\C=C\[C@H](CCCC(=O)O)O
HETE	12-HHTrE	1	No Change	C20388	5283141	0.3029	CCCCC[C@@H](/C=C/C=C/C/C=C\CCCC(=O)O)O
HETE	12-HETE	1	No Change	C14777	5283155	0.2639	CCCCC/C=C\C[C@@H](/C=C/C=C\C/C=C\CCCC(=O)O)O
HETE	13-HODE + 9-HODE	1	No Change	C14767	5312830	0.2193	CCCCC/C=C\C=C\[C@H](CCCCCCCC(=O)O)O
hexosamines	N-acetylglucosamine	1.6	Down	C01074	84265	0.0114	CC(=O)N[C@@H]1[C@H]([C@H]([C@H](O[C@@H]1O)CO)O)O
hexosamines	N-acetylgalactosamine	1.6	Down	C01074	439174	0.0114	CC(=O)N[C@@H]1[C@H]([C@@H]([C@H](OC1O)CO)O)O
hexosamines	N-acetylglucosamine 6-phosphate	1	No Change	C00357	439219	0.3559	CC(=O)N[C@@H]1[C@H]([C@@H]([C@H](O[C@@H]1O)COP(=O)(O)O)O)O
hexosamines	N-acetylglucosaminylasparagine	1	No Change	C04540	123826	0.0754	CC(=O)N[C@@H]1[C@H]([C@@H]([C@H](O[C@H]1NC(=O)C[C@@H](C(=O)O)N)CO)O)O
hexoses	"1,5-anhydroglucitol (1,5-AG)"	1.6	Up	C07326	64960	0.0399	C1[C@@H]([C@H]([C@@H]([C@H](O1)CO)O)O)O
hexoses	glucose	1	No Change	C00031	5793	0.2505	C([C@@H]1[C@H]([C@@H]([C@H](C(O1)O)O)O)O)O
hexoses	mannose	1	No Change	C00159	185698	0.095	C([C@@H]1[C@H]([C@@H]([C@@H]([C@H](O1)O)O)O)O)O
hexoses	fructose	1.6	Up	C00095	2723872	0.0094	C1[C@H]([C@H]([C@@H](C(O1)(CO)O)O)O)O
hexoses	fructosyllysine	1.6	Up		9839580	0.0387	C(CCNCC(=O)[C@H]([C@@H]([C@@H](CO)O)O)O)C[C@@H](C(=O)O)N
hexuronic acids	glucuronate	1	No Change	C16245	441478	0.286	[C@@H]1([C@@H]([C@H](O[C@H]([C@@H]1O)O)C(=O)O)O)O
hippurates	vanillic acid glycine	1	No Change		3083688	0.0525	COC1=C(C=CC(=C1)C(=O)NCC(=O)O)O
hippurates	hippurate	1	No Change	C01586	464	0.0853	C1=CC=C(C=C1)C(=O)NCC(=O)O
hippurates	2-hydroxyhippurate (salicylurate)	2.7	Up	C07588	10253	0.0423	C1=CC=C(C(=C1)C(=O)NCC(=O)O)O
hippurates	4-hydroxyhippurate	1	No Change		151012	0.0597	C1=CC(=CC=C1C(=O)NCC(=O)O)O
histidine	ergothioneine	1	No Change	C05570	5351619	0.7966	C[N+](C)(C)[C@@H](CC1=CNC(=S)N1)C(=O)[O-]
histidine	histidine betaine (hercynine)*	2.8	Up		3083620	0.0264	C[N+](C)(C)C(CC1=CN=CN1)C(=O)[O-]
hydantoins	hydantoin-5-propionate	1	No Change	C05565	782	0.8197	C(CC(=O)O)C1C(=O)NC(=O)N1
hydantoins	allantoin	1	No Change	C02350	204	0.063	C1(C(=O)NC(=O)N1)NC(=O)N
hydroquinones	catechol glucuronide	1	No Change		75124209	0.0661	C1=CC=C(C(=C1)O)O[C@H]2[C@@H]([C@H]([C@@H]([C@H](O2)C(=O)O)O)O)O
hydroquinones	catechol sulfate	1	No Change		3083879	0.7528	C1=CC=C(C(=C1)O)OS(=O)(=O)O
hydroquinones	hydroquinone sulfate	2.6	Down	C00530	161220	0.0096	C1=CC(=CC=C1O)OS(=O)(=O)O
hydroxy acids	mevalonolactone	1	No Change		10428	0.0677	CC1(CCOC(=O)C1)O
hydroxy acids	mevalonate	1	No Change	C02104	449	0.3059	CC(CCO)(CC(=O)O)O
hydroxy acids	phenyllactate (PLA)	1	No Change	C05607	3848	0.8587	C1=CC=C(C=C1)CC(C(=O)O)O
hydroxy acids	lactate	1	No Change	C00186	612	0.4068	CC(C(=O)O)O
hydroxy acids	phosphoenolpyruvate (PEP)	1	No Change	C00074	1005	0.3813	C=C(C(=O)O)OP(=O)(O)O
hydroxybenzoates	"2,6-dihydroxybenzoic acid"	1	No Change		9338	0.5292	C1=CC(=C(C(=C1)O)C(=O)O)O
hydroxybenzoates	4-hydroxybenzoate	1	No Change	C00156	135	0.3575	C1=CC(=CC=C1C(=O)O)O
hydroxybenzoates	p-hydroxybenzaldehyde	1	No Change	C00633	126	0.2475	C1=CC(=CC=C1C=O)O
hydroxybutyrates	4-hydroxybutyrate (GHB)	1	No Change	C00989	10413	0.3097	C(CC(=O)O)CO
hydroxybutyrates	"3,4-dihydroxybutyrate"	1	No Change		150929	0.7125	C(C(CO)O)C(=O)O
hydroxybutyrates	3-hydroxybutyrate (BHBA)	1	No Change	C03197	441	0.0606	CC(CC(=O)O)O
hydroxybutyrates	pantoate	1	No Change	C00522	5289105	0.2881	CC(C)(CO)[C@H](C(=O)[O-])O
hydroxybutyrates	3-hydroxyisobutyrate	1.6	Down	"C01188,C06001"	11966314	0.0458	CC(CO)C(=O)[O-]
hydroxybutyrates	2-hydroxybutyrate	2.2	Down	C21297	4277439	0.0387	CC(C)(C(=O)[O-])O
hydroxybutyrates	2-hydroxyisobutyrate	2.2	Down	C05984	440864	0.0387	CC[C@@H](C(=O)O)O
hydroxybutyrates	2-hydroxy-4-(methylthio)butanoic acid	1	No Change		11427	0.7867	CSCCC(C(=O)O)O
hydroxyquinolines	kynurenate	1.4	Up	C01717	3845	0.0161	C1=CC=C2C(=C1)C(=O)C=C(N2)C(=O)O
hypoxanthines	hypoxanthine	1	No Change	C00262	790	0.8219	C1=NC2=C(N1)C(=O)N=CN2
hypoxanthines	7-methylguanine	1	No Change	C02242	135398679	0.2068	CN1C=NC2=C1C(=O)NC(=N2)N
hypoxanthines	N1-methylinosine	1	No Change		650095	0.5508	CCCN1C2=C(N=C1SCC=CC)N(C(=O)NC2=O)C
hypoxanthines	1-methylhypoxanthine	1	No Change		70765	0.0686	CN1C=NC2=C(C1=O)NC=N2
imidazoles	1-methyl-5-imidazoleacetate	1	No Change		6451814	0.0736	CN1C=NC=C1CC(=O)O
imidazoles	imidazole propionate	1	No Change		70630	0.1676	C1=C(NC=N1)CCC(=O)O
imidazoles	1-methyl-4-imidazoleacetate	1.4	Down	C05828	75810	0.0162	CN1C=C(N=C1)CC(=O)O
imidazoles	imidazole lactate	1	No Change	C05568	793	0.1049	C1=C(NC=N1)CC(C(=O)O)O
imidazoles	4-imidazoleacetate	1.4	Down	C02835	96215	0.0005	C1=C(NC=N1)CC(=O)O
imidazoles	1-ribosyl-imidazoleacetate*	1	No Change	C05131	440569	0.3955	C1=C(N=CN1[C@H]2[C@@H]([C@@H]([C@H](O2)CO)O)O)CC(=O)O
imidazoles	creatinine	1	No Change	C00791	588	0.0792	CN1CC(=O)N=C1N
imino acids	hydroxyproline	1	No Change	C01157	5810	0.4599	C1[C@H](CN[C@@H]1C(=O)O)O
imino acids	proline	1	No Change	C00148	145742	0.9305	C1C[C@H](NC1)C(=O)O
imino acids	betonicine	1.5	Up	C08269	164642	0.0092	C[N+]1(C[C@@H](C[C@H]1C(=O)[O-])O)C
indoleacetic acids	3-indoleglyoxylic acid	1.9	Up		73863	0.0161	C1=CC=C2C(=C1)C(=CN2)C(=O)C(=O)O
indoleacetic acids	methyl indole-3-acetate	1	No Change		74706	0.5714	COC(=O)CC1=CNC2=CC=CC=C21
indoleacetic acids	indoleacetate	1	No Change	C00954	802	0.729	C1=CC=C2C(=C1)C(=CN2)CC(=O)O
indoleacetic acids	5-hydroxyindoleacetate	1	No Change	C05635	1826	0.588	C1=CC2=C(C=C1O)C(=CN2)CC(=O)O
indoleacetic acids	1H-indole-7-acetic acid	1	No Change		18356439	0.2685	C1=CC2=C(C(=C1)CC(=O)O)NC=C2
indoleacetic acids	2-oxindole-3-acetate	1.6	Up		3080590	0.0088	C1=CC=C2C(=C1)C(C(=O)N2)CC(=O)O
indoles	N-acetyltryptophan	1	No Change	C03137	439917	0.729	CC(=O)N[C@H](CC1=CNC2=CC=CC=C21)C(=O)O
indoles	indole-3-carboxylate	1	No Change	C19837	69867	0.0687	C1=CC=C2C(=C1)C(=CN2)C(=O)O
indoles	indolelactate	1	No Change	C02043	92904	0.8076	C1=CC=C2C(=C1)C(=CN2)CC(C(=O)O)O
indoles	3-indoxyl sulfate	1	No Change		10258	0.247	C1=CC=C2C(=C1)C(=CN2)OS(=O)(=O)O
indoles	3-formylindole	1	No Change	C08493	10256	0.342	C1=CC=C2C(=C1)C(=CN2)C=O
indoles	6-hydroxyindole sulfate	2.1	Down		122198196	0.0351	C1=CC(=CC2=C1C=CN2)OS(=O)(=O)O
indoles	indolepropionate	1.9	Down		3744	0.0028	C1=CC=C2C(=C1)C(=CN2)CCC(=O)O
indoles	C-glycosyltryptophan	1	No Change		10981970	0.8241	C1=CC=C2C(=C1)C(=C(N2)[C@@H]3[C@H]([C@H]([C@@H]([C@H](O3)CO)O)O)O)C[C@@H](C(=O)O)N
indoles	oxindolylalanine	1	No Change		20977764	0.1263	CC(C(=O)O)(N)N1C(=O)CC2=CC=CC=C21
indoles	indolin-2-one	2.6	Down	C12312	321710	0.0224	C1C2=CC=CC=C2NC1=O
inositol phosphates	glycerophosphoinositol*	1	No Change		167572	0.6539	C(C(COP(=O)(O)OC1[C@H]([C@H](C([C@H]([C@@H]1O)O)O)O)O)O)O
isoflavones	daidzein	1	No Change	C10208	5281708	0.4686	C1=CC(=CC=C1C2=COC3=C(C2=O)C=CC(=C3)O)O
isoflavones	daidzein sulfate (2)	1	No Change		12114465	0.4224	C1=CC(=CC=C1C2=COC3=C(C2=O)C=CC(=C3)OS(=O)(=O)O)O
isoflavones	daidzein 7-O-glucuronide	1	No Change		11316354	0.0781	C1=CC(=CC=C1C2=COC3=C(C2=O)C=CC(=C3)O[C@H]4[C@@H]([C@H]([C@@H]([C@H](O4)C(=O)O)O)O)O)O
isoflavones	equol glucuronide	1	No Change		46781484	0.0812	C1C(COC2=C1C=CC(=C2)O[C@H]3[C@H]([C@H]([C@@H](C(O3)C(=O)O)O)O)O)C4=CC=C(C=C4)O
isoflavones	genistein	1	No Change	C06563	5280961	0.8967	C1=CC(=CC=C1C2=COC3=CC(=CC(=C3C2=O)O)O)O
keto acids	3-methyl-2-oxovalerate	1	No Change	C00671	440877	0.4921	CC[C@@H](C)C(=O)C(=O)O
keto acids	4-methyl-2-oxopentanoate	1	No Change	C00233	70	0.9683	CC(C)CC(=O)C(=O)O
keto acids	3-methyl-2-oxobutyrate	1	No Change	C00141	49	0.0516	CC(C)C(=O)C(=O)O
ketoses	xylulose	1	No Change		5289590	0.1175	C([C@H]([C@@H](C(=O)CO)O)O)O
lysine	"N2,N6-diacetyllysine"	1	No Change		91827	0.7035	CC(=O)NCCCCC(C(=O)O)NC(=O)C
lysine	N6-carboxymethyllysine	1.6	Down		123800	0.0291	C(CCNCC(=O)O)C[C@@H](C(=O)O)N
lysine	5-hydroxylysine	1	No Change	C16741	3032849	0.918	C(C[C@@H](C(=O)O)N)[C@H](CN)O
malonates	methylmalonate (MMA)	1	No Change	C02170	487	0.5942	CC(C(=O)O)C(=O)O
malonates	malonate	1	No Change	C00383	867	0.3211	C(C(=O)O)C(=O)O
malonates	ethylmalonate	1	No Change		11756	0.0741	CCC(C(=O)O)C(=O)O
mandelic acids	vanillactate	1	No Change		160637	0.45	COC1=C(C=CC(=C1)CC(C(=O)O)O)O
mannosephosphates	glucose 6-phosphate	1	No Change	C00092	5958	0.5123	C([C@@H]1[C@H]([C@@H]([C@H](C(O1)O)O)O)O)OP(=O)(O)O
metalloporphyrins	heme	1	No Change	C00032	26945	0.5766	CC1=C(C2=CC3=C(C(=C([N-]3)C=C4C(=C(C(=N4)C=C5C(=C(C(=N5)C=C1[N-]2)C)C=C)C)C=C)C)CCC(=O)O)CCC(=O)O.[Fe+2]
methionine	N-formylmethionine	1.3	Up	C03145	439750	0.0039	CSCC[C@@H](C(=O)O)NC=O
methionine	S-methylmethionine	2.5	Up	C05319	458	0.0148	C[S+](C)CCC(C(=O)O)N
methionine	methionine sulfone	1	No Change		69961	0.4106	CS(=O)(=O)CCC(C(=O)O)N
methionine	S-methylcysteine sulfoxide	1	No Change		82142	0.1263	CS(=O)CC(C(=O)O)N
methionine	S-methylcysteine	1	No Change		88180	0.6277	CSC[C@H](C(=O)O)N
methionine	methionine sulfoxide	1.5	Up	C02989	158980	0.0477	CS(=O)CC[C@@H](C(=O)O)N
methylamines	trimethylamine N-oxide	1	No Change	C01104	1145	0.5659	C[N+](C)(C)[O-]
methylhistidines	3-methylhistidine	1.4	Up	C01152	64969	0.0434	CN1C=NC=C1C[C@@H](C(=O)O)N
methylhistidines	1-methylhistidine	2.1	Up	C01152	92105	0.0258	CN1C=C(N=C1)C[C@@H](C(=O)O)N
methylhistidines	N-acetyl-3-methylhistidine*	1	No Change		193270	0.8865	CC(=O)N[C@@H](CC1=CN=CN1C)C(=O)O
n-substituted glycines	sarcosine	1	No Change	C00213	1088	0.7245	CNCC(=O)O
NewCluster_16	"trans-3,4-methyleneheptanoylglycine"	1.9	Down		129822188	0.0363	CCCCC(=C)CC(=O)NCC(=O)O
NewCluster_16	isocaproylglycine	1	No Change		28777652	0.3406	CC(C)CCC(=O)NCC(=O)O
NewCluster_16	valerylglycine (C5)	1	No Change		4737557	0.3425	CCCCC(=O)NCC(=O)O
NewCluster_16	hexanoylglycine (C6)	1	No Change		99463	0.5119	CCCCCC(=O)NCC(=O)O
NewCluster_16	2-methylbutyrylglycine (C5)	1	No Change		193872	0.983	CCC(C)C(=O)NCC(=O)O
NewCluster_16	isovalerylglycine	3.3	Up		546304	0.0237	CC(C)CC(=O)NCC(=O)O
NewCluster_17	malonylcarnitine	1.9	Down		22833583	0.0048	C[N+](C)(C)C[C@H](CC(=O)[O-])OC(=O)CC(=O)O
NewCluster_17	(R)-3-hydroxybutyrylcarnitine	3.8	Down		53481617	0.0318	CC(CC(=O)O[C@@H](CC(=O)[O-])C[N+](C)(C)C)O
NewCluster_17	(S)-3-hydroxybutyrylcarnitine	2.7	Down		71464477	0.0151	CC(CC(=O)OC(CC(=O)[O-])C[N+](C)(C)C)O
NewCluster_17	succinylcarnitine (C4-DC)	3.4	Down		71464481	0.0034	C[N+](C)(C)CC(CC(=O)[O-])OC(=O)CCC(=O)O
NewCluster_36	N-acetyl-2-aminoadipate	1	No Change	C12986	443992	0.1173	CC(=O)N[C@@H](CCCC(=O)O)C(=O)O
NewCluster_36	N-delta-acetylornithine	1.4	Up	C00437	9920500	0.02	CC(=O)NCCCC(C(=O)O)N
NewCluster_36	"N2,N5-diacetylornithine"	1.2	Up		65977	0.0271	CC(=O)NCCC[C@@H](C(=O)O)NC(=O)C
NewCluster_36	N-acetylcitrulline	1	No Change	"C15532,C02851"	656979	0.382	CC(=O)N[C@@H](CCCNC(=O)N)C(=O)O
NewCluster_36	N-alpha-acetylornithine	1.5	Down	C00437	439232	0.0387	CC(=O)N[C@@H](CCCN)C(=O)O
NewCluster_48	arachidonoylcarnitine (C20:4)	1	No Change		136212424	0.8331	CCCCC/C=C\C/C=C\C/C=C\C/C=C\CCCC(=O)O[C@H](CC(=O)[O-])C[N+](C)(C)C
NewCluster_48	cis-4-decenoylcarnitine (C10:1)	1	No Change		57357170	0.8363	CCCCCC=CCCC(=O)OC(CC(=O)[O-])C[N+](C)(C)C
NewCluster_48	oleoylcarnitine (C18:1)	1	No Change		6441392	0.3952	CCCCCCCC/C=C\CCCCCCCC(=O)OC(CC(=O)[O-])C[N+](C)(C)C
NewCluster_48	linoleoylcarnitine (C18:2)*	1	No Change		6450015	0.1324	CCCCC/C=C\C/C=C\CCCCCCCC(=O)O[C@H](CC(=O)[O-])C[N+](C)(C)C
NewCluster_48	palmitoleoylcarnitine (C16:1)*	1	No Change		71464547	0.5458	CCCCCC/C=C\CCCCCCCC(=O)OC(CC(=O)[O-])C[N+](C)(C)C
NewCluster_48	docosapentaenoylcarnitine (C22:5n3)*	2.1	Down		71464594	0.0146	CC/C=C\C/C=C\C/C=C\C/C=C\C/C=C\CCCCCC(=O)OC(CC(=O)[O-])C[N+](C)(C)C
NewCluster_48	3-hydroxyoleoylcarnitine	2.1	Down		129637446	0.048	CCCCCCCC/C=C\CCCCCC(CCC(CC(=O)[O-])(C[N+](C)(C)C)O)O
NewCluster_48	myristoleoylcarnitine (C14:1)*	1	No Change		129691961	0.6393	CCCC/C=C\CCCCCCCC(=O)C(CC(=O)[O-])(C[N+](C)(C)C)O
nitriles	4-hydroxychlorothalonil	1	No Change		34217	0.5537	C(#N)C1=C(C(=C(C(=C1Cl)C#N)Cl)Cl)O
O=FA_10_1	2-hydroxysebacate	2.1	Down		128458	0.0051	C(CCCC(C(=O)O)O)CCCC(=O)O
O=FA_10_1	3-hydroxysebacate	5.3	Down		3017884	0.0336	C(CCCC(=O)O)CCC(CC(=O)O)O
O=FA_10_1	sebacate (C10-DC)	1	No Change	C08277	5192	0.051	C(CCCCC(=O)O)CCCC(=O)O
O=FA_12_1	suberate (C8-DC)	1	No Change	C08278	10457	0.0732	C(CCCC(=O)O)CCC(=O)O
O=FA_12_1	tridecanedioate (C13-DC)	1.4	Down		10458	0.0296	C(CCCCCC(=O)O)CCCCCC(=O)O
O=FA_12_1	dodecanedioate (C12)	2.5	Down	C02678	12736	0.0028	C(CCCCCC(=O)O)CCCCC(=O)O
O=FA_12_1	tetradecanedioate (C14)	2.8	Down		13185	0.0052	C(CCCCCCC(=O)O)CCCCCC(=O)O
O=FA_12_1	undecanedioate (C11-DC)	4.8	Down		15816	0.0356	C(CCCCC(=O)O)CCCCC(=O)O
O=FA_12_1	azelate (C9-DC)	1	No Change	C08261	2266	0.0711	C(CCCC(=O)O)CCCC(=O)O
O=FA_14_3	decadienedioic acid (C10:2-DC)	1	No Change		17789717	0.0854	C(CCC(=O)O)C/C=C/C=C/C(=O)O
O=FA_14_3	dodecenedioate (C12:1-DC)*	2.3	Down		5283028	0.0106	C(CCCCC(=O)O)CCC/C=C/C(=O)O
O=FA_14_3	tetradecadienedioate (C14:2-DC)*	3	Down		86018718	0.0029	C(CCCCC(=O)O)CCCC=CC=CC(=O)O
O=FA_16_1	hexadecanedioate (C16)	3.3	Down	C19615	10459	0.0169	C(CCCCCCCC(=O)O)CCCCCCC(=O)O
O=FA_18_1	octadecanedioate (C18)	1	No Change		70095	0.1409	C(CCCCCCCCC(=O)O)CCCCCCCC(=O)O
OH-FA_12_0_1	3-hydroxymyristate	1	No Change		16064	0.3477	CCCCCCCCCCCC(CC(=O)O)O
OH-FA_12_0_1	3-hydroxydecanoate	1.7	Down		26612	0.0132	CCCCCCCC(CC(=O)O)O
OH-FA_12_0_1	3-hydroxystearate	1	No Change		5282907	0.2092	CCCCCCCCCCCCCCCC(CC(=O)O)O
OH-FA_12_0_1	3-hydroxylaurate	2.4	Down		94216	0.0258	CCCCCCCCCC(CC(=O)O)O
OH-FA_16_0_1	2-hydroxypalmitate	1	No Change		12575964	0.3383	CCCCCCCCCCCCCC[C@@H](C(=O)O)O
OH-FA_16_0_1	2-hydroxyarachidate*	1.5	Down		5225199	0.0478	CCCCCCCCCCCCCCCCCCC(C(=O)O)O
OH-FA_16_0_1	2-hydroxystearate	1.4	Up	C03045	69417	0.0077	CCCCCCCCCCCCCCCCC(C(=O)O)O
OH-FA_22_6_1	14-HDoHE	1	No Change		11566378	0.3856	CC/C=C\C/C=C\CC(/C=C/C=C\C/C=C\C/C=C\CCC(=O)O)O
OH-FA_22_6_1	17-HDoHE	1	No Change		6439179	0.3856	CC/C=C\CC(/C=C/C=C\C/C=C\C/C=C\C/C=C\CCC(=O)O)O
OH-FA_8_0_1	2-hydroxydecanoate	1	No Change		21488	0.9732	CCCCCCCCC(C(=O)O)O
OH-FA_8_0_1	2-hydroxyoctanoate	1	No Change		5312860	0.1343	CCCCCC[C@H](C(=O)O)O
OH-FA_8_0_1	16-hydroxypalmitate	1	No Change	C18218	10466	0.563	C(CCCCCCCC(=O)O)CCCCCCCO
OH-FA_8_0_1	3-hydroxyoctanoate	1.8	Down	C20793	26613	0.0096	CCCCCC(CC(=O)O)O
OH-FA_8_0_1	8-hydroxyoctanoate	1	No Change		69820	0.0511	C(CCCC(=O)O)CCCO
oligopeptides	N-acetyltyrosine	1	No Change		68310	0.6003	CC(=O)N[C@@H](CC1=CC=C(C=C1)O)C(=O)O
oligopeptides	1-carboxyethylphenylalanine	1	No Change		59100900	0.1501	CC(C(=O)O)N[C@@H](CC1=CC=CC=C1)C(=O)O
oligopeptides	ophthalmate	6.7	Down		7018721	0.0379	CC[C@@H](C(=O)NCC(=O)O)NC(=O)CC[C@@H](C(=O)O)N
oligopeptides	"glutathione, oxidized (GSSG)"	1	No Change	"D00031,C00127"	65359	0.3408	C(CC(=O)N[C@@H](CSSC[C@@H](C(=O)NCC(=O)O)NC(=O)CC[C@@H](C(=O)O)N)C(=O)NCC(=O)O)[C@@H](C(=O)O)N
oligopeptides	cysteine-glutathione disulfide	1	No Change	R00900	3080690	0.3102	C(CC(=O)N[C@H](C(=O)NCC(=O)O)C(=S)SC[C@@H](C(O)O)N)[C@@H](C(=O)O)N
oligopeptides	N-acetylisoleucine	1.6	Up		306109	0.0182	CCC(C)C(C(=O)O)NC(=O)C
oligopeptides	N-acetylleucine	2	Up	C02710	70912	0.0087	CC(C)C[C@@H](C(=O)O)NC(=O)C
oligopeptides	indolepropionylglycine	1	No Change		129691959	0.751	C1=CC=C2C(=C1)C=C(N2)CCC(=O)NCC(=O)O
organic chemicals	urea	1	No Change	C00086	1176	0.2908	C(=O)(N)N
organophosphorus compounds	sphinganine-1-phosphate	1	No Change		520	0.9509	CCCCCCCCCCCCCCCC(C(COP(=O)(O)O)N)O
organophosphorus compounds	methylphosphate	2.6	Down		13130	0.0228	COP(=O)(O)O
organophosphorus compounds	acetylphosphate	1	No Change	C00227	186	0.5529	CC(=O)OP(=O)(O)O
pentanoic acids	2-hydroxy-3-methylvalerate	1	No Change		164623	0.526	CCC(C)C(C(=O)O)O
pentanoic acids	alpha-hydroxyisocaproate	1	No Change	C03264	92779	0.2157	CC(C)CC(C(=O)O)O
pentanoic acids	isovalerate (C5)	1	No Change	C08262	10430	0.144	CC(C)CC(=O)O
pentanoic acids	pentose acid*	1.6	Up	C00803	7991	0.0394	CCCCC(=O)O
pentoses	ribulose	1	No Change		151261	0.1175	C([C@H]([C@H](C(=O)CO)O)O)O
pentoses	arabinose	1	No Change	C00216	66308	0.9286	C([C@H]([C@H]([C@@H](C=O)O)O)O)O
pentoses	ribose	1.6	Up	C00121	5779	0.0423	C([C@@H]1[C@H]([C@H](C(O1)O)O)O)O
pentoses	xylose	1	No Change	C00181	135191	0.3056	C1[C@H]([C@@H]([C@H](C(O1)O)O)O)O
peptides	N-acetylmethionine sulfoxide	2.3	Up		11902949	0.0115	CC(=O)N[C@@H](CC[S@@](=O)C)C(=O)O
peptides	S-(3-hydroxypropyl)mercapturic acid (HPMA)	1	No Change		119083	0.0924	CC(=O)N[C@@H](CSCCCO)C(=O)O
peptides	N-acetylmethionine	2.5	Up	C02712	448580	0.0011	CC(=O)N[C@@H](CCSC)C(=O)O
phenols	3-(4-hydroxyphenyl)lactate (HPLA)	1	No Change	C03672	9378	0.8362	C1=CC(=CC=C1CC(C(=O)O)O)O
phenylacetates	4-hydroxyphenylacetate	1	No Change	C00642	127	0.1424	C1=CC(=CC=C1CC(=O)O)O
phenylacetates	phenylacetate	5.9	Down	C07086	999	0.0001	C1=CC=C(C=C1)CC(=O)O
phenylacetates	2-(4-hydroxyphenyl)propionate	1	No Change	C03080	102526	0.5861	CC(C1=CC=C(C=C1)O)C(=O)O
phenylacetates	2-hydroxyphenylacetate	1	No Change	C05852	11970	0.6655	C1=CC=C(C(=C1)CC(=O)O)O
phenylpropionates	3-phenylpropionate (hydrocinnamate)	1	No Change	C05629	107	0.2218	C1=CC=C(C=C1)CCC(=O)O
phenylpropionates	phenylacetylcarnitine	7.7	Down		101724840	0.0003	C[N+](C)(C)C[C@@H](CC(=O)O)OC(=O)CC1=CC=CC=C1
phenylpropionates	3-(4-hydroxyphenyl)propionate	1	No Change	C01744	10394	0.2941	C1=CC(=CC=C1CCC(=O)O)O
phosphatidylglycerols	1-palmitoyl-GPG (16:0)*	1	No Change		3300276	0.0503	CCCCCCCCCCCCCCCC(=O)OCC(COP(=O)(O)OCC(CO)O)O
phosphatidylinositols	1-linoleoyl-GPI* (18:2)*	1.8	Up		11124828	0.0044	CCCCC/C=C\C/C=C\CCCCCCCC(=O)OC[C@H](COP(=O)(O)OC1[C@@H]([C@H](C([C@H]([C@H]1O)O)O)O)O)O
phosphatidylinositols	1-palmitoyl-2-linoleoyl-GPI (16:0/18:2)	1	No Change		46891795	0.2052	CCCCCCCCCCCCCCCC(=O)OC[C@H](COP(=O)([O-])OC1C([C@@H](C(C(C1O)O)O)O)O)OC(=O)CCCCCCC/C=C\C/C=C\CCCCC.[Na+]
phosphatidylinositols	1-palmitoyl-2-oleoyl-GPI (16:0/18:1)*	1	No Change		71296232	0.0551	CCCCCCCCCCCCCCCC(=O)OC[C@H](COP(=O)(O)OC1[C@@H]([C@H](C([C@H]([C@H]1O)O)O)O)O)OC(=O)CCCCCCC/C=C\CCCCCCCC
phosphatidylinositols	1-oleoyl-GPI (18:1)	1	No Change		86289645	0.0685	CCCCCCCC/C=C\CCCCCCCC(=O)OC[C@H](COP(=O)(O)OC1[C@@H]([C@H](C([C@H]([C@H]1O)O)O)O)O)O
phosphatidylinositols	1-palmitoyl-GPI* (16:0)	2.3	Up		71296207	0.001	CCCCCCCCCCCCCCCC(=O)OC[C@H](COP(=O)(O)OC1[C@@H]([C@H](C([C@H]([C@H]1O)O)O)O)O)O
phosphatidylinositols	1-stearoyl-GPI (18:0)	1.9	Up		71581135	0.0069	CCCCCCCCCCCCCCCCCC(=O)OC[C@H](COP(=O)(O)OC1[C@@H]([C@H](C([C@H]([C@H]1O)O)O)O)O)O
phosphatidylinositols	1-arachidonoyl-GPI* (20:4)*	1.6	Up		121596217	0.0058	CCCCC/C=C\C/C=C\C/C=C\C/C=C\CCCC(=O)OC[C@H](COP(=O)([O-])OC1[C@@H]([C@H](C([C@H]([C@H]1O)O)O)O)O)O
phytosterols	campesterol	1	No Change	C01789	173183	0.3909	C[C@H](CC[C@@H](C)C(C)C)[C@H]1CC[C@@H]2[C@@]1(CC[C@H]3[C@H]2CC=C4[C@@]3(CC[C@@H](C4)O)C)C
piperidines	6-oxopiperidine-2-carboxylate	1	No Change		3014237	0.2412	C1CC(NC(=O)C1)C(=O)O
piperidines	cyclo(gly-pro)	1	No Change		193540	0.0573	C1CC2C(=O)NCC(=O)N2C1
piperidines	3-amino-2-piperidone	1	No Change		5200225	0.1202	C1CC(C(=O)NC1)N
piperidines	2-piperidinone	1	No Change		12665	0.0903	C1CCNC(=O)C1
plasmalogens	1-(1-enyl-palmitoyl)-2-palmitoyl-GPC (P-16:0/16:0)*	1	No Change		11146967	0.234	CCCCCCCCCCCCCCCC(=O)O[C@H](CO/C=C\CCCCCCCCCCCCCC)COP(=O)([O-])OCC[N+](C)(C)C
plasmalogens	1-arachidonoyl-GPE (20:4n6)*	2.1	Up		42607465	0.025	CCCCC/C=C\C/C=C\C/C=C\C/C=C\CCCC(=O)OC[C@H](COP(=O)(O)OCCN)O
plasmalogens	1-(1-enyl-palmitoyl)-2-arachidonoyl-GPE (P-16:0/20:4)*	1	No Change		52925126	0.295	CCCCCCCCCCCCCC/C=C\OC[C@H](COP(=O)(O)OCCN)OC(=O)CCC/C=C\C/C=C\C/C=C\C/C=C\CCCCC
plasmalogens	1-(1-enyl-stearoyl)-2-arachidonoyl-GPE (P-18:0/20:4)*	1.6	Up		9547058	0.0051	CCCCCCCCCCCCCCCC/C=C\OC[C@H](COP(=O)(O)OCCN)OC(=O)CCC/C=C\C/C=C\C/C=C\C/C=C\CCCCC
purine nucleosides	N6-succinyladenosine	1	No Change		165243	0.8473	C1=NC(=C2C(=N1)N(C=N2)[C@@H]3[C@@H]([C@@H]([C@H](O3)CO)O)O)N[C@@H](CC(=O)O)C(=O)O
purine nucleosides	N6-carbamoylthreonyladenosine	1	No Change		161466	0.8892	C[C@H]([C@@H](C(=O)O)NC(=O)NC1=C2C(=NC=N1)N(C=N2)[C@H]3[C@@H]([C@@H]([C@H](O3)CO)O)O)O
purine nucleosides	"N2,N2-dimethylguanosine"	1	No Change		135501639	0.052	CN(C)C1=NC2=C(C(=O)N1)N=CN2[C@H]3[C@@H]([C@@H]([C@H](O3)CO)O)O
purine nucleosides	AMP	1	No Change	C00020	6083	0.7436	C1=NC(=C2C(=N1)N(C=N2)[C@H]3[C@@H]([C@@H]([C@H](O3)COP(=O)(O)O)O)O)N
purine nucleosides	adenosine	1	No Change	C00212	60961	0.0819	C1=NC(=C2C(=N1)N(C=N2)[C@H]3[C@@H]([C@@H]([C@H](O3)CO)O)O)N
purines	adenine	1	No Change	C00147	190	0.138	C1=NC2=NC=NC(=C2N1)N
pyridines	picolinoylglycine	1	No Change		11788622	0.1279	C1=CC=NC(=C1)C(=O)NCC(=O)O
pyridines	nicotinate	1	No Change	C00253	938	0.2184	C1=CC(=CN=C1)C(=O)O
pyridines	pyridoxate	2.4	Down	C00847	6723	0.0032	CC1=NC=C(C(=C1O)C(=O)O)CO
pyridines	picolinate	1	No Change	C10164	1018	0.2276	C1=CC=NC(=C1)C(=O)O
pyridines	quinolinate	1	No Change	C03722	1066	0.4125	C1=CC(=C(N=C1)C(=O)O)C(=O)O
pyridines	N1-Methyl-2-pyridone-5-carboxamide	1	No Change	C05842	69698	0.1979	CN1C=C(C=CC1=O)C(=O)N
pyridines	nicotinamide	1	No Change	C00153	936	0.4442	C1=CC(=CN=C1)C(=O)N
pyridines	pyridoxal	2.5	Down	C00250	1050	0.036	CC1=NC=C(C(=C1O)C=O)CO
pyridines	pyridoxamine	1.7	Down	C00534	1052	0.0128	CC1=NC=C(C(=C1O)CN)CO
pyridinium compounds	1-methylnicotinamide	1.9	Down	C02918	457	0.0437	C[N+]1=CC=CC(=C1)C(=O)N
pyridinium compounds	N1-Methyl-4-pyridone-3-carboxamide	1	No Change	C05843	440810	0.1625	CN1C=CC(=O)C(=C1)C(=O)N
pyridinium compounds	nicotinamide N-oxide	1	No Change		72661	0.0592	C1=CC(=C[N+](=C1)[O-])C(=O)N
pyrimidine nucleosides	thymidine	3.2	Down	C00214	5789	0	CC1=CN(C(=O)NC1=O)[C@H]2C[C@@H]([C@H](O2)CO)O
pyrimidine nucleosides	uridine	1	No Change	C00299	6029	0.0604	C1=CN(C(=O)NC1=O)[C@H]2[C@@H]([C@@H]([C@H](O2)CO)O)O
pyrimidine nucleosides	5-methylcytidine	1	No Change		92918	0.1594	CC1=CN(C(=O)N=C1N)[C@H]2[C@@H]([C@@H]([C@H](O2)CO)O)O
pyrimidine nucleosides	cytidine	1	No Change	C00475	6175	0.4722	C1=CN(C(=O)N=C1N)[C@H]2[C@@H]([C@@H]([C@H](O2)CO)O)O
pyrimidines	"5,6-dihydrouracil"	1	No Change	C00429	649	0.5651	C1CNC(=O)NC1=O
pyrimidines	hydroxymethylpyrimidine	12.5	Down	C01279	777	0	CC1=NC=C(C(=N1)N)CO
pyrimidinones	"5,6-dihydrothymine"	1	No Change	C00906	93556	0.0927	CC1CNC(=O)NC1=O
pyrimidinones	orotate	1	No Change	C00295	967	0.1277	C1=C(NC(=O)NC1=O)C(=O)O
pyrimidinones	cytosine	1	No Change	C00380	597	0.0773	C1=C(NC(=O)N=C1)N
pyrimidinones	uracil	3.1	Down	C00106	1174	0.0001	C1=CNC(=O)NC1=O
pyrimidinones	thymine	2.6	Down	C00178	1135	0.0003	CC1=CNC(=O)NC1=O
pyrroles	pyrraline	2.1	Down	C21013	14274616	0.0217	C1=C(N(C(=C1)C=O)CCCCC(C(=O)O)N)CO
pyrroles	S-1-pyrroline-5-carboxylate	1	No Change	C04322	11966181	0.422	C1C[C@H](N=C1)C(=O)[O-]
pyrrolidinones	5-oxoproline	1.4	Down	C01879	439685	0.0071	C1CC(=O)N[C@H]1C(=O)O
pyrrolidinones	N-acetylproline	1	No Change		322640	0.294	CC(=O)N1CCCC1C(=O)O
pyrrolidinones	N-methylproline	1	No Change		643474	0.1957	CN1CCC[C@H]1C(=O)O
pyrrolidinones	stachydrine	1.3	Up	C10172	115244	0.0053	C[N+]1(CCC[C@H]1C(=O)[O-])C
pyruvates	butyrylglycine (C4)	1	No Change		88412	0.5461	CCCC(=O)NCC(=O)O
pyruvates	propionylglycine (C3)	1	No Change		98681	0.1224	CCC(=O)NCC(=O)O
pyruvates	4-hydroxyphenylpyruvate	3.3	Down	C01179	979	0.0249	C1=CC(=CC=C1CC(=O)C(=O)O)O
pyruvates	phenylpyruvate	1	No Change	C00166	997	0.9816	C1=CC=C(C=C1)CC(=O)C(=O)O
pyruvates	isobutyrylglycine (C4)	1	No Change		10855600	0.7401	CC(C)C(=O)NCC(=O)O
pyruvates	pyruvate	1	No Change	C00022	1060	0.6459	CC(=O)C(=O)O
resorcinols	3-methoxycatechol sulfate (1)	3	Up		129892430	0.025	COC1=C(C(=CC2=C1OS(=O)(=O)O2)O)O
retinoids	retinal	1	No Change	C00376	638015	0.1556	CC1=C(C(CCC1)(C)C)/C=C/C(=C/C=C/C(=C/C=O)/C)/C
retinoids	retinol (Vitamin A)	1.5	Up	C00473	445354	0.0067	CC1=C(C(CCC1)(C)C)/C=C/C(=C/C=C/C(=C/CO)/C)/C
riboflavin	FAD	1	No Change	C00016	643975	0.839	CC1=CC2=C(C=C1C)N(C3=NC(=O)NC(=O)C3=N2)C[C@@H]([C@@H]([C@@H](COP(=O)(O)OP(=O)(O)OC[C@@H]4[C@H]([C@H]([C@@H](O4)N5C=NC6=C(N=CN=C65)N)O)O)O)O)O
ribonucleosides	nicotinate ribonucleoside	1.8	Down	C05841	161233	0.0426	C1=CC(=C[N+](=C1)[C@H]2[C@@H]([C@@H]([C@H](O2)CO)O)O)C(=O)[O-]
ribonucleosides	nicotinamide riboside	1	No Change	C03150	439924	0.7336	C1=CC(=C[N+](=C1)[C@H]2[C@@H]([C@@H]([C@H](O2)CO)O)O)C(=O)N
ribonucleosides	xanthosine	2.7	Down	C01762	64959	0.0238	C1=NC2=C(N1[C@H]3[C@@H]([C@@H]([C@H](O3)CO)O)O)NC(=O)NC2=O
ribosemonophosphates	ribose 1-phosphate	1	No Change	C00620	439236	0.3739	C([C@@H]1[C@H]([C@H]([C@H](O1)OP(=O)(O)O)O)O)O
salicylates	salicylate	1	No Change	C00805	338	0.1065	C1=CC=C(C(=C1)C(=O)O)O
salicylates	gentisate	1	No Change	C00628	3469	0.4094	C1=CC(=C(C=C1O)C(=O)O)O
salicylates	gentisic acid-5-glucoside	1	No Change		101339724	0.1977	C1=CC(=C(C=C1O)C(=O)O[C@H]2[C@@H]([C@H]([C@@H]([C@H](O2)CO)O)O)O)O
salicylates	"3,5-dichloro-2,6-dihydroxybenzoic acid"	1	No Change		24721632	0.4426	C1=C(C(=C(C(=C1Cl)O)C(=O)O)O)Cl
salicylates	"3-bromo-5-chloro-2,6-dihydroxybenzoic acid*"	1.8	Up		134581543	0.0172	C1=C(C(=C(C(=C1Br)O)C(=O)O)O)Cl
Saturated FA	margarate (17:0)	1	No Change		10465	0.1009	CCCCCCCCCCCCCCCCC(=O)O
Saturated FA	arachidate (20:0)	1	No Change	C06425	10467	0.1122	CCCCCCCCCCCCCCCCCCCC(=O)O
Saturated FA	myristate (14:0)	1	No Change	C06424	11005	0.3667	CCCCCCCCCCCCCC(=O)O
Saturated FA	nonadecanoate (19:0)	1	No Change	C16535	12591	0.0515	CCCCCCCCCCCCCCCCCCC(=O)O
Saturated FA	pentadecanoate (15:0)	1	No Change	C16537	13849	0.173	CCCCCCCCCCCCCCC(=O)O
Saturated FA	(12 or 13)-methylmyristate (a15:0 or i15:0)	1	No Change		151014	0.1151	CC(C)CCCCCCCCCCCC(=O)O
Saturated FA	caprate (10:0)	1	No Change	C01571	2969	0.4836	CCCCCCCCCC(=O)O
Saturated FA	(16 or 17)-methylstearate (a19:0 or i19:0)	1	No Change		3083779	0.1272	CC(C)CCCCCCCCCCCCCCCC(=O)O
Saturated FA	caprylate (8:0)	1	No Change	C06423	379	0.0705	CCCCCCCC(=O)O
Saturated FA	laurate (12:0)	1	No Change	C02679	3893	0.7375	CCCCCCCCCCCC(=O)O
Saturated FA	18-methylnonadecanoate (i20:0)	1	No Change		4383090	0.0598	CC(C)CCCCCCCCCCCCCCCCC(=O)O
Saturated FA	stearate (18:0)	1.4	Up	C01530	5281	0.0148	CCCCCCCCCCCCCCCCCC(=O)O
Saturated FA	pelargonate (9:0)	1	No Change	C01601	8158	0.2787	CCCCCCCCC(=O)O
Saturated FA	(14 or 15)-methylpalmitate (a17:0 or i17:0)	1	No Change	C16995	8181	0.2796	CCCCCCCCCCCCCCCC(=O)OC
Saturated FA	behenate (22:0)*	1	No Change	C08281	8215	0.1591	CCCCCCCCCCCCCCCCCCCCCC(=O)O
Saturated FA	palmitate (16:0)	1	No Change	C00249	985	0.5297	CCCCCCCCCCCCCCCC(=O)O
Saturated FA	phytanate	1	No Change	C01607	26840	0.9666	CC(C)CCCC(C)CCCC(C)CCCC(C)CC(=O)O
Saturated_ceramides	sphinganine	1	No Change	C00836	3126	0.2495	CCCCCCCCCCCCCCCC(C(CO)N)O
Saturated_ceramides	N-palmitoyl-phytosphingosine (t18:0/16:0)	2.4	Up		10506988	0.0101	CCCCCCCCCCCCCCCC(=O)N[C@@H](CO)[C@@H]([C@@H](CCCCCCCCCCCCCC)O)O
Saturated_ceramides	"sphingomyelin (d18:0/18:0, d19:0/17:0)*"	1	No Change		44260130	0.1445	CCCCCCCCCCCCCCCCCC(=O)N[C@@H](COP(=O)([O-])OCC[N+](C)(C)C)[C@@H](CCCCCCCCCCCCCCC)O
Saturated_ceramides	behenoyl dihydrosphingomyelin (d18:0/22:0)*	3.3	Up		44260132	0.0368	CCCCCCCCCCCCCCCCCCCCCC(=O)N[C@@H](COP(=O)([O-])OCC[N+](C)(C)C)[C@@H](CCCCCCCCCCCCCCC)O
Saturated_ceramides	N-palmitoyl-sphinganine (d18:0/16:0)	3.7	Up		5283572	0	CCCCCCCCCCCCCCC[C@H]([C@H](CO)NC(=O)CCCCCCCCCCCCCCC)O
Saturated_ceramides	N-stearoyl-sphinganine (d18:0/18:0)*	1	No Change		5283573	0.1111	CCCCCCCCCCCCCCCCCC(=O)N[C@@H](CO)[C@@H](CCCCCCCCCCCCCCC)O
Saturated_ceramides	palmitoyl dihydrosphingomyelin (d18:0/16:0)*	1.6	Up		9939965	0.0156	CCCCCCCCCCCCCCC[C@H]([C@H](COP(=O)([O-])OCC[N+](C)(C)C)NC(=O)CCCCCCCCCCCCCCC)O
Saturated_diglycerides	1-myristoylglycerol (14:0)	1	No Change	C01885	10957631	0.1119	CCCCCCCCCCCCCC(=O)OC[C@H](CO)O
Saturated_diglycerides	2-myristoylglycerol (14:0)	1	No Change		137938	0.6427	CCCCCCCCCCCCCC(=O)OC(CO)CO
Saturated_diglycerides	1-pentadecanoylglycerol (15:0)	1	No Change		190750	0.3498	CCCCCCCCCCCCCCC(=O)OCC(CO)O
Saturated_fatty acids	myristoylcarnitine (C14)	1	No Change		6426854	0.4346	CCCCCCCCCCCCCC(=O)OC(CC(=O)[O-])C[N+](C)(C)C
Saturated_fatty acids	heptanoate (7:0)	1	No Change	C17714	8094	0.0992	CCCCCCC(=O)O
Saturated_fatty acids	heptanoyl glycine	1	No Change		10932172	0.9229	CCCCCCC(=O)NCC(=O)O
Saturated_fatty acids	N-palmitoylglycine	1	No Change		151008	0.4408	CCCCCCCCCCCCCCCC(=O)NCC(=O)O
Saturated_fatty acids	N-octanoylglycine	1	No Change		84290	0.0879	CCCCCCCC(=O)NCC(=O)O
Saturated_lysophosphatidylcholines	2-palmitoyl-GPC* (16:0)*	1	No Change		15061532	0.0551	CCCCCCCCCCCCCCCC(=O)O[C@H](CO)COP(=O)([O-])OCC[N+](C)(C)C
Saturated_lysophosphatidylcholines	1-lignoceroyl-GPC (24:0)	1	No Change		24779481	0.0852	CCCCCCCCCCCCCCCCCCCCCCCC(=O)OC[C@H](COP(=O)([O-])OCC[N+](C)(C)C)O
Saturated_lysophosphatidylcholines	1-stearoyl-GPC (18:0)	1	No Change		497300	0.1041	CCCCCCCCCCCCCCCCCC(=O)OC[C@H](COP(=O)(O)OCC[N+](C)(C)C)O
Saturated_lysophosphatidylcholines	1-palmitoyl-GPC (16:0)	1	No Change	C04102	86554	0.6971	CCCCCCCCCCCCCCCC(=O)OCC(COP(=O)([O-])OCC[N+](C)(C)C)O
Saturated_lysophospholipids	1-palmitoyl-GPA (16:0)	2.4	Down	C04036	6419701	0.0378	CCCCCCCCCCCCCCCC(=O)OC[C@H](COP(=O)(O)O)O
Saturated_lysophospholipids	2-stearoyl-GPE (18:0)*	1.9	Up		90658453	0.0023	CCCCCCCCCCCCCCCCCC(=O)O[C@H](CO)COP(=O)([O-])OCC[NH3+]
Saturated_lysophospholipids	1-stearoyl-GPE (18:0)	1.6	Up		9547068	0.0143	CCCCCCCCCCCCCCCCCC(=O)OC[C@H](COP(=O)(O)OCCN)O
Saturated_lysophospholipids	1-palmitoyl-GPE (16:0)	1.6	Up		9547069	0.0262	CCCCCCCCCCCCCCCC(=O)OC[C@H](COP(=O)(O)OCCN)O
Saturated_lysophospholipids	1-stearoyl-GPS (18:0)*	1	No Change		74819135	0.363	CCCCCCCCCCCCCCCCCC(=O)OCC(COP(=O)(O)OCC(C(=O)O)N)O
Saturated_lysophospholipids	1-palmitoyl-GPS (16:0)*	1	No Change		9547100	0.3473	CCCCCCCCCCCCCCCC(=O)OC[C@H](COP(=O)(O)OC[C@@H](C(=O)O)N)O
Saturated_oleic acids	N-palmitoyltaurine	1	No Change		14504290	0.973	CCCCCCCCCCCCCCCC(=O)NCCS(=O)(=O)O
Saturated_oleic acids	N-stearoyltaurine	1	No Change		168274	0.0653	CCCCCCCCCCCCCCCCCC(=O)NCCS(=O)(=O)O
Saturated_oleic acids	hexanoyltaurine	1	No Change		2245940	0.9816	CCCCCC(=O)NCCS(=O)(=O)O
Saturated_oleic acids	N-acetyltaurine	1	No Change		159864	0.3856	CC(=O)NCCS(=O)(=O)O
Saturated_phosphatidylcholines	glycerophosphorylcholine (GPC)	1	No Change	C00670	71920	0.0831	C[N+](C)(C)CCOP(=O)([O-])OC[C@H](CO)O
Saturated_phosphatidylcholines	1-myristoyl-2-palmitoyl-GPC (14:0/16:0)	1	No Change		129657	0.7736	CCCCCCCCCCCCCCCC(=O)O[C@H](COC(=O)CCCCCCCCCCCCC)COP(=O)([O-])OCC[N+](C)(C)C
Saturated_phosphatidylcholines	1-palmitoyl-2-stearoyl-GPC (16:0/18:0)	1	No Change	C03889	24778686	0.1128	CCCCCCCCCCCCCCCCCC(=O)O[C@H](COC(=O)CCCCCCCCCCCCCCC)COP(=O)([O-])OCC[N+](C)(C)C
Saturated_phosphatidylcholines	"1,2-dipalmitoyl-GPC (16:0/16:0)"	1	No Change	D03585	452110	0.723	CCCCCCCCCCCCCCCC(=O)OC[C@H](COP(=O)([O-])OCC[N+](C)(C)C)OC(=O)CCCCCCCCCCCCCCC
Saturated_phosphatidylethanolamines	glycerophosphoethanolamine	2	Up	C01233	123874	0.0172	C(COP(=O)(O)OCC(CO)O)N
Saturated_phosphatidylethanolamines	"1,2-dipalmitoyl-GPE (16:0/16:0)*"	1	No Change		445468	0.2569	CCCCCCCCCCCCCCCC(=O)OC[C@H](COP(=O)(O)OCCN)OC(=O)CCCCCCCCCCCCCCC
Saturated_phosphatidylethanolamines	glycerophosphoserine*	1	No Change		3081457	0.2212	C([C@@H](C(=O)O)N)OP(=O)(O)OCC(CO)O
sitosterols	beta-sitosterol	1	No Change	C01753	222284	0.3105	CC[C@H](CC[C@@H](C)[C@H]1CC[C@@H]2[C@@]1(CC[C@H]3[C@H]2CC=C4[C@@]3(CC[C@@H](C4)O)C)C)C(C)C
sphingomyelins	"sphingomyelin (d18:1/14:0, d16:1/16:0)*"	1.4	Up		11433862	0.0367	CCCCCCCCCCCCC/C=C/[C@H]([C@H](COP(=O)([O-])OCC[N+](C)(C)C)NC(=O)CCCCCCCCCCCCC)O
sphingomyelins	"sphingomyelin (d18:2/23:0, d18:1/23:1, d17:1/24:1)*"	1.6	Up		134757653	0.0018	CCCCCCCCCCCCCCCCCCCCCCC(=O)N[C@H](COP(=O)([O-])OCC[N+](C)(C)C)[C@H](/C=C/CC/C=C/CCCCCCCCC)O
sphingomyelins	"sphingomyelin (d18:1/20:0, d16:1/22:0)*"	1.8	Up		44260124	0.0399	CCCCCCCCCCCCCCCCCCCC(=O)N[C@@H](COP(=O)([O-])OCC[N+](C)(C)C)[C@@H](/C=C/CCCCCCCCCCCCC)O
sphingomyelins	behenoyl sphingomyelin (d18:1/22:0)*	2.3	Up		44260125	0.0313	CCCCCCCCCCCCCCCCCCCCCC(=O)N[C@@H](COP(=O)([O-])OCC[N+](C)(C)C)[C@@H](/C=C/CCCCCCCCCCCCC)O
sphingomyelins	"sphingomyelin (d18:1/24:1, d18:2/24:0)*"	1	No Change		44260126	0.0678	CCCCCCCCCCCCC/C=C/[C@H]([C@H](COP(=O)([O-])OCC[N+](C)(C)C)NC(=O)CCCCCCCCCCCCC/C=C\CCCCCCCC)O
sphingomyelins	"sphingomyelin (d18:1/17:0, d17:1/18:0, d19:1/16:0)"	1.3	Up		46891763	0.0484	CCCCCCCCCCCCCCCCC(=O)N[C@@H](COP(=O)([O-])OCC[N+](C)(C)C)[C@@H](/C=C/CCCCCCCCCCCCC)O
sphingomyelins	sphingomyelin (d18:2/18:1)*	1	No Change		52931155	0.2162	CCCCCCCC/C=C\CCCCCCCC(=O)N[C@@H](COP(=O)([O-])OCC[N+](C)(C)C)[C@@H](/C=C/CCCCCCCC/C=C\CCC)O
sphingomyelins	"sphingomyelin (d18:1/18:1, d18:2/18:0)"	1	No Change		6443882	0.5157	CCCCCCCCCCCCC/C=C/[C@H]([C@H](COP(=O)([O-])OCC[N+](C)(C)C)NC(=O)CCCCCCC/C=C\CCCCCCCC)O
sphingomyelins	palmitoyl sphingomyelin (d18:1/16:0)	1	No Change		9939941	0.5481	CCCCCCCCCCCCCCCC(=O)N[C@@H](COP(=O)([O-])OCC[N+](C)(C)C)[C@@H](/C=C/CCCCCCCCCCCCC)O
styrenes	dopamine 3-O-sulfate	2.2	Down	C13690	122136	0.0345	C1=CC(=C(C=C1CCN)OS(=O)(=O)O)O
styrenes	3-methyl catechol sulfate (1)	1	No Change		118431379	0.1884	CC1=C(C(=CC=C1)OS(=O)(=O)O)O
styrenes	caffeic acid sulfate	1	No Change		21668705	0.227	C1=CC(=C(C=C1/C=C/C(=O)O)O)OS(=O)(=O)O
styrenes	4-methylcatechol sulfate	1	No Change		54104170	0.9035	CC1=CC(=C(C=C1)OS(=O)(=O)O)O
succinates	guanidinosuccinate	1	No Change	C03139	439918	0.0893	C([C@@H](C(=O)O)N=C(N)N)C(=O)O
succinates	methylsuccinate	1	No Change		10349	0.8284	CC(CC(=O)O)C(=O)O
succinates	itaconate	1	No Change	C00490	811	0.1368	C=C(CC(=O)O)C(=O)O
succinates	argininosuccinate	3.2	Up	C03406	60150382	0.0435	C(C[C@@H](C(=O)O)N)C[NH+]=C(N)N[C@@H](CC(=O)O)C(=O)O
succinates	succinate	1	No Change	C00042	1110	0.1272	C(CC(=O)O)C(=O)O
sugar acids	"2S,3R-dihydroxybutyrate"	1.9	Down		10964471	0.0018	C[C@H]([C@@H](C(=O)O)O)O
sugar acids	"2R,3R-dihydroxybutyrate"	1.3	Down		13120901	0.0399	C[C@H]([C@H](C(=O)O)O)O
sugar acids	galactonate	1	No Change	C15930	12310779	0.1327	C([C@@H]([C@H]([C@H]([C@@H](C(=O)O)O)O)O)O)O
sugar acids	gulonate*	1	No Change	C00800	152304	0.4726	C([C@H]([C@@H]([C@H]([C@H](C(=O)O)O)O)O)O)O
sugar acids	mannonate*	1	No Change		3246006	0.077	C([C@H]([C@H]([C@@H]([C@@H](C(=O)O)O)O)O)O)O
sugar acids	2-keto-3-deoxy-gluconate	1	No Change	C00204	161227	0.1818	C([C@@H]([C@@H](CO)O)O)C(=O)C(=O)O
sugar acids	gluconate	1	No Change	C00257	3085666	0.2258	C([C@@H]([C@@H]([C@H]([C@@H](C(=O)O)O)O)O)O)O
sugar acids	2-ketogulonate	1	No Change	C15673	50	0.4251	C(C(C(C(C(=O)C(=O)O)O)O)O)O
sugar acids	3-phosphoglycerate	1	No Change	C00597	724	0.1456	C(C(C(=O)O)O)OP(=O)(O)O
sugar acids	glycerate	1	No Change	C00258	752	0.3775	C(C(C(=O)O)O)O
sugar acids	N-acetylneuraminate	1	No Change	C00270	439197	0.6814	CC(=O)N[C@@H]1[C@H](CC(O[C@H]1[C@@H]([C@@H](CO)O)O)(C(=O)O)O)O
sugar acids	N-glycolylneuraminate	2.4	Down	C03410	123802	0.0495	C1[C@@H]([C@H]([C@@H](O[C@@]1(C(=O)O)O)[C@@H]([C@@H](CO)O)O)NC(=O)CO)O
sugar alcohols	glycerol	1	No Change	C00116	753	0.6615	C(C(CO)O)O
sugar alcohols	myo-inositol	1	No Change	C00137	892	0.5719	C1(C(C(C(C(C1O)O)O)O)O)O
sugar alcohols	ribitol	1.3	Down	"C00532,C01904,C00474,C00379"	6912	0.0099	C([C@H](C([C@H](CO)O)O)O)O
sugar alcohols	xylitol	1	No Change	C00542	94154	0.41	C([C@H](C([C@@H](CO)O)O)O)O
sugar alcohols	mannitol	1	No Change	C00392	6251	0.5704	C([C@H]([C@H]([C@@H]([C@@H](CO)O)O)O)O)O
sugar alcohols	sorbitol	1	No Change	C00794	5780	0.5704	C([C@H]([C@H]([C@@H]([C@H](CO)O)O)O)O)O
sugar phosphates	sedoheptulose-7-phosphate	1	No Change	C05382	616	0.9805	C(C(C(C(C(C(=O)CO)O)O)O)O)OP(=O)(O)O
sulfides	lanthionine	1	No Change		98504	0.1294	C([C@@H](C(=O)O)N)SC[C@@H](C(=O)O)N
sulfuric acid esters	2-naphthol sulfate	1	No Change		74428	0.7762	C1=CC=C2C=C(C=CC2=C1)OS(=O)(=O)O
sulfuric acid esters	phenol sulfate	1	No Change	C02180	74426	0.2968	C1=CC=C(C=C1)OS(=O)(=O)O
sulfuric acid esters	4-hydroxycinnamate sulfate	1.8	Down		6070438	0.0046	C1=CC(=CC=C1/C=C/C(=O)O)OS(=O)(=O)O
sulfuric acid esters	3-hydroxycinnamate sulfate	1	No Change		6443141	0.096	C1=CC(=CC(=C1)OS(=O)(=O)O)/C=C/C(=O)O
sulfuric acids	sulfate*	1.4	Down	C00059	5152822	0.0009	[OH2+]S(=O)(=O)[O-]
taurocholic acid	taurolithocholate	1	No Change	C02592	439763	0.2656	C[C@H](CCC(=O)NCCS(=O)(=O)O)[C@H]1CC[C@@H]2[C@@]1(CC[C@H]3[C@H]2CC[C@H]4[C@@]3(CC[C@H](C4)O)C)C
taurocholic acid	taurolithocholate 3-sulfate	1	No Change	C03642	440071	0.4624	C[C@H](CCC(=O)NCCS(=O)(=O)O)[C@H]1CC[C@@H]2[C@@]1(CC[C@H]3[C@H]2CC[C@H]4[C@@]3(CC[C@H](C4)OS(=O)(=O)O)C)C
taurocholic acid	taurodeoxycholate	1	No Change	C05463	2733768	0.2757	C[C@H](CCC(=O)NCCS(=O)(=O)O)[C@H]1CC[C@@H]2[C@@]1([C@H](C[C@H]3[C@H]2CC[C@H]4[C@@]3(CC[C@H](C4)O)C)O)C
taurodeoxycholic acid	taurocholate	1	No Change	C05122	46783527	0.2523	C[C@H](CCC(=O)NCCS(=O)(=O)O)[C@H]1CC[C@@H]2[C@@]1([C@H](C[C@H]3C2[C@@H](C[C@H]4[C@@]3(CC[C@H](C4)O)C)O)O)C
taurodeoxycholic acid	taurochenodeoxycholate	1	No Change	C05465	387316	0.2212	C[C@H](CCC(=O)NCCS(=O)(=O)O)[C@H]1CC[C@@H]2[C@@]1(CC[C@H]3[C@H]2[C@@H](C[C@H]4[C@@]3(CC[C@H](C4)O)C)O)C
taurodeoxycholic acid	tauro-beta-muricholate	1	No Change		121596216	0.4969	C[C@H](CCC(=O)NCCS(=O)(=O)[O-])[C@H]1CC[C@@H]2[C@@]1(CC[C@H]3[C@H]2[C@H]([C@H]([C@H]4[C@@]3(CC[C@H](C4)O)C)O)O)C
taurodeoxycholic acid	taurohyodeoxycholic acid	1	No Change		12443252	0.2045	C[C@H](CCC(=O)NCCS(=O)(=O)O)[C@H]1CC[C@@H]2[C@@]1(CC[C@H]3[C@H]2[C@H](CC4[C@@]3(CC[C@H](C4)O)C)O)C
taurodeoxycholic acid	tauroursodeoxycholate	1	No Change		9848818	0.2214	C[C@H](CCC(=O)NCCS(=O)(=O)O)[C@H]1CC[C@@H]2[C@@]1(CC[C@H]3[C@H]2[C@H](C[C@H]4[C@@]3(CC[C@H](C4)O)C)O)C
thiazoles	thioproline	1	No Change		93176	0.1472	C1[C@H](NCS1)C(=O)O
thiazoles	thiamin (Vitamin B1)	4.3	Down	"DG00125,C00378,D08580"	1130	0.0411	CC1=C(SC=[N+]1CC2=CN=C(N=C2N)C)CCO
thioglycosides	5-methylthioribose	1	No Change		6419710	0.5856	CSC[C@H]([C@H]([C@H](C=O)O)O)O
tocopherols	alpha-tocopherol	1	No Change	C02477	86472	0.8113	CC1=C(C(=C(C2=C1O[C@](CC2)(C)CCC[C@H](C)CCC[C@H](C)CCCC(C)C)C)OC(=O)C)C
tricarboxylic acids	homocitrate	1	No Change	C01251	439459	0.5477	C(C[C@@](CC(=O)O)(C(=O)O)O)C(=O)O
tricarboxylic acids	aconitate [cis or trans]	1	No Change	C02341	643757	0.6842	C(/C(=C/C(=O)O)/C(=O)O)C(=O)O
tricarboxylic acids	tricarballylate	1	No Change	C19806	14925	0.3099	C(C(CC(=O)O)C(=O)O)C(=O)O
trimethyl ammonium compounds	phosphocholine	1	No Change	C00588	1014	0.2318	C[N+](C)(C)CCOP(=O)(O)O
trimethyl ammonium compounds	carnitine	1	No Change	"C00487,C00308"	288	0.3304	C[N+](C)(C)CC(CC(=O)[O-])O
trimethyl ammonium compounds	"N,N-dimethylalanine"	5	Down		5488191	0.0024	C[C@@H](C(=O)O)N(C)C
trimethyl ammonium compounds	betaine	1.7	Down	C00719	247	0.0005	C[N+](C)(C)CC(=O)[O-]
trimethyl ammonium compounds	dimethylglycine	1.5	Down	C03626	673	0.0433	CN(C)CC(=O)O
trisaccharides	raffinose	1	No Change	C00492	10542	0.8733	C([C@@H]1[C@@H]([C@@H]([C@H](C(O1)OC[C@@H]2[C@H]([C@@H]([C@H](C(O2)O[C@]3([C@H]([C@@H]([C@H](O3)CO)O)O)CO)O)O)O)O)O)O)O
UnSaturated FA	linoleate (18:2n6)	1	No Change	C01595	5280450	0.4852	CCCCC/C=C\C/C=C\CCCCCCCC(=O)O
UnSaturated FA	linolenate (18:3n3 or 3n6)	1	No Change	C06426	5280933	0.3778	CCCCC/C=C\C/C=C\C/C=C\CCCCC(=O)O
UnSaturated FA	nisinate (24:6n3)	1	No Change		11792612	0.3521	CC/C=C\C/C=C\C/C=C\C/C=C\C/C=C\C/C=C\CCCCC(=O)O
UnSaturated FA	heneicosapentaenoate (21:5n3)	1	No Change		11998573	0.2635	CC/C=C\C/C=C\C/C=C\C/C=C\C/C=C\CCCCC(=O)O
UnSaturated FA	arachidonate (20:4n6)	2.4	Up	C00219	444899	0.0455	CCCCC/C=C\C/C=C\C/C=C\C/C=C\CCCC(=O)O
UnSaturated FA	docosahexaenoate (DHA; 22:6n3)	1	No Change	C06429	445580	0.3644	CC/C=C\C/C=C\C/C=C\C/C=C\C/C=C\C/C=C\CCC(=O)O
UnSaturated FA	eicosapentaenoate (EPA; 20:5n3)	1	No Change	C06428	446284	0.1873	CC/C=C\C/C=C\C/C=C\C/C=C\C/C=C\CCCC(=O)O
UnSaturated FA	cis-4-decenoate (10:1n6)*	1	No Change		5282726	0.8695	CCCCC/C=C/CCC(=O)O
UnSaturated FA	tetradecadienoate (14:2)*	1	No Change		5312409	0.7157	CCCCC/C=C\C/C=C\CCCC(=O)O
UnSaturated FA	stearidonate (18:4n3)	1	No Change	C16300	5312508	0.9559	CC/C=C\C/C=C\C/C=C\C/C=C\CCCCC(=O)O
UnSaturated FA	mead acid (20:3n9)	1	No Change		5312531	0.1291	CCCCCCCC/C=C\C/C=C\C/C=C\CCCC(=O)O
UnSaturated FA	docosapentaenoate (DPA; 22:5n3)	1	No Change	C16513	6441454	0.3038	CCCCC/C=C\C/C=C\C/C=C\C/C=C\C/C=C\CCC(=O)O
UnSaturated FA	hexadecadienoate (16:2n6)	1	No Change		13932172	0.7784	CCCCC/C=C\C/C=C\CCCCCC(=O)O
UnSaturated FA	heptadecatrienoate (17:3)*	1	No Change	C16344	16061034	0.4083	CC/C=C\C/C=C\C/C=C\CCCCCCC(=O)O
UnSaturated FA	palmitoleate (16:1n7)	1	No Change	C08362	445638	0.9167	CCCCCC/C=C\CCCCCCCC(=O)O
UnSaturated FA	dihomolinolenate (20:3n3 or 3n6)	1	No Change	C03242	5280581	0.0506	CCCCC/C=C\C/C=C\C/C=C\CCCCCCC(=O)O
UnSaturated FA	myristoleate (14:1n5)	1	No Change	C08322	5281119	0.6913	CCCC/C=C\CCCCCCCC(=O)O
UnSaturated FA	nervonate (24:1n9)*	1	No Change	C08323	5281120	0.3117	CCCCCCCC/C=C\CCCCCCCCCCCCCC(=O)O
UnSaturated FA	eicosenoate (20:1n9 or 1n11)	2.5	Up	C16526	5282769	0.0307	CCCCCCCC/C=C/CCCCCCCCCC(=O)O
UnSaturated FA	docosadienoate (22:2n6)	1	No Change	C16533	5282807	0.2546	CCCCC/C=C/C/C=C/CCCCCCCCCCCC(=O)O
UnSaturated FA	10-heptadecenoate (17:1n7)	1	No Change		5312435	0.2382	CCCCCC/C=C\CCCCCCCCC(=O)O
UnSaturated FA	10-nonadecenoate (19:1n9)	1	No Change		5312513	0.2241	CCCCCCCC/C=C\CCCCCCCCC(=O)O
UnSaturated FA	adrenate (22:4n6)	1	No Change	C16527	5497181	0.1723	CCCCC/C=C\C/C=C\C/C=C\C/C=C\CCCCCC(=O)O
UnSaturated FA	oleate (18:1)	1	No Change	C01712	637517	0.2217	CCCCCCCC/C=C/CCCCCCCC(=O)O
UnSaturated FA	dihomolinoleate (20:2n6)	1	No Change	C16525	6439848	0.193	CCCCC/C=C\C/C=C\CCCCCCCCCC(=O)O
UnSaturated FA	erucate (22:1n9)	2.1	Up	C08316	8216	0.0259	CCCCCCCCC=CCCCCCCCCCCCC(=O)O
UnSaturated FA	hexadecatrienoate (16:3n3)	1	No Change		91820460	0.2994	CC/C=C\C/C=C\C/C=C\CCCCCC(=O)[O-]
UnSaturated FA	octadecenedioate (C18:1-DC)	3.7	Down		9543674	0.0004	C(CCC/C=C\CCCCCCCC(=O)O)CCCC(=O)O
UnSaturated FA	10-undecenoate (11:1n1)	2	Down	C13910	14891	0.0023	C=CCCCCCCCCC(=O)[O-]
UnSaturated FA	dodecadienoate (12:2)*	1	No Change		25480	0.0501	CCCCCCCC=CC=CC(=O)O
Unsaturated_ceramides	N-palmitoyl-sphingosine (d18:1/16:0)	1	No Change		5283564	0.2811	CCCCCCCCCCCCCCCC(=O)N[C@@H](CO)[C@@H](/C=C/CCCCCCCCCCCCC)O
Unsaturated_ceramides	N-stearoyl-sphingosine (d18:1/18:0)*	1	No Change		5283565	0.3026	CCCCCCCCCCCCCCCCCC(=O)N[C@@H](CO)[C@@H](/C=C/CCCCCCCCCCCCC)O
Unsaturated_ceramides	lactosyl-N-palmitoyl-sphingosine (d18:1/16:0)	1	No Change		53477895	0.5013	CCCCCCCCCCCCCCCC(=O)N[C@@H](CO[C@H]1[C@@H]([C@H]([C@@H]([C@H](O1)CO)O[C@H]2[C@@H]([C@H]([C@H]([C@H](O2)CO)O)O)O)O)O)[C@@H](/C=C/CCCCCCCCCCCCC)O
Unsaturated_diglycerides	stearoyl-arachidonoyl-glycerol (18:0/20:4) [1]*	1	No Change	C00165	6438587	0.3488	CCCCCCCCCCCCCCCCCC(=O)OC[C@H](CO)OC(=O)CCC/C=C\C/C=C\C/C=C\C/C=C\CCCCC
Unsaturated_diglycerides	1-linolenoylglycerol (18:3)	1	No Change		53480978	0.2144	CCCCC/C=C\C/C=C\C/C=C\CCCCC(=O)OC[C@H](CO)O
Unsaturated_diglycerides	palmitoyl-linoleoyl-glycerol (16:0/18:2) [2]*	1	No Change		131801744	0.269	CCCCCCCCCCCCCCCC(=O)OC[C@H](COC(=O)CCCCCCC/C=C\C/C=C\CCCCCC)O
Unsaturated_diglycerides	oleoyl-linoleoyl-glycerol (18:1/18:2) [1]	1	No Change		14275396	0.0712	CCCCCCCC/C=C\CCCCCCCC(=O)OCC(CO)OC(=O)CCCCCCC/C=C\C/C=C\CCCCC
Unsaturated_diglycerides	2-palmitoleoylglycerol (16:1)*	1	No Change		53480960	0.4027	CCCCCC/C=C\CCCCCCCC(=O)OC(CO)CO
Unsaturated_diglycerides	oleoyl-linoleoyl-glycerol (18:1/18:2) [2]	1	No Change		71433693	0.131	CCCCCCCCC=CCCCCCCCC(=O)OCC(COC(=O)CCCCCCCC=CCC=CCCCCC)O
Unsaturated_diglycerides	palmitoyl-linoleoyl-glycerol (16:0/18:2) [1]*	1	No Change		9543695	0.2537	CCCCCCCCCCCCCCCC(=O)OC[C@H](CO)OC(=O)CCCCCCC/C=C\C/C=C\CCCCC
Unsaturated_diglycerides	palmitoleoyl-linoleoyl-glycerol (16:1/18:2) [1]*	1	No Change		9543699	0.0814	CCCCCC/C=C\CCCCCCCC(=O)OC[C@H](CO)OC(=O)CCCCCCC/C=C\C/C=C\CCCCC
Unsaturated_diglycerides	linoleoyl-linoleoyl-glycerol (18:2/18:2) [1]*	1	No Change		9543729	0.7237	CCCCC/C=C\C/C=C\CCCCCCCC(=O)OC[C@H](CO)OC(=O)CCCCCCC/C=C\C/C=C\CCCCC
Unsaturated_diglycerides	palmitoyl-arachidonoyl-glycerol (16:0/20:4) [1]*	1	No Change		9543736	0.2361	CCCCCCCCCCCCCCCC(=O)OC[C@H](CO)OC(=O)CCC/C=C\C/C=C\C/C=C\C/C=C\CCCCC
Unsaturated_diglycerides	linoleoyl-linolenoyl-glycerol (18:2/18:3) [2]*	1	No Change		9543737	0.2222	CCCCC/C=C\C/C=C\CCCCCCCC(=O)OC[C@H](CO)OC(=O)CCCCCCC/C=C\C/C=C\C/C=C\CC
Unsaturated_diglycerides	oleoyl-arachidonoyl-glycerol (18:1/20:4) [1]*	1	No Change		9543786	0.054	CCCCCCCC/C=C\CCCCCCCC(=O)OC[C@H](CO)OC(=O)CCC/C=C\C/C=C\C/C=C\C/C=C\CCCCC
Unsaturated_diglycerides	linoleoyl-arachidonoyl-glycerol (18:2/20:4) [1]*	1	No Change		9543796	0.1333	CCCCC/C=C\C/C=C\CCCCCCCC(=O)OC[C@H](CO)OC(=O)CCC/C=C\C/C=C\C/C=C\C/C=C\CCCCC
Unsaturated_diglycerides	palmitoyl-docosahexaenoyl-glycerol (16:0/22:6) [1]*	1	No Change		9543827	0.586	CCCCCCCCCCCCCCCC(=O)OC[C@H](CO)OC(=O)CC/C=C\C/C=C\C/C=C\C/C=C\C/C=C\C/C=C\CC
Unsaturated_diglycerides	linoleoyl-docosahexaenoyl-glycerol (18:2/22:6) [1]*	1	No Change		9543899	0.1308	CCCCC/C=C\C/C=C\CCCCCCCC(=O)OC[C@H](CO)OC(=O)CC/C=C\C/C=C\C/C=C\C/C=C\C/C=C\C/C=C\CC
Unsaturated_lysophosphatidylcholines	1-arachidonoyl-GPC* (20:4)*	1.4	Up	C05208	24779476	0.0071	CCCCC/C=C\C/C=C\C/C=C\C/C=C\CCCC(=O)OC[C@H](COP(=O)([O-])OCC[N+](C)(C)C)O
Unsaturated_lysophosphatidylcholines	1-linoleoyl-GPC (18:2)	1	No Change	C04100	11988421	0.1526	CCCCC/C=C\C/C=C\CCCCCCCC(=O)OCC(COP(=O)([O-])OCC[N+](C)(C)C)O
Unsaturated_lysophosphatidylcholines	2-palmitoleoyl-GPC* (16:1)*	1	No Change		122164832	0.1833	CCCCCC/C=C\CCCCCCCC(=O)O[C@H](CO)COP(=O)([O-])OCC[N+](C)(C)C
Unsaturated_lysophosphatidylcholines	1-oleoyl-GPC (18:1)	1	No Change	C03916	16081932	0.1705	CCCCCCCC/C=C\CCCCCCCC(=O)OC[C@H](COP(=O)([O-])OCC[N+](C)(C)C)O
Unsaturated_lysophosphatidylcholines	1-palmitoleoyl-GPC* (16:1)*	1	No Change		24779461	0.568	CCCCCC/C=C\CCCCCCCC(=O)OC[C@H](COP(=O)([O-])OCC[N+](C)(C)C)O
Unsaturated_lysophospholipids	sphingosine 1-phosphate	1	No Change	C06124	5283560	0.7017	CCCCCCCCCCCCC/C=C/[C@H]([C@H](COP(=O)(O)O)N)O
Unsaturated_lysophospholipids	1-(1-enyl-palmitoyl)-GPC (P-16:0)*	1.5	Up		10917802	0.0336	CCCCCCCCCCCCCC/C=C\OC[C@H](COP(=O)([O-])OCC[N+](C)(C)C)O
Unsaturated_oleic acids	1-oleoylglycerol (18:1)	1	No Change		5283468	0.1556	CCCCCCCC/C=C\CCCCCCCC(=O)OCC(CO)O
Unsaturated_oleic acids	linoleoyl ethanolamide	1	No Change		5283446	0.2863	CCCCC/C=C\C/C=C\CCCCCCCC(=O)NCCO
Unsaturated_oleic acids	oleoyl ethanolamide	1	No Change		5283454	0.413	CCCCCCCC/C=C\CCCCCCCC(=O)NCCO
Unsaturated_oleic acids	N-linoleoyltaurine*	1	No Change		52922081	0.5713	CCCCC/C=C\C/C=C\CCCCCCCC(=O)NCCS(=O)(=O)O
Unsaturated_oleic acids	N-oleoyltaurine	1	No Change		6437033	0.4234	CCCCCCCC/C=C\CCCCCCCC(=O)NCCS(=O)(=O)O
Unsaturated_phosphatidylcholines	stearoyl sphingomyelin (d18:1/18:0)	1	No Change	C00550	6453725	0.1561	CCCCCCCCCCCCCCCCCC(=O)N[C@@H](COP(=O)([O-])OCC[N+](C)(C)C)[C@@H](/C=C/CCCCCCCCCCCCC)O
Unsaturated_phosphatidylcholines	1-palmitoyl-2-arachidonoyl-GPC (16:0/20:4n6)	1	No Change	C05208	10747814	0.1646	CCCCCCCCCCCCCCCC(=O)OC[C@H](COP(=O)([O-])OCC[N+](C)(C)C)OC(=O)CCC/C=C\C/C=C\C/C=C\C/C=C\CCCCC
Unsaturated_phosphatidylcholines	1-stearoyl-2-arachidonoyl-GPC (18:0/20:4)	1.3	Up		16219824	0.0145	CCCCCCCCCCCCCCCCCC(=O)OC[C@H](COP(=O)([O-])OCC[N+](C)(C)C)OC(=O)CCC/C=C\C/C=C\C/C=C\C/C=C\CCCCC
Unsaturated_phosphatidylcholines	1-myristoyl-2-arachidonoyl-GPC (14:0/20:4)*	1	No Change		24778634	0.2295	CCCCCCCCCCCCCC(=O)OC[C@H](COP(=O)([O-])OCC[N+](C)(C)C)OC(=O)CCC/C=C\C/C=C\C/C=C\C/C=C\CCCCC
Unsaturated_phosphatidylcholines	1-palmitoyl-2-gamma-linolenoyl-GPC (16:0/18:3n6)*	1	No Change		24778699	0.1621	CCCCCCCCCCCCCCCC(=O)OC[C@H](COP(=O)([O-])OCC[N+](C)(C)C)OC(=O)CCCC/C=C\C/C=C\C/C=C\CCCCC
Unsaturated_phosphatidylcholines	1-palmitoleoyl-2-linoleoyl-GPC (16:1/18:2)*	1	No Change		24778768	0.2099	CCCCCC/C=C\CCCCCCCC(=O)OC[C@H](COP(=O)([O-])OCC[N+](C)(C)C)OC(=O)CCCCCCC/C=C\C/C=C\CCCCC
Unsaturated_phosphatidylcholines	1-stearoyl-2-oleoyl-GPC (18:0/18:1)	1.6	Up		24778825	0.0047	CCCCCCCCCCCCCCCCCC(=O)OC[C@H](COP(=O)([O-])OCC[N+](C)(C)C)OC(=O)CCCCCCC/C=C\CCCCCCCC
Unsaturated_phosphatidylcholines	1-stearoyl-2-docosahexaenoyl-GPC (18:0/22:6)	1	No Change		24778876	0.7291	CCCCCCCCCCCCCCCCCC(=O)OC[C@H](COP(=O)([O-])OCC[N+](C)(C)C)OC(=O)CC/C=C\C/C=C\C/C=C\C/C=C\C/C=C\C/C=C\CC
Unsaturated_phosphatidylcholines	1-oleoyl-2-linoleoyl-GPC (18:1/18:2)*	1	No Change		24778939	0.1741	CCCCCCCC/C=C\CCCCCCCC(=O)OC[C@H](COP(=O)([O-])OCC[N+](C)(C)C)OC(=O)CCCCCCC/C=C\C/C=C\CCCCC
Unsaturated_phosphatidylcholines	1-oleoyl-2-docosahexaenoyl-GPC (18:1/22:6)*	1	No Change		24778955	0.2176	CCCCCCCC/C=C\CCCCCCCC(=O)OC[C@H](COP(=O)([O-])OCC[N+](C)(C)C)OC(=O)CC/C=C\C/C=C\C/C=C\C/C=C\C/C=C\C/C=C\CC
Unsaturated_phosphatidylcholines	1-linoleoyl-2-arachidonoyl-GPC (18:2/20:4n6)*	1.5	Up	C05208	24778979	0.007	CCCCC/C=C\C/C=C\CCCCCCCC(=O)OC[C@H](COP(=O)([O-])OCC[N+](C)(C)C)OC(=O)CCC/C=C\C/C=C\C/C=C\C/C=C\CCCCC
Unsaturated_phosphatidylcholines	1-(1-enyl-palmitoyl)-2-linoleoyl-GPC (P-16:0/18:2)*	1	No Change		24779386	0.0731	CCCCCCCCCCCCCC/C=C\OC[C@H](COP(=O)([O-])OCC[N+](C)(C)C)OC(=O)CCCCCCC/C=C\C/C=C\CCCCC
Unsaturated_phosphatidylcholines	1-palmitoyl-2-linoleoyl-GPC (16:0/18:2)	1	No Change		5287971	0.9785	CCCCCCCCCCCCCCCC(=O)OC[C@H](COP(=O)([O-])OCC[N+](C)(C)C)OC(=O)CCCCCCC/C=C\C/C=C\CCCCC
Unsaturated_phosphatidylcholines	"1,2-dilinoleoyl-GPC (18:2/18:2)"	1.5	Up		5288075	0.0012	CCCCC/C=C\C/C=C\CCCCCCCC(=O)OC[C@H](COP(=O)([O-])OCC[N+](C)(C)C)OC(=O)CCCCCCC/C=C\C/C=C\CCCCC
Unsaturated_phosphatidylcholines	1-palmitoleoyl-2-linolenoyl-GPC (16:1/18:3)*	1	No Change		52922452	0.2426	CCCCCC/C=C\CCCCCCCC(=O)OC[C@H](COP(=O)([O-])OCC[N+](C)(C)C)OC(=O)CCCCCCC/C=C\C/C=C\C/C=C\CC
Unsaturated_phosphatidylcholines	1-linoleoyl-2-linolenoyl-GPC (18:2/18:3)*	1	No Change		52922731	0.0641	CCCCC/C=C\C/C=C\CCCCCCCC(=O)OC[C@H](COP(=O)([O-])OCC[N+](C)(C)C)OC(=O)CCCCCCC/C=C\C/C=C\C/C=C\CC
Unsaturated_phosphatidylcholines	1-(1-enyl-palmitoyl)-2-palmitoleoyl-GPC (P-16:0/16:1)*	1	No Change		52923882	0.2549	CCCCCCCCCCCCCC/C=C\OC[C@H](COP(=O)([O-])OCC[N+](C)(C)C)OC(=O)CCCCCCC/C=C\CCCCCC
Unsaturated_phosphatidylcholines	1-palmitoyl-2-oleoyl-GPC (16:0/18:1)	1	No Change	C13875	6436017	0.3807	CCCCCCCCCCCCCCCC(=O)OCC(COP(=O)([O-])OCC[N+](C)(C)C)OC(=O)CCCCCCC/C=C\CCCCCCCC
Unsaturated_phosphatidylcholines	1-stearoyl-2-linoleoyl-GPC (18:0/18:2)*	1	No Change		6441487	0.6662	CCCCCCCCCCCCCCCCCC(=O)OC[C@H](COP(=O)([O-])OCC[N+](C)(C)C)OC(=O)CCCCCCC/C=C\C/C=C\CCCCC
Unsaturated_phosphatidylcholines	1-palmitoyl-2-docosahexaenoyl-GPC (16:0/22:6)	1	No Change		6441886	0.3669	CCCCCCCCCCCCCCCC(=O)OC[C@H](COP(=O)([O-])OCC[N+](C)(C)C)OC(=O)CC/C=C\C/C=C\C/C=C\C/C=C\C/C=C\C/C=C\CC
Unsaturated_phosphatidylcholines	1-palmitoyl-2-palmitoleoyl-GPC (16:0/16:1)*	1	No Change		6443788	0.2886	CCCCCCCCCCCCCCCC(=O)OC[C@H](COP(=O)([O-])OCC[N+](C)(C)C)OC(=O)CCCCCCC/C=C\CCCCCC
Unsaturated_phosphatidylethanolamines	1-palmitoyl-2-arachidonoyl-GPE (16:0/20:4)*	1	No Change	C05210	9546800	0.1397	CCCCCCCCCCCCCCCC(=O)OC[C@H](COP(=O)(O)OCCN)OC(=O)CCC/C=C\C/C=C\C/C=C\C/C=C\CCCCC
Unsaturated_phosphatidylethanolamines	1-linoleoyl-GPE (18:2)*	1.5	Up		52925130	0.0045	CCCCC/C=C\C/C=C\CCCCCCCC(=O)OC[C@H](COP(=O)(O)OCCN)O
Unsaturated_phosphatidylethanolamines	1-oleoyl-GPE (18:1)	1	No Change		9547071	0.0921	CCCCCCCC/C=C\CCCCCCCC(=O)OC[C@H](COP(=O)(O)OCCN)O
Unsaturated_phosphatidylethanolamines	1-(1-enyl-stearoyl)-2-oleoyl-GPE (P-18:0/18:1)	1	No Change		42607457	0.1397	CCCCCCCCCCCCCCCC/C=C\OC[C@H](COP(=O)(O)OCCN)OC(=O)CCCCCCC/C=C\CCCCCCCC
Unsaturated_phosphatidylethanolamines	1-stearoyl-2-arachidonoyl-glycosyl-GPE (18:0/20:4)	3.7	Up		46891781	0.0108	CCCCCCCCCCCCCCCCCC(=O)OC[C@H](COP(=O)([O-])OCC[NH3+])OC(=O)CCC/C=C\C/C=C\C/C=C\C/C=C\CCCCC
Unsaturated_phosphatidylethanolamines	1-palmitoyl-2-oleoyl-GPE (16:0/18:1)	1	No Change		5283496	0.2054	CCCCCCCCCCCCCCCC(=O)OC[C@H](COP(=O)(O)OCCN)OC(=O)CCCCCCC/C=C\CCCCCCCC
Unsaturated_phosphatidylethanolamines	1-oleoyl-2-docosahexaenoyl-GPE (18:1/22:6)*	1	No Change		52922113	0.3484	CCCCCCCC/C=C\CCCCCCCC(=O)OC[C@H](COP(=O)(O)OCCN)OC(=O)CC/C=C\C/C=C\C/C=C\C/C=C\C/C=C\C/C=C\CC
Unsaturated_phosphatidylethanolamines	1-(1-enyl-palmitoyl)-2-linoleoyl-GPE (P-16:0/18:2)*	1	No Change		52925127	0.0673	CCCCCCCCCCCCCC/C=C\OC[C@H](COP(=O)(O)OCCN)OC(=O)CCCCCCC/C=C\C/C=C\CCCCC
Unsaturated_phosphatidylethanolamines	1-(1-enyl-palmitoyl)-2-oleoyl-GPE (P-16:0/18:1)*	1	No Change		52925128	0.1744	CCCCCCCCCCCCCC/C=C\OC[C@H](COP(=O)(O)OCCN)OC(=O)CCCCCCC/C=C\CCCCCCCC
Unsaturated_phosphatidylethanolamines	1-oleoyl-GPS (18:1)	1	No Change		85036846	0.3402	CCCCCCCCC=CCCCCCCCC(=O)OCC(COP(=O)(O)OCC(C(=O)O)N)O
Unsaturated_phosphatidylethanolamines	1-stearoyl-2-oleoyl-GPE (18:0/18:1)	1	No Change		9546742	0.0905	CCCCCCCCCCCCCCCCCC(=O)OC[C@H](COP(=O)(O)OCCN)OC(=O)CCCCCCC/C=C\CCCCCCCC
Unsaturated_phosphatidylethanolamines	1-palmitoyl-2-linoleoyl-GPE (16:0/18:2)	1	No Change		9546747	0.1865	CCCCCCCCCCCCCCCC(=O)OC[C@H](COP(=O)(O)OCCN)OC(=O)CCCCCCC/C=C\C/C=C\CCCCC
Unsaturated_phosphatidylethanolamines	1-stearoyl-2-linoleoyl-GPE (18:0/18:2)*	2.2	Up		9546749	0.0317	CCCCCCCCCCCCCCCCCC(=O)OC[C@H](COP(=O)(O)OCCN)OC(=O)CCCCCCC/C=C\C/C=C\CCCCC
Unsaturated_phosphatidylethanolamines	1-oleoyl-2-linoleoyl-GPE (18:1/18:2)*	1	No Change		9546753	0.2693	CCCCCCCC/C=C\CCCCCCCC(=O)OC[C@H](COP(=O)(O)OCCN)OC(=O)CCCCCCC/C=C\C/C=C\CCCCC
Unsaturated_phosphatidylethanolamines	1-stearoyl-2-docosahexaenoyl-GPE (18:0/22:6)*	1	No Change		9546798	0.8206	CCCCCCCCCCCCCCCCCC(=O)OC[C@H](COP(=O)(O)OCCN)OC(=O)CC/C=C\C/C=C\C/C=C\C/C=C\C/C=C\C/C=C\CC
Unsaturated_phosphatidylethanolamines	1-palmitoyl-2-docosahexaenoyl-GPE (16:0/22:6)*	1	No Change		9546799	0.2266	CCCCCCCCCCCCCCCC(=O)OC[C@H](COP(=O)(O)OCCN)OC(=O)CC/C=C\C/C=C\C/C=C\C/C=C\C/C=C\C/C=C\CC
Unsaturated_phosphatidylethanolamines	"1,2-dilinoleoyl-GPE (18:2/18:2)*"	1	No Change		9546812	0.1673	CCCCC/C=C\C/C=C\CCCCCCCC(=O)OC[C@H](COP(=O)(O)OCCN)OC(=O)CCCCCCC/C=C\C/C=C\CCCCC
uridine	2'-O-methyluridine	1	No Change		102212	0.707	CO[C@@H]1[C@@H]([C@H](O[C@H]1N2C=CC(=O)NC2=O)CO)O
uridine	2'-deoxyuridine	3.7	Down	C00526	13712	0.0001	C1[C@@H]([C@H](O[C@H]1N2C=CC(=O)NC2=O)CO)O
uridine	pseudouridine	1	No Change	C02067	15047	0.2769	C1=C(C(=O)NC(=O)N1)[C@H]2[C@@H]([C@@H]([C@H](O2)CO)O)O
valerates	3-hydroxy-2-ethylpropionate	2.4	Down		188979	0.0249	CCC(CO)C(=O)O
valerates	beta-hydroxyisovalerate	1	No Change		69362	0.0595	CC(C)(CC(=O)O)O
valerates	alpha-hydroxyisovalerate	1	No Change		99823	0.3492	CC(C)C(C(=O)O)O
xanthines	xanthine	1	No Change	C00385	1188	0.2947	C1=NC2=C(N1)C(=O)NC(=O)N2
xanthines	urate	1	No Change	C00366	1175	0.8702	C12=C(NC(=O)N1)NC(=O)NC2=O
xanthurenates	xanthurenate	1.8	Up	C02470	5699	0.0173	C1=CC2=C(C(=C1)O)NC(=CC2=O)C(=O)O
#N/A	1-stearoyl-2-arachidonoyl-GPE (18:0/20:4)	2.7	Up	C05210	5289133	0.0398	CCCCCCCCCCCCCCCCCC(=O)OC[C@H](COP(=O)(O)OCCN)OC(=O)CCC/C=C\C/C=C\C/C=C\C/C=C\CCCCC
#N/A	N-oleoylserine	1	No Change		44190514	0.309	CCCCCCCC/C=C\CCCCCCCC(=O)N[C@@H](CO)C(=O)O
#N/A	4-acetylphenyl sulfate	1	No Change		4684006	0.7274	CC(=O)C1=CC=C(C=C1)OS(=O)(=O)O
#N/A	1-methyladenine	1	No Change	C02216	135398646	0.8519	CN1C=NC2=C(C1=N)NC=N2
#N/A	"5,6-dihydrouridine"	1.3	Down		94312	0.0205	C1CN(C(=O)NC1=O)[C@H]2[C@@H]([C@@H]([C@H](O2)CO)O)O
#N/A	"N,N,N-trimethyl-5-aminovalerate"	1	No Change		14274897	0.1405	C[N+](C)(C)CCCCC(=O)[O-]
#N/A	allantoic acid	1	No Change	C00499	203	0.7001	C(C(=O)O)(NC(=O)N)NC(=O)N
#N/A	(N(1) + N(8))-acetylspermidine	1	No Change	C00612	123689	0.0879	CC(=O)NCCCCNCCCN
#N/A	N-acetylputrescine	1.6	Down	C02714	122356	0.0024	CC(=O)NCCCCN
#N/A	N-(2-furoyl)glycine	1	No Change		21863	0.1396	C1=COC(=C1)C(=O)NCC(=O)O
#N/A	guanidinoacetate	1.6	Down	C00581	763	0.011	C(C(=O)O)N=C(N)N
#N/A	phosphate	2	Down	C00009	1061	0.0083	[O-]P(=O)([O-])[O-]
#N/A	5-(galactosylhydroxy)-L-lysine	1	No Change		66995551	0.3561	C(CC(CN)OC1[C@@H]([C@H]([C@H]([C@H](O1)CO)O)O)O)[C@@H](C(=O)O)N
#N/A	3-ureidopropionate	1	No Change	C02642	111	0.0979	C(CNC(=O)N)C(=O)O
#N/A	2-aminophenol sulfate	1	No Change		181670	0.0671	C1=CC=C(C(=C1)N)OS(=O)(=O)O
#N/A	2-acetamidophenol sulfate	1	No Change		181671	0.4552	CC(=O)NC1=CC=CC=C1OS(=O)(=O)O
