# Supplementary material for: AHR is a master regulator of diverse pathways in endogenous metabolism
Source: Sci Rep. 2022 Oct 5;12:16625. doi: 10.1038/s41598-022-20572-2 (PMC9534852; doi:10.1038/s41598-022-20572-2)
Supplement: Supplementary file 3 — Supplementary Information 3. [file 41598_2022_20572_MOESM3_ESM.xlsx]

## Sheet: Sheet1
Supplementary Table S3: AHR-interacting molecules curated from published literature.
Ligand	Pubchem ID	Reference
(-)-epigallocatechin	72277	Stejskalova, Lucie, Zdenek Dvorak, and Petr Pavek. "Endogenous and exogenous ligands of aryl hydrocarbon receptor: current state of art." Current drug metabolism 12.2 (2011): 198-212.
1,2,3,4,6,7,8-heptachlorodibenzo[b,d]furan	38199	Stejskalova, Lucie, Zdenek Dvorak, and Petr Pavek. "Endogenous and exogenous ligands of aryl hydrocarbon receptor: current state of art." Current drug metabolism 12.2 (2011): 198-212.
1,2,3,6,7,8- hexachlorodibenzo[b,e][1,4]dioxin	42540	Stejskalova, Lucie, Zdenek Dvorak, and Petr Pavek. "Endogenous and exogenous ligands of aryl hydrocarbon receptor: current state of art." Current drug metabolism 12.2 (2011): 198-212.
1,2,3,6,7,8-hexachlorodibenzo[b,d]furan	42140	Stejskalova, Lucie, Zdenek Dvorak, and Petr Pavek. "Endogenous and exogenous ligands of aryl hydrocarbon receptor: current state of art." Current drug metabolism 12.2 (2011): 198-212.
1,2,3,7,8-pentachlorodibenzo[b,e][1,4]dioxin	38439	Stejskalova, Lucie, Zdenek Dvorak, and Petr Pavek. "Endogenous and exogenous ligands of aryl hydrocarbon receptor: current state of art." Current drug metabolism 12.2 (2011): 198-212.
1,4-diamino-2,3- dicyano-1,4-bis[2-aminophenylthio]butadiene	5354033	Stejskalova, Lucie, Zdenek Dvorak, and Petr Pavek. "Endogenous and exogenous ligands of aryl hydrocarbon receptor: current state of art." Current drug metabolism 12.2 (2011): 198-212.
12(R)HETE	51404095	Hubbard, Troy D., Iain A. Murray, and Gary H. Perdew. "Indole and tryptophan metabolism: endogenous and dietary routes to Ah receptor activation." Drug Metabolism and Disposition 43.10 (2015): 1522-1535.
2-(1-H-indole-3- carbonyl)-thiazole-4-carboxylic acid methyl ester	4668801	Stejskalova, Lucie, Zdenek Dvorak, and Petr Pavek. "Endogenous and exogenous ligands of aryl hydrocarbon receptor: current state of art." Current drug metabolism 12.2 (2011): 198-212.
2-methyl-2H-pyrazole-3-carboxylic acid-amide (CH-223191)	3091786	Busbee, Philip B., et al. "Use of natural AhR ligands as potential therapeutic modalities against inflammatory disorders." Nutrition reviews 71.6 (2013): 353-369.
2,3,6,7-Tetrachloronaphthalene	108070	Stejskalova, Lucie, Zdenek Dvorak, and Petr Pavek. "Endogenous and exogenous ligands of aryl hydrocarbon receptor: current state of art." Current drug metabolism 12.2 (2011): 198-212.
2,3,7,8- tetrachlorodibenzofuran	153880	Stejskalova, Lucie, Zdenek Dvorak, and Petr Pavek. "Endogenous and exogenous ligands of aryl hydrocarbon receptor: current state of art." Current drug metabolism 12.2 (2011): 198-212.
2,3,7,8-tetrachlorodibenzofuran	39929	Tagliabue, Sara Giani, et al. "Modeling the binding of diverse ligands within the Ah receptor ligand binding domain." Scientific reports 9.1 (2019): 1-14.
3-formylindole	800	Hubbard, Troy D., Iain A. Murray, and Gary H. Perdew. "Indole and tryptophan metabolism: endogenous and dietary routes to Ah receptor activation." Drug Metabolism and Disposition 43.10 (2015): 1522-1535.
3-indoxyl sulfate	10258	Hubbard, Troy D., Iain A. Murray, and Gary H. Perdew. "Indole and tryptophan metabolism: endogenous and dietary routes to Ah receptor activation." Drug Metabolism and Disposition 43.10 (2015): 1522-1535.
3-Methyl-indole (skatole)	6736	Hubbard, Troy D., Iain A. Murray, and Gary H. Perdew. "Indole and tryptophan metabolism: endogenous and dietary routes to Ah receptor activation." Drug Metabolism and Disposition 43.10 (2015): 1522-1535.
3-methylcholanthrene	1674	Tagliabue, Sara Giani, et al. "Modeling the binding of diverse ligands within the Ah receptor ligand binding domain." Scientific reports 9.1 (2019): 1-14.
3,3' diindolymethane	3071	Busbee, Philip B., et al. "Use of natural AhR ligands as potential therapeutic modalities against inflammatory disorders." Nutrition reviews 71.6 (2013): 353-369.
3,3',4,4',5-pentachlorobiphenyl	129731901	Stejskalova, Lucie, Zdenek Dvorak, and Petr Pavek. "Endogenous and exogenous ligands of aryl hydrocarbon receptor: current state of art." Current drug metabolism 12.2 (2011): 198-212.
3,3′4,4′5-pentachlorobiphenyl	63090	Tagliabue, Sara Giani, et al. "Modeling the binding of diverse ligands within the Ah receptor ligand binding domain." Scientific reports 9.1 (2019): 1-14.
3,3´,4,4´-tetrachloroazoxybenzene	30533	Stejskalova, Lucie, Zdenek Dvorak, and Petr Pavek. "Endogenous and exogenous ligands of aryl hydrocarbon receptor: current state of art." Current drug metabolism 12.2 (2011): 198-212.
3′,4′-dimethoxyflavone (3′,4′-DMF)	688674	Busbee, Philip B., et al. "Use of natural AhR ligands as potential therapeutic modalities against inflammatory disorders." Nutrition reviews 71.6 (2013): 353-369.
4-hydroxy-tamoxifen	449459	Stejskalova, Lucie, Zdenek Dvorak, and Petr Pavek. "Endogenous and exogenous ligands of aryl hydrocarbon receptor: current state of art." Current drug metabolism 12.2 (2011): 198-212.
6-Methyl-1,3,8-trichlorodibenzofuran	114900	Stejskalova, Lucie, Zdenek Dvorak, and Petr Pavek. "Endogenous and exogenous ligands of aryl hydrocarbon receptor: current state of art." Current drug metabolism 12.2 (2011): 198-212.
6,12-diformylindolo[3,2-b]carbazole (dFICZ)	53964066	Busbee, Philip B., et al. "Use of natural AhR ligands as potential therapeutic modalities against inflammatory disorders." Nutrition reviews 71.6 (2013): 353-369.
6,2′,4′-trimethoxyflavone (6,2′,4′-TMF)	688802	Busbee, Philip B., et al. "Use of natural AhR ligands as potential therapeutic modalities against inflammatory disorders." Nutrition reviews 71.6 (2013): 353-369.
7-ketocholesterol	91474	Busbee, Philip B., et al. "Use of natural AhR ligands as potential therapeutic modalities against inflammatory disorders." Nutrition reviews 71.6 (2013): 353-369.
Annomontine	5257090	Stejskalova, Lucie, Zdenek Dvorak, and Petr Pavek. "Endogenous and exogenous ligands of aryl hydrocarbon receptor: current state of art." Current drug metabolism 12.2 (2011): 198-212.
Apigenin	5280443	Safe, Stephen, et al. "Aryl Hydrocarbon Receptor (AHR) Ligands as Selective AHR Modulators (SAhRMs)." International journal of molecular sciences 21.18 (2020): 6654.
Apocarotenal	5478003	Stejskalova, Lucie, Zdenek Dvorak, and Petr Pavek. "Endogenous and exogenous ligands of aryl hydrocarbon receptor: current state of art." Current drug metabolism 12.2 (2011): 198-212.
Astaxanthin	5281224	Stejskalova, Lucie, Zdenek Dvorak, and Petr Pavek. "Endogenous and exogenous ligands of aryl hydrocarbon receptor: current state of art." Current drug metabolism 12.2 (2011): 198-212.
Atorvastatin	60823	Turco, Antonella, et al. "Aryl hydrocarbon receptor: a novel target for the anti-inflammatory activity of statin therapy." (2017): 67-10.
Baicalein	5281605	Stejskalova, Lucie, Zdenek Dvorak, and Petr Pavek. "Endogenous and exogenous ligands of aryl hydrocarbon receptor: current state of art." Current drug metabolism 12.2 (2011): 198-212.
Benzo(a)pyrene	2336	Tagliabue, Sara Giani, et al. "Modeling the binding of diverse ligands within the Ah receptor ligand binding domain." Scientific reports 9.1 (2019): 1-14.
Berberin	2353	Stejskalova, Lucie, Zdenek Dvorak, and Petr Pavek. "Endogenous and exogenous ligands of aryl hydrocarbon receptor: current state of art." Current drug metabolism 12.2 (2011): 198-212.
Bilirubin	5280352	Stejskalova, Lucie, Zdenek Dvorak, and Petr Pavek. "Endogenous and exogenous ligands of aryl hydrocarbon receptor: current state of art." Current drug metabolism 12.2 (2011): 198-212.
Biliverdin	5280353	Stejskalova, Lucie, Zdenek Dvorak, and Petr Pavek. "Endogenous and exogenous ligands of aryl hydrocarbon receptor: current state of art." Current drug metabolism 12.2 (2011): 198-212.
cAMP	6076	Busbee, Philip B., et al. "Use of natural AhR ligands as potential therapeutic modalities against inflammatory disorders." Nutrition reviews 71.6 (2013): 353-369.
Cantharidin	5944	Zhang, Shu, Chunhua Qin, and Stephen H. Safe. "Flavonoids as aryl hydrocarbon receptor agonists/antagonists: effects of structure and cell context." Environm
Canthaxanthin	5281227	Stejskalova, Lucie, Zdenek Dvorak, and Petr Pavek. "Endogenous and exogenous ligands of aryl hydrocarbon receptor: current state of art." Current drug metabolism 12.2 (2011): 198-212.
Carbaryl	6129	Stejskalova, Lucie, Zdenek Dvorak, and Petr Pavek. "Endogenous and exogenous ligands of aryl hydrocarbon receptor: current state of art." Current drug metabolism 12.2 (2011): 198-212.
Cinnabarinic acid (CA)	114918	Hubbard, Troy D., Iain A. Murray, and Gary H. Perdew. "Indole and tryptophan metabolism: endogenous and dietary routes to Ah receptor activation." Drug Metabolism and Disposition 43.10 (2015): 1522-1535.
Curcumin	969516	Busbee, Philip B., et al. "Use of natural AhR ligands as potential therapeutic modalities against inflammatory disorders." Nutrition reviews 71.6 (2013): 353-369.
Daidzein	5281708	Stejskalova, Lucie, Zdenek Dvorak, and Petr Pavek. "Endogenous and exogenous ligands of aryl hydrocarbon receptor: current state of art." Current drug metabolism 12.2 (2011): 198-212.
Dibenz(a,h)anthracene	5889	Tagliabue, Sara Giani, et al. "Modeling the binding of diverse ligands within the Ah receptor ligand binding domain." Scientific reports 9.1 (2019): 1-14.
Diosmetin	5281612	Stejskalova, Lucie, Zdenek Dvorak, and Petr Pavek. "Endogenous and exogenous ligands of aryl hydrocarbon receptor: current state of art." Current drug metabolism 12.2 (2011): 198-212.
Diosmin	5281613	Stejskalova, Lucie, Zdenek Dvorak, and Petr Pavek. "Endogenous and exogenous ligands of aryl hydrocarbon receptor: current state of art." Current drug metabolism 12.2 (2011): 198-212.
Diuron	3120	Stejskalova, Lucie, Zdenek Dvorak, and Petr Pavek. "Endogenous and exogenous ligands of aryl hydrocarbon receptor: current state of art." Current drug metabolism 12.2 (2011): 198-212.
Emodin	3220	Stejskalova, Lucie, Zdenek Dvorak, and Petr Pavek. "Endogenous and exogenous ligands of aryl hydrocarbon receptor: current state of art." Current drug metabolism 12.2 (2011): 198-212.
Epigallocatechin gallate	65064	Stejskalova, Lucie, Zdenek Dvorak, and Petr Pavek. "Endogenous and exogenous ligands of aryl hydrocarbon receptor: current state of art." Current drug metabolism 12.2 (2011): 198-212.
FICZ	1863	Tagliabue, Sara Giani, et al. "Modeling the binding of diverse ligands within the Ah receptor ligand binding domain." Scientific reports 9.1 (2019): 1-14.
Flutamide	3397	Jin, Un-Ho, Syng-ook Lee, and Stephen Safe. "Aryl hydrocarbon receptor (AHR)-active pharmaceuticals are selective AHR modulators in MDA-MB-468 and BT474 breast cancer cells." Journal of Pharmacology and Experimental Therapeutics 343.2 (2012): 333-341.
Galangin	5281616	Zhang, Shu, Chunhua Qin, and Stephen H. Safe. "Flavonoids as aryl hydrocarbon receptor agonists/antagonists: effects of structure and cell context." Environm
Genistein	5280961	Zhang, Shu, Chunhua Qin, and Stephen H. Safe. "Flavonoids as aryl hydrocarbon receptor agonists/antagonists: effects of structure and cell context." Environm
Ginseng	420552	Zhang, Shu, Chunhua Qin, and Stephen H. Safe. "Flavonoids as aryl hydrocarbon receptor agonists/antagonists: effects of structure and cell context." Environm
Harman	5281404	Stejskalova, Lucie, Zdenek Dvorak, and Petr Pavek. "Endogenous and exogenous ligands of aryl hydrocarbon receptor: current state of art." Current drug metabolism 12.2 (2011): 198-212.
Hemin	131675604	Stejskalova, Lucie, Zdenek Dvorak, and Petr Pavek. "Endogenous and exogenous ligands of aryl hydrocarbon receptor: current state of art." Current drug metabolism 12.2 (2011): 198-212.
Indigo	10215	Hubbard, Troy D., Iain A. Murray, and Gary H. Perdew. "Indole and tryptophan metabolism: endogenous and dietary routes to Ah receptor activation." Drug Metabolism and Disposition 43.10 (2015): 1522-1535.
Indirubin	10177	Tagliabue, Sara Giani, et al. "Modeling the binding of diverse ligands within the Ah receptor ligand binding domain." Scientific reports 9.1 (2019): 1-14.
Indole	798	Hubbard, Troy D., Iain A. Murray, and Gary H. Perdew. "Indole and tryptophan metabolism: endogenous and dietary routes to Ah receptor activation." Drug Metabolism and Disposition 43.10 (2015): 1522-1535.
Indole-3-Carbinol	3712	Busbee, Philip B., et al. "Use of natural AhR ligands as potential therapeutic modalities against inflammatory disorders." Nutrition reviews 71.6 (2013): 353-369.
Indoleacetate	802	Hubbard, Troy D., Iain A. Murray, and Gary H. Perdew. "Indole and tryptophan metabolism: endogenous and dietary routes to Ah receptor activation." Drug Metabolism and Disposition 43.10 (2015): 1522-1535.
Indolepropionate	3744	Sári, Zsanett, et al. "Indolepropionic acid, a metabolite of the microbiome, has cytostatic properties in breast cancer by activating AHR and PXR receptors and inducing oxidative stress." Cancers 12.9 (2020): 2411.
Indolo[3,2-b]carbazole (ICZ)	114764	Busbee, Philip B., et al. "Use of natural AhR ligands as potential therapeutic modalities against inflammatory disorders." Nutrition reviews 71.6 (2013): 353-369.
Kynurenate	3845	Hubbard, Troy D., Iain A. Murray, and Gary H. Perdew. "Indole and tryptophan metabolism: endogenous and dietary routes to Ah receptor activation." Drug Metabolism and Disposition 43.10 (2015): 1522-1535.
Kynurenine	846	Hubbard, Troy D., Iain A. Murray, and Gary H. Perdew. "Indole and tryptophan metabolism: endogenous and dietary routes to Ah receptor activation." Drug Metabolism and Disposition 43.10 (2015): 1522-1535.
Leflunomide	3899	Tagliabue, Sara Giani, et al. "Modeling the binding of diverse ligands within the Ah receptor ligand binding domain." Scientific reports 9.1 (2019): 1-14.
Linuron	9502	Stejskalova, Lucie, Zdenek Dvorak, and Petr Pavek. "Endogenous and exogenous ligands of aryl hydrocarbon receptor: current state of art." Current drug metabolism 12.2 (2011): 198-212.
Lipoxin A4	5280914	Stejskalova, Lucie, Zdenek Dvorak, and Petr Pavek. "Endogenous and exogenous ligands of aryl hydrocarbon receptor: current state of art." Current drug metabolism 12.2 (2011): 198-212.
lndole-3-acetonitrile (I3ACN)	351795	Hubbard, Troy D., Iain A. Murray, and Gary H. Perdew. "Indole and tryptophan metabolism: endogenous and dietary routes to Ah receptor activation." Drug Metabolism and Disposition 43.10 (2015): 1522-1535.
Luteolin	5280445	Safe, Stephen, et al. "Aryl Hydrocarbon Receptor (AHR) Ligands as Selective AHR Modulators (SAhRMs)." International journal of molecular sciences 21.18 (2020): 6654.
M50354	132472084	Stejskalova, Lucie, Zdenek Dvorak, and Petr Pavek. "Endogenous and exogenous ligands of aryl hydrocarbon receptor: current state of art." Current drug metabolism 12.2 (2011): 198-212.
Mexiletine	4178	Jin, Un-Ho, Syng-ook Lee, and Stephen Safe. "Aryl hydrocarbon receptor (AHR)-active pharmaceuticals are selective AHR modulators in MDA-MB-468 and BT474 breast cancer cells." Journal of Pharmacology and Experimental Therapeutics 343.2 (2012): 333-341.
MNF (3'-methoxy-4'- nitroflavone)	10017512	Stejskalova, Lucie, Zdenek Dvorak, and Petr Pavek. "Endogenous and exogenous ligands of aryl hydrocarbon receptor: current state of art." Current drug metabolism 12.2 (2011): 198-212.
Naringenin	932	Stejskalova, Lucie, Zdenek Dvorak, and Petr Pavek. "Endogenous and exogenous ligands of aryl hydrocarbon receptor: current state of art." Current drug metabolism 12.2 (2011): 198-212.
Nimodipine	4497	Jin, Un-Ho, Syng-ook Lee, and Stephen Safe. "Aryl hydrocarbon receptor (AHR)-active pharmaceuticals are selective AHR modulators in MDA-MB-468 and BT474 breast cancer cells." Journal of Pharmacology and Experimental Therapeutics 343.2 (2012): 333-341.
Omeprazole	4594	Safe, Stephen, et al. "Aryl Hydrocarbon Receptor (AhR) ligands as selective AhR modulators: genomic studies." Current opinion in toxicology 11 (2018): 10-20.
PGB3	5283113	Stejskalova, Lucie, Zdenek Dvorak, and Petr Pavek. "Endogenous and exogenous ligands of aryl hydrocarbon receptor: current state of art." Current drug metabolism 12.2 (2011): 198-212.
PGD3	5282260	Stejskalova, Lucie, Zdenek Dvorak, and Petr Pavek. "Endogenous and exogenous ligands of aryl hydrocarbon receptor: current state of art." Current drug metabolism 12.2 (2011): 198-212.
PGF3a	5280940	Stejskalova, Lucie, Zdenek Dvorak, and Petr Pavek. "Endogenous and exogenous ligands of aryl hydrocarbon receptor: current state of art." Current drug metabolism 12.2 (2011): 198-212.
PGH1	5283048	Stejskalova, Lucie, Zdenek Dvorak, and Petr Pavek. "Endogenous and exogenous ligands of aryl hydrocarbon receptor: current state of art." Current drug metabolism 12.2 (2011): 198-212.
PGH2	445049	Stejskalova, Lucie, Zdenek Dvorak, and Petr Pavek. "Endogenous and exogenous ligands of aryl hydrocarbon receptor: current state of art." Current drug metabolism 12.2 (2011): 198-212.
Pravastatin	54687	Turco, Antonella, et al. "Aryl hydrocarbon receptor: a novel target for the anti-inflammatory activity of statin therapy." (2017): 67-10.
Propanil	4933	Stejskalova, Lucie, Zdenek Dvorak, and Petr Pavek. "Endogenous and exogenous ligands of aryl hydrocarbon receptor: current state of art." Current drug metabolism 12.2 (2011): 198-212.
Quercertin	5280343	Busbee, Philip B., et al. "Use of natural AhR ligands as potential therapeutic modalities against inflammatory disorders." Nutrition reviews 71.6 (2013): 353-369.
Resveratrol	445154	Busbee, Philip B., et al. "Use of natural AhR ligands as potential therapeutic modalities against inflammatory disorders." Nutrition reviews 71.6 (2013): 353-369.
Rutaecarpine	65752	Stejskalova, Lucie, Zdenek Dvorak, and Petr Pavek. "Endogenous and exogenous ligands of aryl hydrocarbon receptor: current state of art." Current drug metabolism 12.2 (2011): 198-212.
Serotonin	5202	Manzella, Christopher, et al. "Serotonin is an endogenous regulator of intestinal CYP1A1 via AhR." Scientific reports 8.1 (2018): 1-13.
SP600125 (anthra[1,9-cd]pyrazol-6(2H)-one)	8515	Stejskalova, Lucie, Zdenek Dvorak, and Petr Pavek. "Endogenous and exogenous ligands of aryl hydrocarbon receptor: current state of art." Current drug metabolism 12.2 (2011): 198-212.
Sulindac	1548887	Jin, Un-Ho, Syng-ook Lee, and Stephen Safe. "Aryl hydrocarbon receptor (AHR)-active pharmaceuticals are selective AHR modulators in MDA-MB-468 and BT474 breast cancer cells." Journal of Pharmacology and Experimental Therapeutics 343.2 (2012): 333-341.
TCDD	15625	Tagliabue, Sara Giani, et al. "Modeling the binding of diverse ligands within the Ah receptor ligand binding domain." Scientific reports 9.1 (2019): 1-14.
Tranilast	5282230	Jin, Un-Ho, Syng-ook Lee, and Stephen Safe. "Aryl hydrocarbon receptor (AHR)-active pharmaceuticals are selective AHR modulators in MDA-MB-468 and BT474 breast cancer cells." Journal of Pharmacology and Experimental Therapeutics 343.2 (2012): 333-341.
Tryptamine	1150	Hubbard, Troy D., Iain A. Murray, and Gary H. Perdew. "Indole and tryptophan metabolism: endogenous and dietary routes to Ah receptor activation." Drug Metabolism and Disposition 43.10 (2015): 1522-1535.
VAF347	10172275	Stejskalova, Lucie, Zdenek Dvorak, and Petr Pavek. "Endogenous and exogenous ligands of aryl hydrocarbon receptor: current state of art." Current drug metabolism 12.2 (2011): 198-212.
Xanthurenate	5699	Hubbard, Troy D., Iain A. Murray, and Gary H. Perdew. "Indole and tryptophan metabolism: endogenous and dietary routes to Ah receptor activation." Drug Metabolism and Disposition 43.10 (2015): 1522-1535.
α-Napthtoflavone (ANF)	11790	Busbee, Philip B., et al. "Use of natural AhR ligands as potential therapeutic modalities against inflammatory disorders." Nutrition reviews 71.6 (2013): 353-369.
β-naphthoflavone	2361	Tagliabue, Sara Giani, et al. "Modeling the binding of diverse ligands within the Ah receptor ligand binding domain." Scientific reports 9.1 (2019): 1-14.
