# Supplementary material for: AHR is a master regulator of diverse pathways in endogenous metabolism
Source: Sci Rep. 2022 Oct 5;12:16625. doi: 10.1038/s41598-022-20572-2 (PMC9534852; doi:10.1038/s41598-022-20572-2)
Supplement: Supplementary file 4 — Supplementary Information 4. [file 41598_2022_20572_MOESM4_ESM.xlsx]

## Sheet: Sheet1
Supplementary Table S4: Transcriptomic data related to AHR function considered for metabolic reconstruction model generation.
PMID: 24971714				PMID: 19759094				PMID: 19759094
MCF7 Cells AHR siRNA				Mouse Liver Microarray				Mouse Kidney Microarray
Symbol	Log2FC	Adjusted P value		Symbol	Log2FC	Adjusted P Value		Symbol	Log2FC	Adjusted P Value
RP13-228J13.9	-5.73049	0.0596944		0610011F06Rik	-0.67	0		Cyp27b1	-3.93	0
RP11-143H17.1	-5.73022	0.0600433		0610040J01Rik	0.62	0.04		Hmgcs2	-3.1	0
CTD-2183H9.7	-5.72764	0.0600433		1100001H23Rik	-0.95	0.04		Cidec	-2.15	0.01
CTD-2183H9.3	-5.64983	0.0631855		1110002B05Rik	-0.76	0		Aldh1a7	-1.68	0.03
RP13-228J13.10	-5.63846	0.0618932		1110028A07Rik	-0.68	0.01		Aoc3	-1.3	0.03
EEF1A1P31	-5.57074	0.0644758		1110038D17Rik	-0.18	0.01		Osta	-1.23	0.02
IGHG2	-4.80689	0.0898335		1300018I05Rik	0.84	0.05		Acot3	-1.21	0.03
RP11-731F5.2	-4.75961	0.096411		1810027O10Rik	-0.5	0		Rnase4	-1.13	0
CYP1A1	-4.39946	0.0526027		2010111I01Rik	0.33	0.05		Stra6	-1.12	0.01
RP11-311F12.2	-4.37473	0.0583311		2210023G05Rik	-0.76	0.01		Cyp4a10	-1.07	0.02
H2AFB2	-4.21559	0.0976986		2310007H09Rik	0.68	0.05		Cp	-1.02	0
ALDH3A1	-4.07302	0.0581325		2410015M20Rik	0.82	0.04		Rarres2	-0.95	0
C10orf129	-3.82893	0.0688536		2810002N01Rik	0.9	0		Acaa2	-0.93	0.02
RP11-304N14.2	-3.35279	0.0999089		2810007J24Rik	-0.32	0.01		Alas1	-0.93	0.04
IGHA1	-3.20312	0.0526027		2900064A13Rik	-0.3	0.04		Aqp6	-0.93	0
PLA2G2F	-3.13971	0.0600433		3110001K24Rik	1.09	0		Gsta4	-0.92	0
RNF128	-3.11585	0.089638		4931406C07Rik	1.34	0.02		Abcc4	-0.87	0.03
U6	-3.02505	0.0936821		6330409N04Rik	-0.44	0.04		Acot1	-0.87	0.04
HMGCS2	-2.94613	0.0760328		6720456B07Rik	0.32	0.01		Sec14l1	-0.86	0.02
OAS1	-2.93193	0.0853032		9030619P08Rik	1.37	0.01		Nt5dc2	-0.79	0.02
PKD1L1	-2.60557	0.089638		9130409I23Rik	-1.19	0		Slc4a1	-0.79	0
LINC00525	-2.5788	0.0600433		9430023L20Rik	-0.25	0.04		Npl	-0.77	0.01
SCGB1A1	-2.54814	0.089638		9530008L14Rik	-0.86	0.02		Mt2	-0.76	0.01
SPRR3	-2.5433	0.0824037		Aass	-0.91	0		C2	-0.76	0.01
OR10H5	-2.39606	0.00024105		Abcb10	-0.33	0.02		Mt1	-0.74	0
FYB	-2.32257	0.0334651		Abcb11	0.59	0.03		Ftsj3	-0.74	0.03
OR10H1	-2.3046	0.00036201		Abcc3	-0.24	0.02		1110038B12Rik	-0.72	0.04
FOXQ1	-2.29088	0.0306614		Abcd2	-0.28	0.02		Cd34	-0.71	0.03
AC011537.1	-2.27622	0.00038233		Abcg2	0.96	0		Cyp2d22	-0.71	0
snoU13	-2.12978	0.089638		Acot3	-0.28	0.04		Upp1	-0.67	0.02
RP11-443P15.2	-2.11665	0.0879867		Acp1	0.31	0		Gsto1	-0.66	0
AHR	-2.02417	2.6e-95		Acsm1	-0.46	0.04		E2f6	-0.66	0.01
AKR1B10	-1.99697	0.068449		Acy3	0.79	0		Slc7a7	-0.64	0.01
AC003075.4	-1.98891	3.46e-06		Adck4	-1.36	0		Gsta3	-0.64	0
RP11-499O7.5	-1.94277	0.075914		Adcy9	0.73	0		Cygb	-0.64	0.02
U8	-1.88516	0.0905921		Adh1	-0.39	0.05		Mgll	-0.62	0.01
U8	-1.88484	0.0905921		Adh4	-0.51	0.01		Gem	-0.6	0.02
RP11-499O7.4	-1.88433	0.0905921		Adi1	3.74	0		Gldc	-0.6	0.04
RP11-386M24.3	-1.87999	0.079576		Adora1	1	0.01		Retsat	-0.6	0
U8	-1.87013	0.0905921		Agpat6	0.52	0.01		Nupr1	-0.59	0.05
RP11-69D4.5	-1.81514	0.0916824		Agpat9	-0.85	0.04		Epb4.1l3	-0.59	0.01
AC114812.5	-1.80827	0.0528945		Agxt	-0.66	0.01		Abca1	-0.58	0.02
CYP4F2	-1.79391	3.34e-06		Agxt2l1	-1.45	0		Sirpa	-0.58	0.03
LINC00675	-1.78957	0.0132606		Ahsg	0.64	0		Obfc2a	-0.57	0.01
RP11-499O7.7	-1.78852	0.0982481		Aig1	0.69	0.01		Pctk3	-0.56	0.01
UGT1A2P	-1.76369	0.0688536		Akr1c20	-0.17	0.02		Slc40a1	-0.56	0.02
AKR1C2	-1.75632	0.0879746		Akr1c6	0.37	0		Asl	-0.56	0
DNAJB3	-1.73399	0.079576		Aldh16a1	-0.51	0.03		Gpr116	-0.55	0.03
AKR1C1	-1.71587	0.0916824		Aldh1b1	-2.74	0		St3gal2	-0.55	0
ADAMTSL4	-1.703	0.0905921		Aldh2	-0.91	0		Uap1l1	-0.53	0
UGT1A3	-1.70176	0.0760328		Alg14	-0.32	0.02		Itgb1bp1	-0.53	0.05
UGT1A1	-1.68916	0.0760328		Ank	1.43	0.04		Nt5c2	-0.52	0.01
RP11-386M24.6	-1.68013	0.087898		Ankrd32	-1.24	0.03		Papss2	-0.52	0.01
RP11-13L2.4	-1.67364	0.0824037		Antxr2	-0.33	0.02		Hacl1	-0.52	0.03
AC114812.9	-1.67168	0.0824037		Aox3	0.76	0		Ddx21	-0.52	0.01
AC114812.10	-1.663	0.0737559		Apoc2	-0.7	0.01		Cotl1	-0.51	0.01
RP11-100G15.2	-1.65679	0.0879746		Aprt	-0.38	0		Serpinb9	-0.51	0.01
RP11-465K1.2	-1.65152	0.0754698		Aqp1	0.61	0.01		2310001A20Rik	-0.5	0
RPL17P11	-1.65082	0.0888609		Aqp11	-0.61	0.04		Acss1	-0.5	0
RP11-54A4.2	-1.6417	0.0787462		Aqp8	-0.32	0.02		Creg1	-0.5	0
UGT1A5	-1.64136	0.0765512		Arhgap24	-0.47	0.01		Slc13a1	-0.49	0.01
UGT1A4	-1.64106	0.0787462		Arl3	-0.76	0		Ptpn13	-0.48	0.02
UGT1A6	-1.62575	0.0765512		As3mt	0.38	0.02		Gpt2	-0.48	0.01
UGT1A7	-1.58447	0.0801459		Asah1	-0.59	0.05		Sult1c2	-0.48	0.03
UGT1A9	-1.58392	0.0799847		Asl	-0.59	0.01		Spp1	-0.48	0
UGT1A10	-1.57768	0.0818393		Asns	-2.7	0		Slc16a5	-0.47	0.04
UGT1A8	-1.57359	0.0818679		Athl1	-1.4	0.04		Slc3a2	-0.47	0.01
CREG2	-1.52662	0.0589446		Atp4a	-3.51	0		Hexa	-0.46	0
SNCG	-1.51174	0.0960101		Atp6v0d2	-0.4	0.02		F2r	-0.46	0.04
RP11-122C21.1	-1.48092	0.0611835		Atp6v1e1	0.83	0.02		Agpat9	-0.46	0.04
ABCG2	-1.47446	0.075914		AU018778	-0.47	0.03		Cnn3	-0.45	0
BHLHE41	-1.4743	0.0497791		Baiap2l1	0.42	0.03		Add3	-0.44	0
AC004510.2	-1.44756	0.00881253		BC030336	0.74	0.04		Nox4	-0.44	0.01
RP11-100G15.3	-1.44665	0.0857272		BC032203	0.4	0.05		Mtus1	-0.44	0.01
IL1RN	-1.42692	0.0854071		BC048355	0.24	0.02		Unc45b	-0.44	0.01
AL356356.1	-1.41963	0.00663814		BC089597	-0.7	0.04		Renbp	-0.43	0
AQP5	-1.37047	0.079576		Bche	-0.73	0		Gabrb3	-0.42	0.05
RP11-31E23.1	-1.34103	0.0765512		Bckdhb	0.58	0.02		Mmd	-0.42	0.03
SLC44A3	-1.31377	0.0905921		Bco2	0.45	0.04		Lgmn	-0.42	0.01
RP11-240D10.2	-1.28217	0.0688536		Blvrb	0.46	0.02		Emb	-0.42	0.01
PLEKHF1	-1.27167	0.099317		Btg2	-2.53	0		Slc2a2	-0.41	0.02
SLC7A11	-1.26837	0.0753035		Bzw2	-0.07	0		Scye1	-0.4	0.02
SLC7A11-AS1	-1.26511	0.0761296		C1r	0.46	0		Slc7a8	-0.4	0.04
FAM151A	-1.25945	0.0688536		C2cd2	0.94	0		Scg5	-0.4	0.04
SYN2	-1.24708	0.0688536		C3	-2.3	0.02		Narf	-0.4	0.05
HIST2H3D	-1.24626	0.0879746		C8g	-0.5	0		Rbm14	-0.39	0.05
KRT20	-1.24426	0.0591323		Cadm4	2.41	0		Alpl	-0.39	0.03
SPOCK1	-1.21836	0.0801459		Camk2n2	-2.33	0		Gatm	-0.38	0.04
SDCBP2	-1.21378	0.0420541		Capn2	0.75	0		Gas5	-0.38	0.01
ABCC3	-1.21216	0.079576		Car3	-0.51	0.04		Rbm10	-0.38	0.05
LXN	-1.20646	0.0361102		Cbr1	1.05	0.04		Igf2r	-0.37	0.05
C8orf31	-1.18467	0.0583311		Ccnd3	0.27	0.05		Rab4a	-0.37	0.04
CYP1B1	-1.15532	0.0688536		Ccnf	-0.34	0.02		Lima1	-0.37	0.03
ACOT11	-1.15238	0.079576		Cd164	0.51	0		Etnk1	-0.37	0.05
CYP1B1-AS1	-1.14307	0.0824037		Cd1d1	-0.67	0.02		Usp46	-0.37	0.04
TMEM220-AS1	-1.12182	0.0905921		Cd302	-2.12	0.01		Hsdl2	-0.36	0.04
RP11-23P13.6	-1.12145	0.0170132		Cd36	-1.66	0		Cubn	-0.36	0.01
AC009229.6	-1.09228	0.0905921		Cd47	0.42	0.02		Oxgr1	-0.36	0.01
AC017081.2	-1.07068	0.0583311		Cd81	0.6	0.01		Eef1b2	-0.35	0
GFM1	-1.06931	0.0361102		Cdc42ep5	-2.43	0		Uvrag	-0.35	0.05
CLSTN2	-1.05455	0.063445		Cds2	0.31	0.01		Sparc	-0.35	0.02
NPR1	-1.03912	0.0577357		Ces5	1.52	0		Ccdc134	-0.34	0.02
ALOX5	-1.02661	0.0936821		Cfb	-0.22	0.02		Cdc20	-0.34	0.05
RP11-379F4.4	-1.01777	0.0876266		Cfi	-1.44	0.04		Trim28	-0.34	0.04
ODZ4	-1.00937	0.0963691		Chchd2	1.19	0.02		Mcl1	-0.34	0.05
ANKRD35	-0.994453	0.0989199		Clec7a	-0.76	0.01		Tcirg1	-0.34	0.03
RGCC	-0.990485	0.0748707		Cml4	1.71	0		Neu1	-0.34	0.05
UCA1	-0.971191	0.0824037		Cml5	2.66	0		Slc5a1	-0.33	0.01
TTC39B	-0.96849	0.0499614		Col27a1	0.6	0.02		Gtf3c1	-0.33	0.04
GLP2R	-0.96511	0.0905921		Copa	-0.63	0.02		A230050P20Rik	-0.33	0.05
THBD	-0.950753	0.0217625		Copb1	0.85	0.01		Dnajc7	-0.32	0.02
AL590369.1	-0.944708	0.0819637		Crem	-0.36	0.02		Tinagl1	-0.32	0.04
RP11-49I4.3	-0.943519	0.023183		Crls1	-0.42	0.04		Adam17	-0.32	0.01
SCHIP1	-0.941751	0.0688536		Cth	-1.09	0		Sptlc2	-0.32	0.01
PTGES	-0.940233	0.0760328		Ctsc	1.02	0.02		Gnl2	-0.32	0.02
TRIM31	-0.928754	0.0879746		Ctsl	-0.7	0		Slc6a8	-0.32	0.02
TSKU	-0.92563	0.0817575		Cyb5b	-0.3	0.02		Ccdc32	-0.32	0.05
AC007040.8	-0.922205	0.0644758		Cyp17a1	-5.39	0		Mosc2	-0.3	0.03
AC105247.1	-0.911023	0.0440511		Cyp1a2	1.92	0		Gsr	-0.29	0.03
SSPN	-0.905445	0.0905921		Cyp27a1	0.34	0		Msn	-0.29	0.05
ANKRD22	-0.902988	0.0618932		Cyp2b10	-4.27	0		Eltd1	-0.29	0.04
KCNK2	-0.900314	0.00040815		Cyp2c50	0.35	0.01		Eif4b	-0.29	0.05
IGHE	-0.898121	0.0996832		Cyp2d10	0.38	0		Plvap	-0.29	0.05
RP11-363E7.4	-0.895562	0.082932		Cyp2d9	1.15	0		Srpx2	-0.29	0.03
RP11-218E20.5	-0.894984	0.0306614		Cyp2u1	-0.34	0.01		Tmprss2	-0.28	0.04
RP11-629O1.2	-0.880833	0.0583311		Cyp3a13	0.28	0.01		Ncl	-0.28	0.02
ITM2C	-0.879174	0.0903419		Cyp4a12a	0.55	0.04		Ahr	-0.28	0.04
RP11-511I2.2	-0.878128	0.0644758		Cyp4a14	2.29	0.01		Rragc	-0.28	0.05
CLDN14	-0.877296	0.0918817		Cyp4f15	0.3	0.01		Crk	-0.27	0
TMEM37	-0.876706	0.089638		Cyp4v3	0.96	0.01		Hnrnpu	-0.27	0.05
OSGIN1	-0.868788	0.0714132		D0H4S114	0.47	0.01		Cnot6	-0.27	0.05
AP000695.4	-0.863711	0.079576		D14Ertd500e	-4.15	0.04		Yy1	-0.27	0.05
CDH26	-0.860427	0.0644758		D1Ertd622e	0.37	0.04		Rbpms	-0.27	0.01
CYP4F11	-0.859706	0.079576		D330050I23Rik	-0.17	0.03		Ik	-0.26	0.05
MIR5691	-0.859095	0.0787459		D5Wsu178e	-1.26	0.01		Clic5	-0.26	0
TMEM45B	-0.856873	0.0873387		D930015E06Rik	0.42	0.04		Nup210	-0.26	0.05
CTD-2194D22.3	-0.852767	0.089638		Dcakd	0.46	0.05		Pltp	-0.26	0.04
IQCJ-SCHIP1	-0.851995	0.0765512		Ddt	0.64	0.04		Il10rb	-0.26	0.05
RP11-60L3.1	-0.848696	0.0361102		Ddx49	-0.21	0.05		Ipo5	-0.26	0
DRD1	-0.848406	0.00523025		Degs1	-0.6	0		Acadl	-0.25	0
GPR115	-0.8448	1.01e-05		Depdc7	1.02	0.02		ENSMUSG00000044965	-0.25	0
TRIM16L	-0.844407	0.0646031		Derl1	-0.41	0.04		Kpnb1	-0.25	0.01
SPOCD1	-0.841753	0.0583311		Dhcr24	-0.37	0.01		Lrrc59	-0.25	0.03
F2R	-0.82448	0.00577037		Dhrs1	0.49	0		Psap	-0.25	0.04
GAD1	-0.803847	0.0688536		Dhrs3	0.3	0.04		Xpo1	-0.24	0.01
ST3GAL1	-0.802938	0.079576		Dio1	1.63	0		Txnrd1	-0.24	0.02
AC006369.2	-0.802425	0.0912328		Dirc2	-0.83	0.04		Rps9	-0.24	0.01
RP11-74C1.4	-0.799828	0.0511289		Dnajc15	0.44	0.03		St13	-0.23	0.01
RP11-57A1.1	-0.794625	0.0810278		Dopey2	0.29	0.05		Tpp1	-0.23	0.01
FECH	-0.789764	0.0969749		Dpyd	0.3	0.02		Ppp2cb	-0.22	0.01
MAPK10	-0.779535	0.0669816		Dst	0.25	0.01		Acadvl	-0.22	0.05
CTD-2201E9.4	-0.776305	0.0924112		Dynlrb1	0.76	0.05		Slc25a23	-0.21	0.05
AC007255.8	-0.768963	0.0583311		Echdc3	0.27	0.04		Rab11fip5	-0.21	0.02
PITX3	-0.767006	0.0361102		EG245190	-0.29	0.03		Cul3	-0.21	0.05
SORCS2	-0.765691	0.0924112		Ehbp1	-0.67	0.02		Rpl14	-0.21	0.02
RP11-16L21.7	-0.762926	0.0824037		Eif1ad	-0.38	0.03		Aldoa	-0.21	0.03
CDC42EP3	-0.757821	0.0924112		Ela1	1.85	0		Gpc3	-0.21	0.02
HIST1H2AD	-0.756936	0.0918817		Elovl2	-1.07	0.02		Mvp	-0.21	0.05
AC073271.1	-0.754294	0.0301888		Elovl3	-0.31	0.01		Cds2	-0.2	0.02
CEACAM5	-0.753675	0.0688536		Emp2	-0.94	0.02		Lig1	-0.2	0.03
IL15RA	-0.750439	0.0883058		Enpep	-2.34	0.04		Grb10	-0.2	0.01
MIR23B	-0.749393	0.0361102		Entpd8	0.6	0		Samhd1	-0.2	0.05
FLVCR1-AS1	-0.74745	0.0301888		Epb4.1l4b	0.53	0		Pde8a	-0.2	0.01
BST2	-0.746406	0.0274959		Ergic1	0.29	0.05		Vps26a	-0.2	0.03
S100A9	-0.739398	0.087898		Ero1lb	0.39	0.04		Myo1c	-0.19	0.01
C11orf96	-0.732931	0.0916824		Esm1	0.24	0.04		Ankrd54	-0.19	0.05
AGPAT9	-0.731728	0.0583311		Esr1	-0.25	0.02		Ctla4	-0.19	0.04
STRA6	-0.730601	0.0306614		Esrra	0.78	0.02		Slc25a4	-0.19	0.02
PYGL	-0.729118	0.0570887		F2r	-1.23	0.01		Etfdh	-0.19	0.03
GRIP2	-0.727451	0.0518974		F7	-0.84	0.02		Ldhb	-0.18	0.02
RP11-74C1.2	-0.712362	0.0400907		Fabp1	0.4	0		Anxa7	-0.18	0.02
MIR554	-0.710657	0.0619016		Fam107b	1.28	0		Eif3c	-0.18	0.02
TNFRSF11B	-0.709627	0.0618932		Fam108a	0.9	0.02		Taf5l	-0.18	0.02
CLEC18C	-0.708214	0.079576		Fam125a	0.65	0.01		Atp6ap2	-0.18	0.03
PITPNM2	-0.707769	0.0560908		Fam162a	-0.33	0.02		Sfxn2	-0.18	0.02
PRR15	-0.701421	0.0642861		Fam173a	0.64	0.01		Zfand3	-0.17	0.05
MIR24-1	-0.69761	0.0439082		Fam19a2	-1.23	0		Qars	-0.17	0.03
AC069213.1	-0.695574	0.089638		Fam55b	4.28	0		Slmap	-0.17	0.03
RP11-67M24.5	-0.691132	0.0787462		Fam82a1	1.84	0.02		Ctnna1	-0.17	0.03
KIAA0319	-0.688499	0.0688536		Fbp1	-0.32	0		Mrpl19	-0.17	0.05
PPARG	-0.687808	0.0455435		Fcna	-0.18	0.01		Mfsd1	-0.17	0.02
MIR27B	-0.685771	0.052075		Fermt2	0.76	0		Rpl4	-0.16	0.04
GADD45G	-0.68454	0.0589663		Fh1	-1.04	0		Pa2g4	-0.16	0.02
ATOH8	-0.678923	0.0879746		Flad1	0.56	0.01		Cct2	-0.16	0.01
RP11-385D13.1	-0.670519	0.0714132		Fmc1	-0.65	0.03		Igbp1	-0.16	0.04
PTGR1	-0.6703	0.0945806		Folr2	-0.46	0.02		Cct7	-0.16	0.03
GCLM	-0.664825	0.0905921		Gas2	-1.03	0		Rtn4	-0.16	0.04
RP11-178D12.1	-0.658957	0.0908867		Gatm	-0.34	0.01		Dnaja2	-0.15	0.03
TMPOP1	-0.657729	0.0905921		Gbe1	-0.28	0.04		Hmgn1	-0.15	0.04
TRIM16	-0.655909	0.0765512		Gbl	0.18	0.04		Hspa9	-0.15	0.02
AC058791.2	-0.654067	0.0550071		Gdf15	-1.07	0		Fam120a	-0.14	0.04
HCG19P	-0.652327	0.0905921		Gdi1	-0.49	0.01		Tsc1	-0.12	0.05
UBQLN1P1	-0.652327	0.0905921		Ghr	0.54	0.01		Rassf5	-0.1	0.04
BEND6	-0.651104	0.0879746		Glo1	0.65	0		AA388235	-0.05	0
MICC	-0.650605	0.0905921		Glrx3	0.84	0.01		4732415M23Rik	-0.05	0.05
HLA-N	-0.649475	0.0905921		Gls2	-0.29	0		Polr3d	-0.05	0.04
RP11-66B24.1	-0.638457	0.065044		Glul	1	0		1700055M20Rik	-0.03	0
RP11-58E21.3	-0.637184	0.063445		Glyat	0.2	0.02		Nr1i2	-0.03	0.04
S100P	-0.636444	0.0468267		Gnl3	-0.34	0.01		Slc47a1	0.16	0.05
C17orf109	-0.622522	0.0936821		Gnmt	-0.34	0		Aco1	0.18	0.01
GABARAPL1	-0.618401	0.0360818		Gns	-0.37	0.04		Acat1	0.18	0.05
MIR1290	-0.617926	0.0892506		Golt1a	-0.78	0		Scap	0.2	0.05
U7	-0.610086	0.0600433		Got1	-2.44	0		Prr13	0.21	0.01
LRRC37A5P	-0.602217	0.0918817		Gpd2	1.38	0		Acsl5	0.21	0.03
MIR5194	-0.600924	0.0611835		Gpt	-0.67	0.05		1700021F05Rik	0.22	0.03
LINC00511	-0.600784	0.0360818		Gpt2	-0.17	0.04		Blvra	0.23	0.05
Y_RNA	-0.598468	0.063445		Grb14	-0.61	0.03		Nenf	0.24	0.05
CHST11	-0.595839	0.079576		Grn	-0.76	0		Gss	0.25	0.04
MFSD1	-0.59204	0.079576		Grpel1	1.15	0.01		Arsb	0.25	0.05
HLA-B	-0.585519	0.0815275		Grwd1	-0.29	0.05		Ndufb2	0.26	0.05
HLA-C	-0.58434	0.0760328		Gsta2	-1.95	0		5430437P03Rik	0.26	0.01
AL391416.1	-0.58274	0.099317		Gstk1	-0.66	0		Gphn	0.26	0.04
ANGPTL4	-0.579817	0.00507913		Gstm1	-0.99	0.03		Mast2	0.26	0.05
AC011379.1	-0.572593	0.0790889		Gstm3	-1.44	0		H2-Ke6	0.27	0.04
CTB-131B5.2	-0.571139	0.0786813		Gsto1	-0.75	0		Srr	0.27	0.03
ALDH1A3	-0.5708	0.00045316		Gtl3	-0.55	0.05		1810046J19Rik	0.28	0.01
HPDL	-0.568867	0.0260559		Gulo	0.51	0		Dhrs1	0.28	0.04
TRIM17	-0.567807	0.0960101		H2-K1	0.36	0.01		Calml4	0.28	0.03
TMPRSS13	-0.565614	0.087898		H2-M3	0.25	0.01		Pepd	0.28	0.03
TRIM26BP	-0.561294	0.0876266		Hao1	0.52	0		Me1	0.28	0.02
IL6R	-0.560097	0.0100294		Hexa	-0.6	0		Lactb	0.29	0.03
TIMP3	-0.559879	0.099317		Hgd	-0.49	0		Dpp4	0.29	0.01
PGAM1P5	-0.558277	0.0007112		Hgfac	0.48	0.02		Ctsh	0.29	0.05
RPL7AP7	-0.557844	0.0876266		Hip1r	-0.96	0		Lztr1	0.29	0.05
MICG	-0.557844	0.0876266		Hist2h3c1	0.28	0.04		Mrps28	0.3	0.01
ME1	-0.556314	0.0765512		Hmox1	-0.53	0.01		Hebp1	0.3	0.02
SOWAHB	-0.554472	0.0905921		Hpd	-0.48	0.02		Kcnj15	0.3	0.01
HLA-P	-0.554292	0.0895857		Hsd17b2	-0.95	0.01		1700037H04Rik	0.3	0.04
NTN4	-0.552532	0.00651348		Hsd3b5	3.23	0		Timp3	0.31	0
TKT	-0.552011	0.0659998		Hspb6	1.11	0		EG434402	0.31	0.02
TRIM15	-0.541777	0.0801459		Hspb8	-1.05	0		Ivd	0.31	0.02
TRIM40	-0.541471	0.0824037		Ide	0.51	0.04		Exoc6	0.31	0.03
TRIM10	-0.540997	0.0824037		Idh2	-0.62	0		Shmt2	0.31	0.03
SNORA48	-0.53855	0.083274		Ift20	0.58	0.02		Csad	0.32	0.03
AL669914.1	-0.53855	0.083274		Igf1	-1.2	0		Tspo	0.32	0.04
RP11-66B24.4	-0.537729	0.00278504		Igfbp4	-0.35	0.03		Acsm1	0.32	0.01
KAT2B	-0.535178	0.0817575		Iigp1	0.65	0		Echdc3	0.32	0.03
B4GALT4-AS1	-0.534236	0.0518974		Impact	-1.27	0		Pgcp	0.32	0.01
FYN	-0.531366	0.0688536		Inhba	-0.87	0.01		Slc35a3	0.32	0.01
SLC1A1	-0.530673	0.082618		Ipo4	1.67	0.02		Msrb2	0.32	0
ELFN2	-0.528437	0.089638		Irak1	1.43	0.04		6330409N04Rik	0.33	0.04
PIR	-0.527328	0.0873387		Irf6	-0.68	0.05		Dnajc12	0.34	0.01
ABCC5	-0.523968	0.0791538		Itgb1bp1	-0.66	0.04		C330007P06Rik	0.34	0.01
ETF1P1	-0.516832	0.082618		Itih2	-0.5	0		Enpp2	0.34	0.01
RP11-234K24.3	-0.516572	0.0879867		Itih3	-0.47	0		Slc17a5	0.35	0
SHISA5	-0.512678	0.0958015		Ivd	-0.51	0		Nudt1	0.35	0.05
HLA-P	-0.5114	0.0631855		Iyd	-1.21	0.02		Scrn3	0.36	0
HCG4	-0.510406	0.065044		Khk	-1.3	0.01		Ces3	0.36	0.04
TDH	-0.509727	0.0879867		Kynu	0.55	0.01		Smpd1	0.36	0.02
TNFRSF21	-0.505738	0.0004376		Lamp2	0.23	0		0610011F06Rik	0.37	0
TUFT1	-0.505552	0.053037		Leap2	-0.29	0.01		Mtmr10	0.37	0.03
PITX2	-0.505203	0.0688536		Lect2	0.48	0		Reep5	0.38	0.01
CTSL1P8	-0.504907	0.0271204		Lgtn	-0.38	0.03		AU018778	0.38	0.02
ACOXL	-0.502337	0.0550071		Lims2	0.72	0		Stra13	0.38	0.02
PHOSPHO2	-0.500685	0.0688536		Lipc	-0.7	0.01		Cyb561	0.39	0.05
SH3RF2	-0.499542	0.0361102		Litaf	-0.22	0.04		Scrn2	0.39	0.01
IFFO2	-0.498769	0.0824037		Lmf1	0.53	0		Jak2	0.39	0.01
XXyac-YM21GA2.6	-0.498242	0.0273203		Lmo4	-2.23	0.04		1700019E19Rik	0.39	0.05
XXyac-YM21GA2.1	-0.496505	0.0281156		Lonp2	0.55	0		1810022C23Rik	0.39	0.02
B4GALT4	-0.495694	0.0801459		Lpgat1	0.26	0.01		Herc4	0.4	0.01
SQSTM1	-0.494944	0.065044		Lpl	-1.19	0		Sh3yl1	0.4	0.03
PHLDA3	-0.494444	0.0744868		Lrig3	0.53	0.03		Nlrp6	0.4	0.01
RPL21P120	-0.491289	0.0842487		Lrrc3	-0.23	0.03		BC026585	0.41	0.01
PPAP2A	-0.487532	0.096411		Ly6a	-0.43	0.01		Ebp	0.41	0.01
DLX1	-0.4865	0.0361102		Man2a1	0.51	0.01		Sema4g	0.41	0.02
S1PR3	-0.485882	0.0647301		Mat1a	-0.81	0		Nsdhl	0.41	0.01
BX936347.1	-0.480124	0.065044		Mbl2	-0.65	0		Lypla1	0.41	0.01
IFI30	-0.474681	0.0587226		Mcart1	0.5	0.01		Slc16a9	0.41	0.01
NXPE3	-0.472236	0.0580219		Mdh2	-0.71	0.04		Adh1	0.42	0.05
RP11-783K16.13	-0.470025	0.0337013		Me1	0.9	0		Slco1a6	0.42	0
RP11-288G3.4	-0.467364	0.082618		Mea1	-0.54	0.05		Tpk1	0.42	0.01
HIST2H2BD	-0.461211	0.00651348		Meg3	0.33	0		Acox3	0.43	0.05
LYPD3	-0.461019	0.0190579		Met	-0.28	0.02		Iyd	0.44	0
PCED1B	-0.457247	0.0213418		Mettl7b	-0.34	0		Gmpr	0.45	0
CSTB	-0.454189	0.0765512		Mfsd2	0.45	0.04		Osbpl6	0.45	0.01
PSMB10	-0.45398	0.098928		Mfsd7c	-1.55	0		Slc39a11	0.46	0.05
FTH1P3	-0.451753	0.0837962		Mmd2	-3.63	0		Zfp101	0.46	0.05
ARL4C	-0.449848	0.0265002		Mpeg1	0.71	0.01		Htra1	0.47	0.01
C5orf45	-0.448123	0.0879746		Mrap	0.36	0.03		Fcgr2b	0.48	0.01
MGST1	-0.44614	0.0382053		Mrpl40	-0.33	0.02		2210020M01Rik	0.48	0.05
AC018738.2	-0.445481	0.0791538		Mrps31	-1.24	0		Pnkd	0.48	0
TOB1-AS1	-0.443741	0.0994052		Mst1	-0.25	0.04		Fam149a	0.49	0.01
GPR133	-0.441391	0.0916824		Mt1	-6.74	0		Col4a3	0.49	0.02
FAM83A	-0.440988	0.0101313		Mt2	-6.34	0		Aoah	0.49	0.02
EEF1A1P9	-0.44092	0.0905921		Mttp	0.71	0		Asb9	0.49	0.01
C9orf3	-0.440581	0.0100563		Mug1	0.28	0		Slc22a6	0.5	0.01
FXYD3	-0.439534	0.089638		Mup3	0.29	0		Dmgdh	0.5	0
SPIN2A	-0.439239	0.0455435		Mylk	-0.92	0.01		Ift122	0.51	0
FAS	-0.434038	0.0761296		Ndufb3	0.46	0		Serpinf2	0.51	0.04
DIO2	-0.426609	0.063445		Nfix	-0.4	0.03		9030617O03Rik	0.51	0
MALL	-0.425712	0.0801459		Nnmt	-2.73	0		Crym	0.52	0
ROMO1	-0.422897	0.0790889		Nop58	-0.82	0.01		Bhmt2	0.52	0
MSRB1	-0.417914	0.0647301		Notum	-0.81	0.03		Slc18a1	0.52	0.04
RPS28	-0.415506	0.0301888		Nox4	0.55	0.02		Slc1a4	0.53	0.04
AP001816.1	-0.413367	0.0912764		Npc2	-1.16	0.01		St8sia1	0.53	0.01
SEMA7A	-0.407292	0.0912328		Npr2	1.78	0		Dnajb12	0.53	0
HIST2H2BC	-0.402011	0.0281156		Nrg4	-1.07	0		Slc22a7	0.53	0.01
TLCD1	-0.400847	0.0600433		Nsun2	-0.15	0.03		Hsd3b3	0.55	0.02
PPARGC1B	-0.398037	0.0765512		Nt5dc3	-0.46	0.01		Acp5	0.55	0.02
PAPSS2	-0.397448	0.09421		Nudt19	-0.41	0.02		Iah1	0.55	0
MSMO1	-0.395642	0.0879746		Nup210	0.63	0.01		Ngef	0.56	0.04
UQCR11	-0.395015	0.0760328		Oat	-0.21	0.01		Cyp51	0.58	0
RASA3	-0.394679	0.089638		Ogfrl1	-0.3	0.03		Cgref1	0.59	0
IKBKG	-0.393806	0.0360818		Olfml1	1.94	0		Afm	0.59	0.04
CCNJL	-0.391187	0.089638		Oxr1	0.28	0.04		BC026439	0.6	0.01
IRF9	-0.390982	0.0306614		P2rx4	0.62	0.04		Ptgr1	0.6	0.04
B4GALNT1	-0.389522	0.0546119		Pah	-0.37	0		Susd2	0.61	0.01
FOSL2	-0.389417	0.0883058		Pcsk6	1.44	0.01		Aspdh	0.61	0.01
SNORA17	-0.387929	0.0905921		Pde4b	0.28	0.03		Acy3	0.62	0
YIF1B	-0.386294	0.075914		Pdrg1	0.49	0.03		Pde9a	0.63	0.04
KIF3C	-0.384045	0.0924112		Pdzk1	0.93	0.01		Khdrbs3	0.64	0.01
AP1S1	-0.38273	0.00774381		Pex6	0.4	0		Rabggta	0.64	0.01
MIR4653	-0.380608	0.0765512		Pglyrp2	-0.2	0.01		Fxyd4	0.64	0.02
AC012314.6	-0.379522	0.0964678		Phb2	-0.33	0		BC048355	0.64	0.01
DCLK1	-0.377704	0.0936821		Pir	-0.84	0		Tmtc4	0.64	0.01
U6	-0.376754	0.0921894		Pklr	2.08	0		Entpd4	0.65	0
RP11-2C24.4	-0.375506	0.0581325		Pla2g12a	-1.61	0.03		Acad9	0.65	0.01
CTC-308K20.4	-0.375212	0.0824037		Plec1	-0.21	0		Ifrd2	0.65	0.01
PRDX1	-0.372771	0.079576		Pnp1	0.42	0.01		Myh14	0.65	0.01
RP11-57C13.3	-0.372627	0.0688536		Pnpla7	0.9	0		Slc26a4	0.65	0
CYB5A	-0.371794	0.0301888		Por	-0.8	0.01		1110028A07Rik	0.66	0.03
BMX	-0.371701	0.0273203		Ppa1	-0.64	0		Hunk	0.66	0.05
DPM3	-0.368017	0.0895857		Ppap2c	-0.74	0.01		Pm20d1	0.66	0
AP003419.11	-0.367815	0.0900132		Ppm1m	0.33	0.01		Kidins220	0.68	0
VAMP8	-0.363864	0.0589663		Pppde1	-1.92	0.01		St8sia6	0.68	0.03
SNORA43	-0.362833	0.0583311		Prelp	-0.56	0.05		Zkscan3	0.68	0.02
MIR22HG	-0.357534	0.0739658		Prkdc	-0.61	0.01		Pdk3	0.69	0.01
SLC35D2	-0.35575	0.0458824		Prodh2	-0.59	0.02		Cml4	0.7	0.01
LURAP1L	-0.353168	0.0451943		Pros1	0.49	0		Pi4ka	0.7	0
RP11-3L8.3	-0.353143	0.0375912		Psme4	0.63	0.01		Ppic	0.73	0
SPIN2B	-0.352688	0.0765512		Ptpn2	0.71	0.01		Dnase1	0.73	0.01
CLDN4	-0.352553	0.065044		Ptprc	0.26	0.03		Cndp1	0.73	0
RNF149	-0.349517	0.03634		Pygl	-0.9	0.01		2310005E10Rik	0.73	0.05
ABRACL	-0.34934	0.0583311		Rarres1	2.66	0		Mogat1	0.73	0
RP11-244H3.1	-0.346863	0.0824037		Rbbp8	0.85	0.01		Ace	0.74	0.01
C19orf70	-0.346072	0.0688536		Rbp1	-2.16	0		Epdr1	0.74	0.01
COX6A1	-0.345691	0.063445		Rbpms2	-1.07	0.01		Slco3a1	0.76	0
LGALS3	-0.344218	0.0790889		Reep5	0.65	0.01		Haao	0.77	0
CTB-33G10.1	-0.342672	0.0647301		Renbp	-0.48	0.03		Ldhd	0.78	0
CHCHD10	-0.340409	0.0688536		Retsat	0.75	0.04		Defb29	0.79	0
ZMYM6NB	-0.337736	0.0965802		Rgn	0.36	0		Psat1	0.79	0
FZD7	-0.336232	0.090936		Rhbdd1	-0.24	0.02		Pcdh24	0.81	0.04
RP11-66B24.2	-0.336068	0.0937241		Rhpn2	0.95	0.04		Hist1h4h	0.84	0.01
HLA-E	-0.335288	0.0824037		Rnaseh2b	0.52	0.01		Guca2b	0.86	0
TMEM154	-0.334371	0.0948403		Rnaseh2c	-0.42	0.04		C1qtnf3	0.87	0
TXNRD1	-0.330799	0.075914		Rnpep	-0.64	0.04		Kcnj8	0.87	0.02
LACTB	-0.327402	0.0361102		Robo1	-2.86	0.01		Slc16a4	0.88	0
BID	-0.327398	0.071912		rp9	-0.25	0.04		Chst7	0.89	0.01
UQCR10	-0.326745	0.065044		Rpap3	-2.25	0		Cmah	0.89	0.03
RPS27L	-0.324958	0.0411586		Rpe	0.77	0.01		Irx3	0.92	0.01
MSX2	-0.321758	0.0511289		Rpl4	0.48	0.03		Vwa2	0.92	0.01
AC009237.8	-0.321078	0.0647301		Rpp40	0.54	0.03		Tnfsf10	0.94	0.01
MYLIP	-0.318152	0.0583311		Rps6ka1	1.05	0		Tmem86a	0.95	0.05
PCBD1	-0.317846	0.0631855		Rragc	-0.26	0.01		Ubiad1	0.96	0.01
RP1-170O19.20	-0.317706	0.0897387		Rrm2	0.3	0.05		Cckar	0.98	0
KRT10	-0.317672	0.0642861		Rtn4	-0.74	0		Afap1l1	1.01	0.01
HOXA10	-0.316406	0.0905921		Rwdd2b	0.53	0.04		Mogat2	1.08	0.02
NDUFB2-AS1	-0.316116	0.0589663		Samd1	-0.36	0		9030619P08Rik	1.1	0
IER5	-0.309142	0.0824037		Sap30l	-1.34	0.03		Bcat1	1.13	0.03
RPS9	-0.308916	0.0468267		Sar1b	0.36	0		Afmid	1.15	0
RNASET2	-0.308831	0.0826026		Scpep1	0.44	0.05		Fam107a	1.16	0
BLCAP	-0.307818	0.0726993		Sdc1	-1.3	0		Tlcd2	1.23	0.04
UQCRQ	-0.302551	0.0596944		Sdr9c7	2.46	0		Vill	1.27	0
LGALS3BP	-0.301371	0.0817575		Sds	-2.32	0		Isoc2b	1.3	0.02
GDF9	-0.295106	0.086471		Sdsl	-2.1	0		Odc1	1.33	0.03
MIR1282	-0.294917	0.0787462		Serpina10	-1.02	0.02		Aspg	1.43	0
ESRRA	-0.288775	0.090936		Serpina11	0.46	0		Apoh	1.45	0
TALDO1	-0.288534	0.0750709		Serpina12	3.55	0		Slc16a14	1.58	0.05
ECH1	-0.28788	0.0879746		Serpina6	-1.34	0		Snx31	1.69	0.04
HES1	-0.284587	0.089638		Setd8	-0.75	0.01		Fmo5	1.79	0
orphan	-0.28434	0.0812447		Sf3a1	-1	0.02		AI747699	1.92	0.01
COX6A1P2	-0.283068	0.0799847		Sfpq	0.4	0.04		Pzp	1.99	0
RND3	-0.279239	0.0912328		Sh3bgrl	0.78	0.05		Dio1	2.06	0
NAGK	-0.27707	0.087898		Slc16a2	-0.4	0.02		Serpina1b	2.36	0
BLVRB	-0.275951	0.0879867		Slc16a5	-3.34	0		Xpo1	2.52	0
SCUBE2	-0.27369	0.083032		Slc17a1	-0.21	0.02		Adi1	5.18	0
CHMP1B	-0.272743	0.0906934		Slc17a3	-0.61	0.01
RPS19	-0.266657	0.080317		Slc22a1	0.59	0
NDUFA13	-0.259462	0.0929611		Slc22a18	-0.56	0
RPL34	-0.256193	0.0974954		Slc22a23	0.28	0.04
CCNF	0.258832	0.0994052		Slc22a7	3.15	0
RFWD3	0.259798	0.0916824		Slc25a39	0.39	0.01
DCLRE1B	0.260612	0.0999089		Slc2a2	0.2	0
TSPAN16	0.262335	0.0924112		Slc33a1	-0.43	0.04
TIMELESS	0.264418	0.0916824		Slc35a3	-0.31	0.03
SVIL	0.26573	0.0924112		Slc39a4	1.02	0
MDC1	0.268886	0.0960101		Slc39a5	-0.13	0
RAB3D	0.269992	0.0905921		Slc3a1	-1.58	0
H2AFV	0.270828	0.0892247		Slc40a1	0.8	0.01
SRGAP2	0.271498	0.099317		Slc45a3	-0.55	0.01
PSMA8	0.272412	0.0888805		Slc47a1	0.3	0.04
GPRC5A	0.272513	0.0906934		Slc6a13	0.32	0.04
AC012513.4	0.272921	0.0994052		Slc7a2	-1.4	0
SLC16A2	0.275337	0.0982481		Slco1a1	1.99	0
PCDH7	0.276553	0.0936821		Slco1a4	-0.89	0.01
NUP93	0.277937	0.0879867		Slco1b2	-0.14	0
BRCA1	0.278599	0.080206		Slu7	-0.15	0
RRM1	0.27893	0.0924112		Smcr7	-0.66	0.01
MSH6	0.285181	0.0765512		Smurf1	0.67	0.01
CERS6	0.285806	0.0905921		Snhg1	0.75	0.04
POLD3	0.28688	0.0876266		Sntg2	-2.07	0
POU5F1	0.288183	0.0854071		Snx24	-0.04	0.05
RBBP8	0.290106	0.0879746		Sorbs1	0.37	0
TCF19	0.290139	0.079576		Spg20	0.41	0.01
FANCI	0.290306	0.0908867		Srpr	0.68	0.05
RHPN2	0.293284	0.0795626		Stat3	-0.38	0.03
KPNA2	0.294219	0.087898		Stat5b	0.09	0.05
NDE1	0.296234	0.0760328		Sucnr1	0.44	0.02
RP11-165P7.1	0.296579	0.089638		Sulf2	0.72	0
C11orf30	0.297862	0.0824037		Sult1a1	0.27	0.02
RP11-736L22.1	0.298051	0.0883058		Suox	0.41	0.05
JAG1	0.298513	0.0994052		Tbc1d2b	0.89	0
RNF169	0.298912	0.0765512		Tex2	0.41	0
MBOAT1	0.299734	0.0787462		Tex261	-2.36	0.01
MDC1-AS1	0.301063	0.0786813		Tfdp2	-0.33	0.02
SPIN4	0.303992	0.0929032		Tff3	-5.15	0
CCP110	0.304234	0.0908867		Tgm2	-0.77	0.01
SUV39H1	0.306106	0.087898		Them2	-0.29	0.02
FMNL3	0.307304	0.0799847		Timm10	-0.96	0.01
HIP1	0.308441	0.0715411		Tk1	-0.89	0
FAM83B	0.308676	0.0818393		Tkt	0.43	0
AF196970.3	0.309123	0.0854071		Tlcd2	-0.35	0.03
TMED8	0.309179	0.0918817		Tm4sf4	0.54	0.01
SLC39A6	0.309672	0.0497791		Tmbim1	-0.51	0.04
GPR126	0.310408	0.0730086		Tmem106b	0.59	0.01
IARS	0.310875	0.079576		Tmem176a	-0.61	0
C5	0.311009	0.089638		Tmem176b	-0.66	0
SLC25A15	0.311794	0.0715411		Tmem184c	-0.58	0.02
ZNF260	0.312582	0.0760328		Tmem19	0.79	0
CDK5RAP2	0.312709	0.0583311		Tmie	0.69	0
MPHOSPH9	0.312816	0.0760328		Tmtc2	0.94	0.03
PRCP	0.313101	0.0573934		Tnfaip8l1	1.79	0
ESR1	0.313775	0.0600433		Trip4	-0.51	0.01
ARHGEF26	0.317092	0.0817575		Trp53inp2	-0.19	0.04
CASP2	0.317949	0.0548802		Tsc22d1	2.71	0
DCK	0.319652	0.087898		Tspan7	0.57	0.01
CEP97	0.323382	0.0905921		Tspyl4	-0.74	0.04
MKI67	0.325019	0.0836901		Tssc1	-0.27	0.04
LMBR1	0.325396	0.0635763		Ttc36	1.45	0.02
RP11-303E16.3	0.325643	0.0999089		Ttc38	0.78	0
RP5-1007M22.2	0.326234	0.0946279		Ttc39b	-0.93	0.04
RP11-229P13.22	0.326465	0.0631855		Tuba8	-2.46	0
RP11-303E16.2	0.327184	0.089638		Txn2	-0.62	0
PRC1	0.327493	0.099317		Ube2e2	-0.26	0.03
CENPL	0.327578	0.0787462		Ube2z	-0.58	0.02
PHF19	0.328554	0.065044		Ubxn8	0.45	0.03
ANXA6	0.330119	0.0497791		Ugt3a2	0.6	0.04
AC068831.8	0.331265	0.0916824		Ulk2	0.61	0
PAICS	0.334438	0.0631855		Upb1	-0.22	0.03
U6	0.334592	0.0962907		Uroc1	-0.38	0.03
CRIM1	0.336305	0.0824037		Use1	-1	0.02
ARNT2	0.336564	0.0499614		Uspl1	1.4	0.05
IQGAP3	0.336755	0.0936821		Vamp8	-0.27	0
HAUS2	0.33968	0.0596944		Vdac1	0.31	0.02
MB21D1	0.34201	0.0647301		Vps13d	0.41	0.01
ZNF473	0.343312	0.0452115		Vps29	-0.21	0
RP11-847H18.2	0.34404	0.0912764		Wbp1	-0.3	0.01
AC007401.2	0.344089	0.0912328		Wdr46	-0.94	0.01
RAD54L	0.344572	0.0817575		Wipi1	0.72	0.01
NEDD1	0.345109	0.0546119		Wwp1	1.13	0.02
PER3	0.345326	0.0688536		Ywhaq	0.34	0.01
C9orf152	0.348007	0.0858288		Zap70	-1.33	0
KIF2C	0.348727	0.0824037		Zc3h15	0.78	0.03
E2F2	0.349156	0.0642861		Zfyve27	-0.05	0
RP11-473N11.2	0.350609	0.0765512		Znrf2	0.31	0.01
ZNF562	0.351543	0.0748707		Zwint	-0.52	0
ZNF93	0.352871	0.0879867
PIK3R1	0.353006	0.0306614
TP73	0.353381	0.063445
FZD4	0.354006	0.0273203
ESCO2	0.354128	0.0974387
BUB1B	0.357665	0.0688536
RP13-25N22.1	0.360016	0.0765512
TMEM64	0.36088	0.0217625
GPAM	0.362361	0.0659998
TMPO	0.362442	0.0728683
C6orf228	0.363004	0.0574278
VIL1	0.363083	0.036668
FANCM	0.364322	0.087898
CCDC138	0.365759	0.0967989
CTRL	0.36857	0.0273203
ALG10	0.369141	0.049036
MET	0.369648	0.0304798
2021-09-03	0.370392	0.086471
EXO1	0.373107	0.0918817
RACGAP1	0.373682	0.0659998
TPX2	0.374488	0.0581325
PSKH1	0.375499	0.0167491
ATAD2	0.375833	0.0888805
TRIM36	0.377551	0.0824037
SOCS2	0.378092	0.0778741
NUP155	0.378279	0.0427553
KIF4A	0.379133	0.0604195
ADCY1	0.379726	0.00786223
RP11-111M22.2	0.382012	0.0688536
CSMD1	0.383389	0.089638
EHD2	0.384238	0.0824037
FANCD2	0.384412	0.0916824
ZBTB10	0.388195	0.0618583
DUTP2	0.388358	0.0801459
AKAP5	0.38914	0.063445
C10orf12	0.390262	0.0917711
NUSAP1	0.392926	0.0791589
AC093818.1	0.39324	0.0511289
CLSPN	0.393317	0.0802986
CASP8AP2	0.39414	0.0824037
PAICSP4	0.394878	0.09421
BRIP1	0.396051	0.0824037
SLC4A10	0.399852	0.083032
TEX14	0.400213	0.0818393
CEP128	0.400395	0.0499614
C3orf70	0.400797	0.0765512
KIAA1324	0.404469	0.00422476
KIF24	0.407423	0.0361102
ST6GAL1	0.408271	0.0301888
PVRL3	0.410809	0.00786223
SMC2	0.411676	0.0533747
SSTR5	0.413276	0.0873387
RP5-1061H20.4	0.416496	0.0618932
BUB1	0.42108	0.0455435
STMN1	0.422089	0.0451943
CCDC15	0.424378	0.0879746
MIPEP	0.424489	0.079576
DMRTA1	0.427136	0.089638
NOSTRIN	0.427611	0.065044
ITGA6	0.428378	0.079576
RP11-452L6.1	0.429542	0.079576
NCAPG	0.430282	0.0656207
RP11-508M1.9	0.430406	0.0999089
ZNF273	0.430475	0.0765512
RRM2P3	0.432017	0.0631855
CENPI	0.434027	0.0715411
KRT85	0.43819	0.0921894
DLC1	0.440362	0.0715411
USP37	0.44108	0.00765281
CAV1	0.442263	0.00765281
STIL	0.443051	0.0468267
CASC5	0.443321	0.0817575
RP5-991G20.4	0.447226	0.022819
RRM2	0.450588	0.00830206
PREX1	0.452342	0.0483475
BARD1	0.453667	0.0646031
RP11-77G23.2	0.461133	0.0924112
EVL	0.462068	0.0936821
RHOBTB1	0.463138	0.0361102
RP4-813D12.2	0.463887	0.00765281
PTPN21	0.465942	0.0879746
KIF20A	0.468143	0.0136384
FIBCD1	0.469442	0.0420541
EFEMP1	0.471887	0.079576
PCDH10	0.472203	0.0118568
CTB-79E8.2	0.476102	0.0126015
AC005534.9	0.477422	0.0765512
CENPE	0.480339	0.0905921
SNORA51	0.481064	0.0611835
FAM111B	0.483884	0.041641
GSG2	0.488477	0.0468267
KAT6B	0.492489	0.0301888
PRRT2	0.492774	0.065044
SERTAD4	0.493318	0.089638
CTD-2349P21.11	0.493962	0.0900132
DIAPH3	0.494515	0.0397405
MIR342	0.497444	0.00881783
MIR151B	0.497565	0.00881253
GFRA1	0.499086	0.0004376
EPHA3	0.502996	0.0382053
NR4A3	0.510273	0.0765512
RP11-856F16.2	0.510395	0.0817575
RP11-619J20.1	0.51091	0.0858288
MCF2L2	0.52362	0.089638
KCNJ8	0.532766	0.00045316
RP11-68L18.1	0.53716	0.00663814
SDK2	0.53794	0.0765512
RP11-59N23.1	0.54331	0.00688967
SEMA3D	0.546899	0.063445
MYBL1	0.555687	0.0647301
RP11-154D6.1	0.563712	0.0361102
RP11-459E5.1	0.564485	0.065044
GPR114	0.578009	0.052075
B3GNT5	0.591445	0.0715411
OGFRL1	0.592971	0.063445
AMOTL1	0.597718	0.0604195
SGMS2	0.605607	0.0767855
RP11-348G8.3	0.609728	0.0810278
RET	0.62034	0.0369965
RAMP3	0.620641	0.00671842
MYB	0.621394	0.0334341
AP005136.2	0.635442	0.0918817
AC034193.7	0.638753	0.087898
ZNF724P	0.639616	0.00040815
FAM57B	0.641836	0.0765512
ZNF732	0.643546	0.0274523
RP11-845M18.3	0.646607	0.0905921
LINC00592	0.647665	0.0905921
KIAA0226L	0.655679	0.0945806
PPP1R2P4	0.657817	0.0903108
C10orf107	0.669446	0.0824037
RP11-845M18.8	0.674705	0.0879867
LEAP2	0.675504	0.0916824
GLRA3	0.677798	0.0600433
SYTL4	0.680436	0.0301888
AGR3	0.729232	0.079576
IGFBP5	0.741831	0.0194434
AC007563.5	0.758559	0.0760328
MYB-AS1	0.767387	0.00334611
RAB30	0.775926	0.00304667
RP11-659G9.3	0.776043	0.00304019
TMEM26	0.795539	0.0247398
TMPRSS3	0.80357	0.0583311
RP11-366L5.1	0.833535	0.0583311
CA2	0.842796	0.0217625
CTD-2523D13.2	0.855447	0.0573922
ELOVL2	0.862979	0.0369965
ZDHHC22	0.881508	0.0583311
C16orf92	0.885499	0.00334611
PGR	0.907111	0.0596944
SERPINA5	0.916859	0.0720328
SERPINA3	0.944984	0.0728801
RP3-468B3.2	0.962545	0.0956131
AC010296.1	0.965693	0.0519117
ADORA1	1.02391	0.0174508
ITGAD	1.25659	0.089638
RP3-468B3.3	1.2588	0.027666
MGP	1.26164	0.0458824
RP11-388M20.1	1.27705	0.0999089
RP11-120K18.2	1.30998	0.0916824
PYDC1	1.32321	0.096405
ITGAX	1.32645	0.089638
U7	1.33896	0.0929032
COX6A2	1.34898	0.0908867
RP11-120K18.3	1.34898	0.0908867
RP11-388M20.9	1.36793	0.0879746
CREB3L1	1.41841	0.00169127
U6	2.84936	0.097542
