# Supplementary material for: AHR is a master regulator of diverse pathways in endogenous metabolism
Source: Sci Rep. 2022 Oct 5;12:16625. doi: 10.1038/s41598-022-20572-2 (PMC9534852; doi:10.1038/s41598-022-20572-2)
Supplement: Supplementary file 5 — Supplementary Information 5. [file 41598_2022_20572_MOESM5_ESM.xlsx]

## Sheet: Sheet1
Supplementary Table S5: Comparison between the Ahr null and Ahr expressing metabolic reconstructions using integration of mouse liver transcriptomic data and mouse serum metabolomics. The data show the most altered reactions and what subsystem they belong to. Further information on the reactions can be found at http://bigg.ucsd.edu/.
Reaction	Biochemical Transformation	KO/WT (ratio of mean sampled fluxes)	Subsystems
NAPRT	h_c + nac_c + prpp_c <=> ppi_c + nicrnt_c	2.17576e+06	NAD metabolism
NICRNS	atp_c + nicrns_c -> h_c + adp_c + nicrnt_c	72424.4	NAD metabolism
RNDR1	adp_c + trdrd_c -> h2o_c + dadp_c + trdox_c	26438.6	Nucleotide interconversion
PFK	atp_c + f6p_c -> h_c + adp_c + fdp_c	23934.3	Glycolysis/gluconeogenesis
CYTDtn	cytd_c <=> cytd_n	21508.2	Transport, nuclear
CYTDn	h2o_n + h_n + cytd_n -> nh4_n + uri_n	21508.2	Nucleotide interconversion
Uritn	uri_c <=> uri_n	21508.2	Transport, nuclear
BILIRUBtr	bilirub_c <=> bilirub_r	11579	Transport, endoplasmic reticular
CYTD	h2o_c + h_c + cytd_c -> nh4_c + uri_c	7062.68	Pyrimidine catabolism
PYNP2r	pi_c + uri_c <=> ura_c + r1p_c	4889.04	Pyrimidine catabolism
UPPRT	ura_c + prpp_c -> ppi_c + ump_c	4824.92	Pyrimidine synthesis
r0191	utp_c + f6p_c -> h_c + udp_c + fdp_c	2569.47	Fructose and mannose metabolism
4OHBUTtce	4ohbut_c -> 4ohbut_e	1426.51	Transport, extracellular
EX_4ohbut_e	4ohbut_e ->	1426.51	Extracellular exchange
4OHBUTtmc	4ohbut_m -> 4ohbut_c	1426.51	Transport, mitochondrial
4OHBUTm	h_m + nadh_m + sucsal_m -> nad_m + 4ohbut_m	1426.51	Glutamate metabolism
ACLEUm	accoa_m + leu__L_m -> h_m + coa_m + acleu__L_m	1017.42	Valine, leucine, and isoleucine metabolism
ACLEUte	acleu__L_c <=> acleu__L_e	1017.42	Transport, extracellular
EX_acleu__L_e	acleu__L_e ->	1017.42	Extracellular exchange
ACLEUtm	acleu__L_m <=> acleu__L_c	1017.42	Transport, mitochondrial
FAOXC61C4m	h2o_m + nad_m + coa_m + hx2coa_m -> h_m + nadh_m + accoa_m + btcoa_m	913.103	Fatty acid oxidation
TRPMETVALr	2 h2o_c + trpmetval_c <=> met__L_c + trp__L_c + val__L_c	589.616	Peptide metabolism
TRPMETVALt	h_e + trpmetval_e <=> h_c + trpmetval_c	589.616	Transport, extracellular
EX_trpmetval_e	trpmetval_e ->	589.616	Extracellular exchange
RE2998M	o2_m + CE0785_m -> h2o2_m + CE2432_m	380.506	Fatty acid oxidation
FAOXC183806m	5 h2o_m + 2 o2_m + 5 nad_m + 5 coa_m + lnlncgcoa_m -> 5 h_m + 5 nadh_m + 5 accoa_m + 2 h2o2_m + occoa_m	348.946	Fatty acid oxidation
3DHDCAt	hco3_c + 3dhdchol_e <=> hco3_e + 3dhdchol_c	319.179	Transport, extracellular
3DHDCAt2	2 na1_e + 3dhdchol_e -> 2 na1_c + 3dhdchol_c	317.961	Transport, extracellular
ECOAH4p	3hdcoa_x -> h2o_x + dc2coa_x	226.001	Fatty acid oxidation
ACACT4p	coa_x + 3odcoa_x -> accoa_x + occoa_x	226.001	Fatty acid oxidation
HACD4p	h_x + nadh_x + 3odcoa_x -> nad_x + 3hdcoa_x	226.001	Fatty acid oxidation
C4DCe	c4dc_c -> c4dc_e	129.687	Fatty acid oxidation
EX_c4dc_e	c4dc_e ->	129.687	Extracellular exchange
3DHCHOLt	hco3_c + 3dhchol_e <=> hco3_e + 3dhchol_c	106.526	Transport, extracellular
3DHCHOLt2	2 na1_e + 3dhchol_e -> 2 na1_c + 3dhchol_c	106.097	Transport, extracellular
HMR_7756	h2o_c + M00673_c -> nh4_c + pac_c	82.4025	Phenylalanine metabolism
HMR_7628	o2_c + phe__L_c -> h2o_c + co2_c + M00673_c	82.4025	Phenylalanine metabolism
AADSACYCL	h2o_c + h_c + thp2c_c <=> L2aadp6sa_c	62.5911	Lysine metabolism
LPCOXp	Lpipecol_x + o2_x -> h_x + h2o2_x + thp2c_x	62.5911	Lysine metabolism
THP2Ctp	thp2c_c <=> thp2c_x	62.5911	Transport, peroxisomal
PPD2CSPp	6a2ohxnt_x -> 1pipdn2c_x + h2o_x	52.9281	Lysine metabolism
1PPDCRp	h_x + 1pipdn2c_x + nadh_x -> Lpipecol_x + nad_x	52.9281	Lysine metabolism
LYStip	lys__L_c -> lys__L_x	52.9281	Transport, peroxisomal
LYSOXp	o2_x + h2o_x + lys__L_x -> h2o2_x + nh4_x + 6a2ohxnt_x	52.9281	Lysine metabolism
SPODMm	2 h_m + 2 o2s_m -> o2_m + h2o2_m	38.6499	ROS detoxification
Htg	h_g <=> h_c	38.1104	Transport, golgi apparatus
EX_gly_e	gly_e ->	29.3277	Extracellular exchange
METOX	h2o_c + o2_c + met__L_c -> h2o2_c + nh4_c + 2kmb_c	29.2027	Methionine and cysteine metabolism
TRPLEUVALr	2 h2o_c + trpleuval_c <=> leu__L_c + trp__L_c + val__L_c	23.7031	Peptide metabolism
TRPLEUVALt	h_e + trpleuval_e <=> h_c + trpleuval_c	23.7031	Transport, extracellular
EX_trpleuval_e	trpleuval_e ->	23.7031	Extracellular exchange
PYRt2m	h_c + pyr_c -> h_m + pyr_m	20.8123	Transport, mitochondrial
H2O2tm	h2o2_c -> h2o2_m	20.8012	Transport, mitochondrial
PCm	pyr_m + atp_m + hco3_m -> h_m + adp_m + pi_m + oaa_m	20.2678	Pyruvate metabolism
RE3626M	o2_m + dece4coa_m -> h2o2_m + dec24dicoa_m	18.4421	Fatty acid oxidation
NTD6	h2o_c + damp_c -> pi_c + dad_2_c	17.8706	Nucleotide interconversion
VALLEUPHEr	2 h2o_c + valleuphe_c <=> leu__L_c + phe__L_c + val__L_c	17.5222	Peptide metabolism
VALLEUPHEt	h_e + valleuphe_e <=> h_c + valleuphe_c	17.5222	Transport, extracellular
EX_valleuphe_e	valleuphe_e ->	17.5222	Extracellular exchange
FAOXC16OHC16r	o2_r + nadph_r + hdca_r -> h2o_r + nadp_r + whhdca_r	17.2302	Fatty acid oxidation
OMHPALTD	whhdca_r <=> whhdca_c	17.2302	Fatty acid oxidation
VALTRPPHEr	2 h2o_c + valtrpphe_c <=> trp__L_c + phe__L_c + val__L_c	16.7188	Peptide metabolism
VALTRPPHEt	h_e + valtrpphe_e <=> h_c + valtrpphe_c	16.7188	Transport, extracellular
EX_valtrpphe_e	valtrpphe_e ->	16.7188	Extracellular exchange
NTD9	h2o_c + gmp_c -> pi_c + gsn_c	15.9146	Nucleotide interconversion
TYRATB0tc	2 na1_e + cl_e + tyr__L_e -> 2 na1_c + cl_c + tyr__L_c	15.8574	Transport, extracellular
FAOXOHC16C16DCc	h2o_c + 2 nad_c + whhdca_c -> 2 h_c + 2 nadh_c + hexdiac_c	15.8264	Fatty acid oxidation
UNK3	glu__L_c + 2kmb_c <=> akg_c + met__L_c	13.7222	Methionine and cysteine metabolism
PGLer	h2o_r + 6pgl_r -> h_r + 6pgc_r	13.1666	Pentose phosphate pathway
C4tcx	c4crn_x <=> c4crn_c	10.5811	Transport, peroxisomal
C4x	crn_x + btcoa_x <=> coa_x + c4crn_x	10.5811	Transport, peroxisomal
sink_3mob_c	3mob_c ->	10.2714	#N/A
PHETHRLYSr	2 h2o_c + phethrlys_c <=> thr__L_c + lys__L_c + phe__L_c	10.137	Peptide metabolism
PHETHRLYSt	h_e + phethrlys_e <=> h_c + phethrlys_c	10.137	Transport, extracellular
EX_phethrlys_e	phethrlys_e ->	10.137	Extracellular exchange
GNDer	nadp_r + 6pgc_r -> nadph_r + co2_r + ru5p__D_r	9.02637	Pentose phosphate pathway
HMR_3322	h_x + nadh_x + dec24dicoa_x -> nad_x + dece3coa_x	8.88992	Fatty acid oxidation
r0633	nadp_m + occoa_m <=> h_m + nadph_m + HC01415_m	8.02689	Fatty acid oxidation
ALR	h2o_c + nadp_c + mthgxl_c -> 2 h_c + pyr_c + nadph_c	7.99177	Pyruvate metabolism
C4CRNe	c4crn_c -> c4crn_e	7.94294	Fatty acid oxidation
EX_c4crn_e	c4crn_e ->	7.94294	Extracellular exchange
LDH_Lm	nad_m + lac__L_m <=> h_m + nadh_m + pyr_m	7.92874	Pyruvate metabolism
NAt3_1g	na1_c + h_g <=> h_c + na1_g	7.85674	Transport, golgi apparatus
DM_na1_g	na1_g ->	7.85674	Intracellular demand
2HIVte	2hiv_c <=> 2hiv_e	7.5367	Transport, extracellular
EX_2hiv_e	2hiv_e ->	7.5367	Extracellular exchange
2HIVc	h_c + nadh_c + 3mob_c <=> nad_c + 2hiv_c	7.5367	Valine, leucine, and isoleucine metabolism
HMR_7727	gmp_c <=> gmp_l	7.03745	Transport, lysosomal
GSNtl	gsn_l <=> gsn_c	7.03745	Transport, lysosomal
NTD9l	h2o_l + gmp_l -> pi_l + gsn_l	7.03745	Purine catabolism
r0381	h2o_c + nad_c + hyptaur_c <=> h_c + nadh_c + taur_c	7.02004	Taurine and hypotaurine metabolism
r2409	h_c + citr__L_c + his__L_m -> h_m + citr__L_m + his__L_c	6.93295	Transport, mitochondrial
LDH_D	nad_c + lac__D_c <=> h_c + pyr_c + nadh_c	6.82766	Pyruvate metabolism
EX_crn_e	crn_e <=>	6.79987	Extracellular exchange
HYPTROX_cho	o2_c + 2 hyptaur_c -> 2 taur_c	6.51838	Taurine and hypotaurine metabolism
HMR_6362	2 na1_e + duri_e -> 2 na1_c + duri_c	6.51825	Transport, extracellular
HCO3Em	h2o_m + co2_m -> h_m + hco3_m	5.95108	Miscellaneous
GK1	atp_c + gmp_c <=> adp_c + gdp_c	5.9023	Nucleotide interconversion
INSK	atp_c + ins_c -> h_c + adp_c + imp_c	5.82897	Purine synthesis
r0557	coa_m + HC01712_m -> glutcoa_m + dhlam_m	5.79037	Miscellaneous
r0451	h_m + 2oxoadp_m + lpam_m -> co2_m + HC01712_m	5.79037	Miscellaneous
FAOXC4C4DCc	crn_c + succoa_c <=> coa_c + c4dc_c	5.11517	Fatty acid oxidation
LTA4H	h2o_c + leuktrA4_c -> leuktrB4_c	0.199541	Eicosanoid metabolism
LTHSTRLtr	lthstrl_c <=> lthstrl_r	0.19859	Transport, endoplasmic reticular
HMR_1467	h_c + nadph_c + HC01118_c -> nadp_c + ppi_c + sql_c	0.197725	Cholesterol metabolism
HMR_1465	ppi_c + HC01118_c <=> 2 frdp_c	0.197725	Cholesterol metabolism
PSDm_hsc	h_c + ps_hs_c -> co2_c + pe_hs_c	0.197641	Glycerophospholipid metabolism
r1155	h_c + 2obut_c -> h_m + 2obut_m	0.195003	Transport, mitochondrial
HMR_7197	ser__L_c -> h2o_c + Ser_Gly_Ala_X_Gly_c	0.19429	O-glycan metabolism
RE3167C	CE4844_c <=> h2o_c + CE4846_c	0.192661	Fatty acid oxidation
RE3165C	h_c + dlnlcgcoa_c + malcoa_c -> co2_c + coa_c + CE4845_c	0.192661	Fatty acid oxidation
RE3166C	h_c + nadph_c + CE4845_c <=> nadp_c + CE4844_c	0.192661	Fatty acid oxidation
RE3168C	h_c + nadph_c + CE4846_c <=> nadp_c + CE4847_c	0.192661	Fatty acid oxidation
RE3172C	CE4848_c <=> h2o_c + CE4852_c	0.192175	Fatty acid oxidation
RE3170C	h_c + eicostetcoa_c + malcoa_c -> co2_c + coa_c + CE4850_c	0.192175	Fatty acid oxidation
RE3171C	h_c + nadph_c + CE4850_c <=> nadp_c + CE4848_c	0.192175	Fatty acid oxidation
RE3169C	h_c + nadph_c + CE4852_c <=> nadp_c + CE4854_c	0.192175	Fatty acid oxidation
FAOXC240200x_1	2 nad_x + 2 coa_x + ttccoa_x + 2 o2_x + 2 h2o_x -> 2 h_x + 2 nadh_x + 2 accoa_x + 2 h2o2_x + arachcoa_x	0.191762	Fatty acid oxidation
PHPYRte	h_e + phpyr_e <=> h_c + phpyr_c	0.190413	Transport, extracellular
EX_phpyr_e	phpyr_e ->	0.190413	Extracellular exchange
7DHCHSTEROLtr	7dhchsterol_r <=> 7dhchsterol_c	0.189602	Transport, endoplasmic reticular
2AMADPTm	L2aadp_c + akg_m -> L2aadp_m + akg_c	0.189431	Lysine metabolism
r0450	L2aadp_m + akg_m <=> 2oxoadp_m + glu__L_m	0.189072	Lysine metabolism
SK_C02528_c	C02528_c ->	0.188889	Intracellular source/sink
AATA	2oxoadp_c + glu__L_c <=> L2aadp_c + akg_c	0.187771	Lysine metabolism
2OXOADPTm	akg_m + 2oxoadp_c <=> akg_c + 2oxoadp_m	0.187573	Tryptophan metabolism
HMR_2440	o2_c + lnlc_c -> h_c + C04717_c	0.187438	Linoleate metabolism
r2151	hco3_c + cholate_e + HC02199_c -> hco3_e + cholate_c + HC02199_e	0.187378	Transport, extracellular
ALOX5	o2_c + arachd_c -> 5HPET_c	0.187104	Eicosanoid metabolism
EBP1r	zymst_r -> chlstol_r	0.186689	Cholesterol metabolism
DNDPt21m	adp_m + dtdp_c -> adp_c + dtdp_m	0.185346	Transport, mitochondrial
RE2992X	CE2442_x <=> CE2433_x	0.184709	Fatty acid oxidation
RE2989X	coa_x + CE2439_x <=> accoa_x + CE2440_x	0.184709	Fatty acid oxidation
RE2993X	h_x + nadph_x + CE2441_x <=> nadp_x + CE2442_x	0.184709	Fatty acid oxidation
RE2990X	h2o_x + CE2437_x <=> CE2438_x	0.184709	Fatty acid oxidation
RE2991X	nad_x + CE2438_x <=> h_x + nadh_x + CE2439_x	0.184709	Fatty acid oxidation
RE2994X	o2_x + CE2440_x -> h2o2_x + CE2441_x	0.184709	Fatty acid oxidation
RE2997X	o2_x + lnlncgcoa_x -> h2o2_x + CE2437_x	0.184709	Fatty acid oxidation
RE3413C	CE2006_c <=> CE6506_c	0.184637	Linoleate metabolism
EX_CE2006_e	CE2006_e ->	0.184637	Extracellular exchange
RE2346C	CE2576_c <=> h2o_c + CE2577_c	0.184637	Linoleate metabolism
RE3417C_1	CE6504_c <=> 3 h_c + CE6506_c + C08261_c	0.184637	Linoleate metabolism
RE3420C_1	CE6504_c <=> 5 h_c + CE2577_c + C08261_c	0.184637	Linoleate metabolism
CE2006te	h2o_c + atp_c + CE2006_c -> h_c + adp_c + pi_c + CE2006_e	0.184637	Transport, extracellular
RE3411C_1	h2o_c + h_c + C04717_c <=> CE2576_c + C01601_c	0.184637	Linoleate metabolism
HMR_3345	coa_x + HC10858_x -> accoa_x + M01191_x	0.184435	Fatty acid oxidation
HMR_3349	coa_x + M00849_x -> accoa_x + M01141_x	0.184435	Fatty acid oxidation
HMR_3353	coa_x + M00885_x -> accoa_x + dd3coa_x	0.184435	Fatty acid oxidation
HMR_3343	h2o_x + HC10856_x -> HC10857_x	0.184435	Fatty acid oxidation
HMR_3347	h2o_x + M03019_x -> M00172_x	0.184435	Fatty acid oxidation
HMR_3351	h2o_x + M03022_x -> M01573_x	0.184435	Fatty acid oxidation
HMR_3344	nad_x + HC10857_x -> h_x + nadh_x + HC10858_x	0.184435	Fatty acid oxidation
HMR_3348	nad_x + M00172_x -> h_x + nadh_x + M00849_x	0.184435	Fatty acid oxidation
HMR_3352	nad_x + M01573_x -> h_x + nadh_x + M00885_x	0.184435	Fatty acid oxidation
HMR_3350	o2_x + M01141_x -> h2o2_x + M03022_x	0.184435	Fatty acid oxidation
HMR_3346	o2_x + M01191_x -> h2o2_x + M03019_x	0.184435	Fatty acid oxidation
HMR_3342	o2_x + odecoa_x -> h2o2_x + HC10856_x	0.184435	Fatty acid oxidation
ASCBOX_1	3 h_c + ascb__L_c + 2 o2s_c -> 2 h2o2_c + dhdascb_c	0.181818	Vitamin C metabolism
ACOAR5m	h_m + nadph_m + dd2coa_m <=> nadp_m + ddcacoa_m	0.180383	Fatty acid oxidation
HMR_1540	h_c + nadph_c + M00942_c -> nadp_c + CE2314_c	0.179894	Cholesterol metabolism
HMR_1536	o2_c + h_c + nadph_c + C05109_c -> h2o_c + nadp_c + M00940_c	0.179894	Cholesterol metabolism
HMR_1538	o2_c + h_c + nadph_c + M00940_c -> 2 h2o_c + nadp_c + M00938_c	0.179894	Cholesterol metabolism
HMR_1539	o2_c + nadph_c + M00938_c -> h2o_c + nadp_c + for_c + M00942_c	0.179894	Cholesterol metabolism
XPPT	xan_c + prpp_c -> ppi_c + xmp_c	0.178899	Purine synthesis
PCHOL_HSter	pchol_hs_c <=> pchol_hs_r	0.178583	Transport, endoplasmic reticular
RE3122C	CE4817_c <=> h2o_c + CE4821_c	0.178133	Fatty acid oxidation
RE3121C	h_c + nadph_c + CE4819_c <=> nadp_c + CE4817_c	0.178133	Fatty acid oxidation
RE3119C	h_c + nadph_c + CE4821_c <=> nadp_c + clpndcoa_c	0.178133	Fatty acid oxidation
RE3120C	h_c + tmndnccoa_c + malcoa_c -> co2_c + coa_c + CE4819_c	0.178133	Fatty acid oxidation
ALOX52	5HPET_c -> h2o_c + leuktrA4_c	0.177295	Eicosanoid metabolism
AHCYStr	ahcys_c <=> ahcys_r	0.176971	Transport, endoplasmic reticular
AMETr	amet_c <=> amet_r	0.176971	Transport, endoplasmic reticular
PETOHMr_hs	3 amet_r + pe_hs_r -> 3 ahcys_r + 3 h_r + pchol_hs_r	0.176969	Glycerophospholipid metabolism
FAOXTC162TC142m	h2o_m + nad_m + coa_m + fad_m + thexddcoa_m -> h_m + nadh_m + accoa_m + fadh2_m + ttetddcoa_m	0.176227	Fatty acid oxidation
r2400	h_c + orn_c + arg__L_m -> h_m + arg__L_c + orn_m	0.17583	Transport, mitochondrial
PNTEH	h2o_c + ptth_c -> pnto__R_c + cysam_c	0.174481	CoA catabolism
CYSAMO_cho	o2_c + cysam_c -> h_c + hyptaur_c	0.174481	Taurine and hypotaurine metabolism
EX_progly_e	progly_e ->	0.173469	Extracellular exchange
AGTim	ala__L_m + glx_m -> pyr_m + gly_m	0.173107	Alanine and aspartate metabolism
EX_caproic_e	caproic_e ->	0.171477	Extracellular exchange
HMR_0167	caproic_e <=> caproic_c	0.171477	Transport, extracellular
EX_glypro_e	glypro_e ->	0.169916	Extracellular exchange
GLYPROPRO1c	h2o_c + glypro_c <=> gly_c + pro__L_c	0.169916	Transport, extracellular
r2153	hco3_c + cholate_e + HC02201_c -> hco3_e + cholate_c + HC02201_e	0.169002	Transport, extracellular
FAOXC121x	dd3coa_x -> dd2coa_x	0.167543	Fatty acid oxidation
FAOXTC101TC102m	fad_m + tdec4ecoa_m -> fadh2_m + ctdecdcoa_m	0.166765	Fatty acid oxidation
FAOXTC102C101m	h_m + nadph_m + ctdecdcoa_m -> nadp_m + dece3coa_m	0.166765	Fatty acid oxidation
FAOXTC142TC122m	h2o_m + nad_m + coa_m + fad_m + ttetddcoa_m -> h_m + nadh_m + accoa_m + fadh2_m + tddedicoa_m	0.166765	Fatty acid oxidation
FAOXTC122TC101m	h2o_m + nad_m + coa_m + tddedi2coa_m -> h_m + nadh_m + accoa_m + tdec4ecoa_m	0.166765	Fatty acid oxidation
FAOXTC122m	tddedicoa_m -> tddedi2coa_m	0.166765	Fatty acid oxidation
SK_ala__L_c	ala__L_c ->	0.166667	Intracellular source/sink
r1748	na1_e + ala__L_c + trp__L_e -> na1_c + ala__L_e + trp__L_c	0.166009	Transport, extracellular
RE3556C	HC02202_c <=> HC02206_c	0.165816	Eicosanoid metabolism
PHLACHt	h_c + phlac_c <=> h_e + phlac_e	0.165248	Transport, extracellular
PHLAC	nad_c + phlac_c <=> h_c + nadh_c + phpyr_c	0.165248	Phenylalanine metabolism
EX_phlac_e	phlac_e ->	0.165248	Extracellular exchange
C05767te	C05767_c <=> C05767_e	0.164659	Transport, extracellular
EX_C05767_e	C05767_e ->	0.164659	Extracellular exchange
RE3637C	uppg3_c -> 6 h_c + C05767_c	0.164659	Heme synthesis
FAOXC164m	3hexdtetcoa_m -> 2hexdtetcoa_m	0.16447	Fatty acid oxidation
FAOXC164C165m	fad_m + 4hexdtetcoa_m -> fadh2_m + hexdpencoa_m	0.16447	Fatty acid oxidation
FAOXC165C164m	h_m + nadph_m + hexdpencoa_m -> nadp_m + 3hexdtetcoa_m	0.16447	Fatty acid oxidation
FAOXC164C143m	h2o_m + nad_m + coa_m + 2hexdtetcoa_m -> h_m + nadh_m + accoa_m + 5tedtricoa_m	0.16447	Fatty acid oxidation
r1169	chsterol_r + lnlncgcoa_r -> coa_r + HC02025_r	0.164443	Miscellaneous
r1181	h2o_r + HC02025_r -> h_r + chsterol_r + lnlnca_r	0.164443	Miscellaneous
FAOXTC182TC162m	h2o_m + nad_m + coa_m + fad_m + lneldccoa_m -> h_m + nadh_m + accoa_m + fadh2_m + thexddcoa_m	0.16423	Fatty acid oxidation
r1146	2 h2o_r + HC02110_r -> 6 h_r + co2_r + zymst_r	0.161706	Transport, mitochondrial
r1135	3 h_r + nadp_r + 4mzym_int2_r <=> nadph_r + HC02110_r	0.161706	Miscellaneous
HMR_0960	5HPET_c + 2 gthrd_c -> h2o_c + gthox_c + C04805_c	0.161155	Arachidonic acid metabolism
RE3235C	CE5157_c <=> h2o_c + CE5158_c	0.160663	Fatty acid synthesis
RE3226C	h_c + malcoa_c + CE5155_c -> co2_c + coa_c + CE5156_c	0.160663	Fatty acid synthesis
RE3234C	h_c + nadph_c + CE5156_c <=> nadp_c + CE5157_c	0.160663	Fatty acid synthesis
RE3236C	h_c + nadph_c + CE5158_c <=> nadp_c + nrvnccoa_c	0.160663	Fatty acid synthesis
r2388	h_c + icit_c + oxa_m -> h_m + icit_m + oxa_c	0.16023	Transport, mitochondrial
HMR_6359	2 na1_e + dgsn_e -> 2 na1_c + dgsn_c	0.15995	Transport, extracellular
RE3486C	CE6508_c <=> h2o_c + CE7079_c	0.159705	Eicosanoid metabolism
EX_CE7083_e	CE7083_e ->	0.159705	Extracellular exchange
CE7083t	h2o_c + atp_c + CE7083_c -> h_c + adp_c + pi_c + CE7083_e	0.159705	Transport, extracellular
RE3491C	h2o_c + CE7079_c <=> CE7083_c	0.159705	Eicosanoid metabolism
r2285	hco3_c + prostge1_e + HC02200_c -> hco3_e + prostge1_c + HC02200_e	0.159307	Transport, extracellular
r1862	na1_e + pro__L_c + val__L_e -> na1_c + pro__L_e + val__L_c	0.159257	Transport, extracellular
r2191	hco3_c + HC02220_e + HC02200_c -> hco3_e + HC02220_c + HC02200_e	0.159065	Transport, extracellular
ENO	2pg_c <=> h2o_c + pep_c	0.158821	Glycolysis/gluconeogenesis
HMR_1030	arachd_e + o2_e -> 12HPET_e	0.158497	Arachidonic acid metabolism
PPPGO2_1	3 o2_c + pppg9_c -> 3 h2o2_c + ppp9_c	0.158273	Heme synthesis
FAOXC10C10OHm	h2o_m + fad_m + dcacoa_m -> fadh2_m + 3hdcoa_m	0.158218	Fatty acid oxidation
THRSERNaEx	na1_e + ser__L_c + thr__L_e -> na1_c + ser__L_e + thr__L_c	0.158161	Transport, extracellular
HMR_3408	8 h2o_m + 8 nad_m + 8 coa_m + 7 fad_m + M00116_m -> 8 h_m + 8 nadh_m + 9 accoa_m + 7 fadh2_m	0.157998	Fatty acid oxidation
HMR_2669	crn_c + M00116_c <=> coa_c + M02638_c	0.157998	Fatty acid oxidation
HMR_2670	crn_c + M02638_m <=> crn_m + M02638_c	0.157998	Transport, mitochondrial
HMR_2671	crn_m + M00116_m <=> coa_m + M02638_m	0.157998	Transport, mitochondrial
RE3153C	CE4831_c <=> h2o_c + CE4835_c	0.157636	Fatty acid oxidation
RE3151C	h_c + arachdcoa_c + malcoa_c -> co2_c + coa_c + CE4833_c	0.157636	Fatty acid oxidation
RE3152C	h_c + nadph_c + CE4833_c <=> nadp_c + CE4831_c	0.157636	Fatty acid oxidation
HMR_2391	h_c + nadph_c + CE4835_c -> nadp_c + adrncoa_c	0.157636	Fatty acid synthesis
RE3381C	h2o_c + CE5853_c <=> h_c + glcur_c + CE1925_c	0.157498	Miscellaneous
RE2404C	udpglcur_c + CE1925_c -> udp_c + CE5853_c	0.157498	Miscellaneous
RE3476C	nadp_c + C04805_c <=> h_c + nadph_c + CE2084_c	0.157399	Arachidonic acid metabolism
RE3252C	CE4874_c <=> h2o_c + CE4872_c	0.156811	Bile acid synthesis
RE3251C	o2_c + h_c + nadph_c + xoltetrol_c -> h2o_c + nadp_c + CE4874_c	0.156811	Bile acid synthesis
ECOAH5p	3hddcoa_x -> h2o_x + dd2coa_x	0.15647	Fatty acid oxidation
ACACT5p	coa_x + 3oddcoa_x -> accoa_x + dcacoa_x	0.15647	Fatty acid oxidation
HACD5p	h_x + nadh_x + 3oddcoa_x -> nad_x + 3hddcoa_x	0.15647	Fatty acid oxidation
IMPD	h2o_c + nad_c + imp_c -> h_c + nadh_c + xmp_c	0.156123	Nucleotide interconversion
PGM	2pg_c <=> 3pg_c	0.156103	Glycolysis/gluconeogenesis
C3STDH1Pr	nadp_r + 4mzym_int1_r -> h_r + nadph_r + co2_r + 4mzym_int2_r	0.155225	Cholesterol metabolism
EX_asp__L_e	asp__L_e ->	0.155172	Extracellular exchange
2M3HBUte	2m3hbu_c -> 2m3hbu_e	0.154875	Transport, extracellular
EX_2m3hbu_e	2m3hbu_e ->	0.154875	Extracellular exchange
2M3HBUtm	2m3hbu_m -> 2m3hbu_c	0.154875	Transport, mitochondrial
2M3HBUc	h2o_m + 3hmbcoa_m -> h_m + coa_m + 2m3hbu_m	0.154875	Valine, leucine, and isoleucine metabolism
SUCCOAPET	h2o_x + succoa_x -> h_x + coa_x + succ_x	0.154519	Fatty acid oxidation
SUCCtp	succ_c <=> succ_x	0.154519	Transport, peroxisomal
r2055	his__L_e + ile__L_c -> his__L_c + ile__L_e	0.152835	Transport, extracellular
r2222	hco3_c + leuktrC4_e + HC02200_c -> hco3_e + leuktrC4_c + HC02200_e	0.152385	Transport, extracellular
HMBS	h2o_c + 4 ppbng_c -> 4 nh4_c + hmbil_c	0.152047	Heme synthesis
HMR_1039	2 gthrd_r + 12HPET_r -> h2o_r + CE0347_r + gthox_r	0.151571	Arachidonic acid metabolism
HMR_9628	gthox_r <=> gthox_c	0.151571	Transport, endoplasmic reticular
HMR_1033	o2_r + arachd_r -> 12HPET_r	0.151571	Arachidonic acid metabolism
SMO	o2_c + h_c + nadph_c + sql_c -> h2o_c + nadp_c + Ssq23epx_c	0.151444	Cholesterol metabolism
LNSTLS	Ssq23epx_c -> lanost_c	0.151444	Cholesterol metabolism
PHEASNMETr	2 h2o_c + pheasnmet_c <=> asn__L_c + met__L_c + phe__L_c	0.151079	Peptide metabolism
PHEASNMETt	h_e + pheasnmet_e <=> h_c + pheasnmet_c	0.151079	Transport, extracellular
EX_pheasnmet_e	pheasnmet_e ->	0.151079	Extracellular exchange
HMR_0634	pchol_hs_c + chsterol_c -> lpchol_hs_c + xolest2_hs_c	0.151047	Glycerophospholipid metabolism
PPBNGS	2 5aop_c -> 2 h2o_c + h_c + ppbng_c	0.150858	Heme synthesis
r1134	2 o2_r + h_r + nadph_r + 44mzym_r -> 2 h2o_r + nadp_r + 4mzym_int1_r	0.150023	Miscellaneous
ACOAO5p	ddcacoa_x + o2_x -> h2o2_x + dd2coa_x	0.149844	Fatty acid oxidation
r1856	na1_e + met__L_c + val__L_e -> na1_c + met__L_e + val__L_c	0.149589	Transport, extracellular
5AOPtm	5aop_c <=> 5aop_m	0.14944	Heme synthesis
UPP3S	hmbil_c -> h2o_c + uppg3_c	0.149309	Heme synthesis
ANDRSTANDRtr	h2o_c + atp_c + andrstandn_r -> h_c + adp_c + pi_c + andrstandn_c	0.14854	Transport, endoplasmic reticular
LNS14DMr	3 o2_r + 2 h_r + 3 nadph_r + lanost_r -> 4 h2o_r + 3 nadp_r + 44mctr_r + for_r	0.148432	Cholesterol metabolism
C14STRr	h_r + nadph_r + 44mctr_r -> nadp_r + 44mzym_r	0.148432	Cholesterol metabolism
HMR_2613	2 h_m + crn_m + M00129_m <=> coa_m + ttdcrn_m	0.14812	Transport, mitochondrial
HMR_3398	6 h2o_m + 6 nad_m + 6 coa_m + 5 fad_m + M00129_m -> 6 h_m + 6 nadh_m + 7 accoa_m + 5 fadh2_m	0.14812	Fatty acid oxidation
UDPG4E	udpg_c <=> udpgal_c	0.147759	Galactose metabolism
RE3485C	o2_c + tmndnc_c -> CE6508_c	0.147518	Eicosanoid metabolism
RE2426C	h2o_c + melatn_c <=> 2 h_c + 6hoxmelatn_c	0.146013	Tryptophan metabolism
ANDRSTRNtr	andrstrn_r <=> andrstrn_c	0.14593	Transport, endoplasmic reticular
r1472	fad_m + odecoa_m -> fadh2_m + HC10856_m	0.145905	Fatty acid oxidation
r1474	h2o_m + HC10856_m -> HC10857_m	0.145905	Fatty acid oxidation
r1477	nad_m + HC10857_m -> h_m + nadh_m + HC10858_m	0.145905	Fatty acid oxidation
r1853	na1_e + ala__L_c + val__L_e -> na1_c + ala__L_e + val__L_c	0.145516	Transport, extracellular
r1861	na1_e + leu__L_c + val__L_e -> na1_c + leu__L_e + val__L_c	0.145352	Transport, extracellular
SQLEr	o2_r + h_r + nadph_r + sql_r -> h2o_r + nadp_r + Ssq23epx_r	0.145004	Cholesterol metabolism
LNSTLSr	Ssq23epx_r -> lanost_r	0.145004	Cholesterol metabolism
UPPDC1	4 h_c + uppg3_c -> 4 co2_c + cpppg3_c	0.144737	Heme synthesis
LEUPROt	h_e + leupro_e <=> h_c + leupro_c	0.144144	Transport, extracellular
LEUPROr	h2o_c + leupro_c <=> leu__L_c + pro__L_c	0.144144	Peptide metabolism
EX_leupro_e	leupro_e ->	0.144144	Extracellular exchange
ETHAAL	etha_c -> nh4_c + acald_c	0.143809	Glycerophospholipid metabolism
FE3R2e_1	ascb__L_e + 2 fe3_e -> h_e + dhdascb_e + 2 fe2_e	0.143593	Heme synthesis
DHAAt1r	dhdascb_e <=> dhdascb_c	0.143593	Transport, extracellular
P45011B11m	11docrtstrn_m + o2_m + h_m + nadph_m -> h2o_m + nadp_m + crtstrn_m	0.142857	Steroid metabolism
FAOXC2051843m	h2o_m + nad_m + coa_m + tmndnccoa_m -> h_m + nadh_m + accoa_m + strdnccoa_m	0.142732	Fatty acid oxidation
HMR_0761	crm_hs_c + udpg_c -> h_c + udp_c + gluside_hs_c	0.142423	Sphingolipid metabolism
RE3114R	atp_r + coa_r + lnlnca_r -> amp_r + ppi_r + lnlncacoa_r	0.142274	Fatty acid oxidation
HMR_2859	coa_r + M02637_r <=> crn_r + lnlncacoa_r	0.142274	Transport, endoplasmic reticular
HMR_2857	crn_c + M02637_r <=> crn_r + M02637_c	0.142274	Transport, endoplasmic reticular
EX_glumet_e	glumet_e ->	0.141762	Extracellular exchange
GLUMETt	h_e + glumet_e <=> h_c + glumet_c	0.141762	Transport, extracellular
GLUMETr	h2o_c + glumet_c <=> glu__L_c + met__L_c	0.141762	Peptide metabolism
r2279	hco3_c + prostgd2_e + HC02200_c -> hco3_e + prostgd2_c + HC02200_e	0.141296	Transport, extracellular
C3STDH1r	4mzym_int1_r + nad_r -> h_r + co2_r + 4mzym_int2_r + nadh_r	0.141286	Cholesterol metabolism
PPPGO	1.5 o2_c + pppg9_c -> 3 h2o_c + ppp9_c	0.141079	Heme synthesis
FORtr	for_c <=> for_r	0.141055	Transport, endoplasmic reticular
RE3513R	o2_r + 2 CE0347_r -> 2 leuktrB4_r	0.140426	Arachidonic acid metabolism
PHEPHEASNr	2 h2o_c + phepheasn_c <=> asn__L_c + 2 phe__L_c	0.140351	Peptide metabolism
PHEPHEASNt	h_e + phepheasn_e <=> h_c + phepheasn_c	0.140351	Transport, extracellular
EX_phepheasn_e	phepheasn_e ->	0.140351	Extracellular exchange
CPPPGO	o2_c + 2 h_c + cpppg3_c -> 2 h2o_c + 2 co2_c + pppg9_c	0.139842	Heme synthesis
MELATNOX	o2_c + h_c + nadph_c + melatn_c -> h2o_c + nadp_c + 6hoxmelatn_c	0.139147	Tryptophan metabolism
FAOXC2051843x	nad_x + coa_x + h2o_x + tmndnccoa_x -> h_x + nadh_x + accoa_x + strdnccoa_x	0.139124	Fatty acid oxidation
PHESERTRPr	2 h2o_c + phesertrp_c <=> ser__L_c + trp__L_c + phe__L_c	0.138889	Peptide metabolism
PHESERTRPt	h_e + phesertrp_e <=> h_c + phesertrp_c	0.138889	Transport, extracellular
EX_phesertrp_e	phesertrp_e ->	0.138889	Extracellular exchange
HMR_3341	coa_x + CE5144_x -> accoa_x + odecoa_x	0.13872	Fatty acid oxidation
HMR_3337	coa_x + CE5152_x -> accoa_x + CE5151_x	0.13872	Fatty acid oxidation
HMR_3333	coa_x + CE5156_x -> accoa_x + CE5155_x	0.13872	Fatty acid oxidation
HMR_3339	h2o_x + CE5150_x -> CE5148_x	0.13872	Fatty acid oxidation
HMR_3335	h2o_x + CE5154_x -> CE5153_x	0.13872	Fatty acid oxidation
HMR_3331	h2o_x + CE5158_x -> CE5157_x	0.13872	Fatty acid oxidation
HMR_3340	nad_x + CE5148_x -> h_x + nadh_x + CE5144_x	0.13872	Fatty acid oxidation
HMR_3336	nad_x + CE5153_x -> h_x + nadh_x + CE5152_x	0.13872	Fatty acid oxidation
HMR_3332	nad_x + CE5157_x -> h_x + nadh_x + CE5156_x	0.13872	Fatty acid oxidation
HMR_3338	o2_x + CE5151_x -> h2o2_x + CE5150_x	0.13872	Fatty acid oxidation
HMR_3334	o2_x + CE5155_x -> h2o2_x + CE5154_x	0.13872	Fatty acid oxidation
HMR_3330	o2_x + nrvnccoa_x -> h2o2_x + CE5158_x	0.13872	Fatty acid oxidation
FTHFLi	atp_c + for_c + thf_c -> 10fthf_c + adp_c + pi_c	0.138055	Folate metabolism
HMR_2862	crn_r + strdnccoa_r <=> coa_r + strdnccrn_r	0.137848	Transport, endoplasmic reticular
HMR_2861	crn_r + strdnccrn_c <=> crn_c + strdnccrn_r	0.137848	Transport, endoplasmic reticular
PSSA1_hs	ser__L_c + pchol_hs_c <=> chol_c + ps_hs_c	0.137412	Glycerophospholipid metabolism
DCTPD	h2o_c + h_c + dctp_c -> nh4_c + dutp_c	0.137217	Pyrimidine synthesis
GCHOLAt2	2 na1_e + gchola_e -> 2 na1_c + gchola_c	0.136453	Transport, extracellular
RETHe	h2o_e + retfa_e -> h_e + retinol_e + Rtotal2_e	0.136446	Vitamin A metabolism
RETFAt	retfa_c -> retfa_e	0.136446	Transport, extracellular
RETt	retinol_e -> retinol_c	0.136446	Transport, extracellular
RE2154C	h_c + nadh_c + C03681_c <=> nad_c + CE2211_c	0.136223	Miscellaneous
HMR_9604	3 na1_e + 4abut_e + 2 cl_e -> 3 na1_c + 4abut_c + 2 cl_c	0.136138	Transport, extracellular
DM_15HPET_n	15HPET_n ->	0.135321	Intracellular demand
HMR_0984	arachd_c <=> arachd_n	0.135321	Transport, nuclear
HMR_0985	o2_n + arachd_n -> 15HPET_n	0.135321	Arachidonic acid metabolism
11DOCRTSTRNtm	11docrtstrn_c <=> 11docrtstrn_m	0.135255	Transport, mitochondrial
INOSTO	o2_c + inost_c -> h2o_c + h_c + glcur_c	0.134831	Inositol phosphate metabolism
r1116	atp_c <=> atp_e	0.134708	Transport, extracellular
HMCRNt	hmcr_c <=> hmcr_e	0.134694	Transport, extracellular
EX_hmcr_e	hmcr_e ->	0.134694	Extracellular exchange
HMCRNc	lys__L_c + cbp_c <=> h_c + pi_c + hmcr_c	0.134694	Lysine metabolism
11DOCRTSTRNte	11docrtstrn_c + h2o_c + atp_c -> h_c + adp_c + pi_c + 11docrtstrn_e	0.134615	Transport, extracellular
EX_11docrtstrn_e	11docrtstrn_e ->	0.134615	Extracellular exchange
FAOXC181C161m	h2o_m + nad_m + coa_m + fad_m + octd11ecoa_m -> h_m + nadh_m + accoa_m + fadh2_m + hdcoa_m	0.134158	Fatty acid oxidation
DEDOLR_L	h_c + nadph_c + 0.1 dedol__L_c -> nadp_c + 0.1 dolichol__L_c	0.133971	N-glycan synthesis
DEDOLP1_L	h2o_c + 0.1 dedoldp__L_c -> h_c + pi_c + 0.1 dedolp__L_c	0.133971	N-glycan synthesis
DEDOLP2_L	h2o_c + 0.1 dedolp__L_c -> pi_c + 0.1 dedol__L_c	0.133971	N-glycan synthesis
PSSA2_hs	ser__L_c + pe_hs_c <=> etha_c + ps_hs_c	0.133654	Glycerophospholipid metabolism
2MOPtm	2mop_c -> 2mop_m	0.133651	Transport, mitochondrial
r0642	h2o_c + nad_c + 2mop_c <=> 2 h_c + nadh_c + HC00900_c	0.133651	Miscellaneous
MMALtm	HC00900_m <=> HC00900_c	0.133645	Transport, mitochondrial
DOCOSDIACTD	docosdiac_c <=> docosdiac_e	0.133431	Fatty acid oxidation
EX_docosdiac_e	docosdiac_e ->	0.133431	Extracellular exchange
FAOXC184C164m	h2o_m + nad_m + coa_m + fad_m + strdnccoa_m -> h_m + nadh_m + accoa_m + fadh2_m + 4hexdtetcoa_m	0.133383	Fatty acid oxidation
GGT_L	17.6 ipdp_c + ttc_ggdp_c -> 17.6 ppi_c + 0.1 dedoldp__L_c	0.133333	N-glycan synthesis
r2210	hco3_c + triodthy_e + HC02200_c -> hco3_e + triodthy_c + HC02200_e	0.133234	Transport, extracellular
sink_5oxpro_c	5oxpro_c ->	0.132716	#N/A
r2192	hco3_c + HC02220_e + HC02201_c -> hco3_e + HC02220_c + HC02201_e	0.132524	Transport, extracellular
PPPGOm	3 o2_m + 2 pppg9_m -> 6 h2o_m + 2 ppp9_m	0.132275	Heme synthesis
PPPG9tm	pppg9_c <=> pppg9_m	0.132275	Heme synthesis
r1499	2 na1_e + HC02192_e -> 2 na1_c + HC02192_c	0.131783	Transport, extracellular
SK_dhcholestanate_c	dhcholestanate_c ->	0.131519	Intracellular source/sink
ACLYSt	aclys_c <=> aclys_e	0.130872	Transport, extracellular
EX_aclys_e	aclys_e ->	0.130872	Extracellular exchange
HMR_3662	chsterol_r + strdnccoa_r -> coa_r + M01473_r	0.130636	Cholesterol metabolism
HMR_3721	h2o_r + M01473_r -> h_r + chsterol_r + strdnc_r	0.130636	Cholesterol metabolism
EX_ppi_e	ppi_e ->	0.130435	Extracellular exchange
PPBNGte	ppbng_c <=> ppbng_e	0.130282	Transport, extracellular
EX_ppbng_e	ppbng_e ->	0.130282	Extracellular exchange
DHCRD1	nadp_c + dhcrm_hs_c -> h_c + nadph_c + crm_hs_c	0.130132	Sphingolipid metabolism
DESAT18_11	o2_c + h_c + nadh_c + stcoa_c -> 2 h2o_c + nad_c + octd11ecoa_c	0.129067	Fatty acid synthesis
OCD11CRNCPT2_1	coa_m + ocdececrn_m <=> crn_m + octd11ecoa_m	0.129015	Fatty acid oxidation
OCD11COACPT1_1	crn_c + octd11ecoa_c <=> coa_c + ocdececrn_c	0.129015	Fatty acid oxidation
OCD11CRNCACT	ocdececrn_c <=> ocdececrn_m	0.129015	Fatty acid oxidation
GTHRDtr	gthrd_c <=> gthrd_r	0.128448	Transport, endoplasmic reticular
HEXDTRtm	h_c + hexdtr_m -> h_m + hexdtr_c	0.128352	Transport, mitochondrial
HEXDTRte	h2o_c + atp_c + hexdtr_c -> h_c + adp_c + pi_c + hexdtr_e	0.128352	Transport, extracellular
HEXDTRm	h2o_m + hexdtrcoa_m -> h_m + coa_m + hexdtr_m	0.128352	Fatty acid oxidation
EX_hexdtr_e	hexdtr_e ->	0.128352	Extracellular exchange
ESTSULT	paps_c + estrone_c -> h_c + pap_c + estrones_c	0.128248	Steroid metabolism
ACACT7p	coa_x + 3ohdcoa_x -> accoa_x + tdcoa_x	0.127733	Fatty acid oxidation
r0717	hdd2coa_x + h2o_x -> HC01397_x	0.127733	Fatty acid oxidation
r0715	nad_x + HC01397_x -> h_x + nadh_x + 3ohdcoa_x	0.127733	Fatty acid oxidation
SK_asp__L_c	asp__L_c ->	0.127706	Intracellular source/sink
FAOXOHC22C22DCc	h2o_c + 2 nad_c + omhdocosac_c -> 2 h_c + 2 nadh_c + docosdiac_c	0.127376	Fatty acid oxidation
FAOXC22OHC22r	o2_r + nadph_r + docosac_r -> h2o_r + nadp_r + omhdocosac_r	0.127376	Fatty acid oxidation
OMHDOCOSACTD	omhdocosac_r <=> omhdocosac_c	0.127376	Fatty acid oxidation
EX_CE6247_e	CE6247_e ->	0.127358	Extracellular exchange
CE6247t	h2o_c + atp_c + CE6247_c -> h_c + adp_c + pi_c + CE6247_e	0.127358	Transport, extracellular
HMR_0980	nadp_c + CE6246_c <=> h_c + nadph_c + CE2084_c	0.127358	Arachidonic acid metabolism
HMR_0981	o2_c + h_c + nadph_c + CE6246_c -> h2o_c + nadp_c + CE6247_c	0.127358	Arachidonic acid metabolism
RE3243C	CE5161_c <=> h2o_c + CE5162_c	0.126934	Fatty acid synthesis
RE3241C	h_c + hdcoa_c + malcoa_c -> co2_c + coa_c + CE5160_c	0.126934	Fatty acid synthesis
RE3242C	h_c + nadph_c + CE5160_c <=> nadp_c + CE5161_c	0.126934	Fatty acid synthesis
RE3244C	h_c + nadph_c + CE5162_c <=> nadp_c + odecoa_c	0.126934	Fatty acid synthesis
EX_C14771_e	C14771_e ->	0.126888	Extracellular exchange
r0970	cholate_c <=> cholate_r	0.126355	Transport, endoplasmic reticular
HMR_3237	coa_m + M00885_m -> accoa_m + dd3coa_m	0.126216	Fatty acid oxidation
DCIm	dd2coa_m <=> dd3coa_m	0.126216	Fatty acid oxidation
HMR_3234	fad_m + M01141_m -> fadh2_m + M03022_m	0.126216	Fatty acid oxidation
HMR_3235	h2o_m + M03022_m -> M01573_m	0.126216	Fatty acid oxidation
HMR_3236	nad_m + M01573_m -> h_m + nadh_m + M00885_m	0.126216	Fatty acid oxidation
3AIBTm	2mop_m + glu__L_m <=> akg_m + 3aib_m	0.126136	Valine, leucine, and isoleucine metabolism
FAOXC226	10 h2o_m + 10 nad_m + 10 coa_m + 4 fad_m + c226coa_m -> 10 h_m + 10 nadh_m + 11 accoa_m + 4 fadh2_m	0.125402	Fatty acid oxidation
HMR_9720	dolichol__L_c -> dolichol__L_e	0.125	Transport, extracellular
EX_dolichol__L_e	dolichol__L_e ->	0.125	Extracellular exchange
FAOXC221C201x	nad_x + coa_x + o2_x + h2o_x + doco13ecoa_x -> h_x + nadh_x + accoa_x + h2o2_x + ei11ecoa_x	0.125	Fatty acid oxidation
FAOXC201C181x	nad_x + coa_x + o2_x + h2o_x + ei11ecoa_x -> h_x + nadh_x + accoa_x + h2o2_x + ocde9ecoa_x	0.125	Fatty acid oxidation
FAOXC161C141x	nad_x + coa_x + o2_x + h2o_x + hexde7coa_x -> h_x + nadh_x + accoa_x + h2o2_x + tetde5coa_x	0.125	Fatty acid oxidation
FAOXC181C161x	nad_x + coa_x + o2_x + h2o_x + ocde9ecoa_x -> h_x + nadh_x + accoa_x + h2o2_x + hexde7coa_x	0.125	Fatty acid oxidation
FAOXC141C121x	nad_x + coa_x + o2_x + h2o_x + tetde5coa_x -> h_x + nadh_x + accoa_x + h2o2_x + dd3coa_x	0.125	Fatty acid oxidation
EX_oxa_e	oxa_e ->	0.125	Extracellular exchange
HCA6GSc	udpglcur_c + hyochol_c -> udp_c + hca6g_c	0.125	Bile acid synthesis
r0354	itp_c + glc__D_c -> h_c + idp_c + g6p_c	0.124577	Glycolysis/gluconeogenesis
DNDPt25m	dcdp_m + dtdp_c -> dcdp_c + dtdp_m	0.12455	Transport, mitochondrial
r0480	amet_c + ethamp_c <=> h_c + ahcys_c + HC00718_c	0.123892	Glycerophospholipid metabolism
r0788	amet_c + HC00718_c <=> 2 h_c + ahcys_c + HC01842_c	0.123892	Sphingolipid metabolism
r0789	amet_c + HC01842_c <=> ahcys_c + cholp_c	0.123892	Sphingolipid metabolism
ACACT6p	coa_x + 3otdcoa_x -> accoa_x + ddcacoa_x	0.123671	Fatty acid oxidation
HACD6p	h_x + nadh_x + 3otdcoa_x -> nad_x + 3htdcoa_x	0.123671	Fatty acid oxidation
r0721	h2o_x + HC01412_x -> 3htdcoa_x	0.123671	Fatty acid oxidation
r1444	tdcoa_x + o2_x -> h2o2_x + HC01412_x	0.123671	Fatty acid oxidation
1a25DHVITD3TRn	1a25dhvitd3_c -> 1a25dhvitd3_n	0.123134	Transport, nuclear
DM_1a25dhvitd3_n	1a25dhvitd3_n ->	0.123134	Intracellular demand
HMR_9657	kdn_c <=> kdn_e	0.122867	Transport, extracellular
EX_kdn_e	kdn_e ->	0.122867	Extracellular exchange
GLYCLTtp	glyclt_c -> glyclt_x	0.122782	Transport, peroxisomal
GLYCTO1p	o2_x + glyclt_x -> h2o2_x + glx_x	0.122782	Glyoxylate and dicarboxylate metabolism
DM_hca6g_c	hca6g_c ->	0.122549	Intracellular demand
SK_4abut_l	4abut_l ->	0.12249	Intracellular source/sink
ABUTt2rL	h_l + 4abut_l <=> h_c + 4abut_c	0.12249	Transport, lysosomal
TXASr	prostgh2_r -> txa2_r	0.121667	Eicosanoid metabolism
CHOLD2m	fad_m + chol_m -> fadh2_m + betald_m	0.121302	Glycine, serine, alanine, and threonine metabolism
GLYBtm	glyb_m <=> glyb_c	0.121302	Transport, mitochondrial
BETALDHxm	h2o_m + nad_m + betald_m -> 2 h_m + nadh_m + glyb_m	0.121302	Glycine, serine, alanine, and threonine metabolism
25HVITD3tin_m	25hvitd3_c -> 25hvitd3_m	0.121005	Transport, mitochondrial
KDNH	h2o_c + kdnp_c -> pi_c + kdn_c	0.120976	Aminosugar metabolism
ACNAM9PL2	h2o_c + pep_c + man6p_c -> pi_c + kdnp_c	0.120976	Aminosugar metabolism
CDCA3GSc	udpglcur_c + C02528_c -> udp_c + cdca3g_c	0.120879	Bile acid synthesis
r1841	na1_e + asn__L_e + met__L_c -> na1_c + asn__L_c + met__L_e	0.120696	Transport, extracellular
5HOXINDACTOX	h2o_c + nad_c + 5hoxindact_c <=> 2 h_c + nadh_c + 5hoxindoa_c	0.120528	Tryptophan metabolism
HMR_3247	coa_m + M00841_m -> accoa_m + hdcoa_m	0.119957	Fatty acid oxidation
HMR_3244	fad_m + vacccoa_m -> fadh2_m + M03024_m	0.119957	Fatty acid oxidation
HMR_3245	h2o_m + M03024_m -> M00170_m	0.119957	Fatty acid oxidation
HMR_3246	nad_m + M00170_m -> h_m + nadh_m + M00841_m	0.119957	Fatty acid oxidation
r0573	atp_r + coa_r + cholate_r -> amp_r + ppi_r + cholcoa_r	0.119932	Bile acid synthesis
r0989	cholcoa_r <=> cholcoa_c	0.119932	Transport, endoplasmic reticular
r1253	atp_r + 8 h_r + coa_r + strdnc_r -> amp_r + ppi_r + stcoa_r	0.119679	Fatty acid oxidation
HMR_2819	coa_r + stcrn_r <=> crn_r + stcoa_r	0.119679	Transport, endoplasmic reticular
HMR_2817	crn_c + stcrn_r <=> stcrn_c + crn_r	0.119679	Transport, endoplasmic reticular
HMR_4079	h2o_c + bamppald_c + nadp_c -> 2 h_c + nadph_c + ala_B_c	0.119629	Beta-Alanine metabolism
r1779	na1_e + gln__L_c + tyr__L_e -> na1_c + gln__L_e + tyr__L_c	0.119427	Transport, extracellular
HMR_9719	8 h2o_m + 8 nad_m + 8 coa_m + 4 fad_m + strdnccoa_m -> 8 h_m + 8 nadh_m + 9 accoa_m + 4 fadh2_m	0.119026	Fatty acid oxidation
XOL24OHte	xol24oh_c -> xol24oh_e	0.11828	Transport, extracellular
EX_xol24oh_e	xol24oh_e ->	0.11828	Extracellular exchange
DESAT18	o2_c + h_c + nadph_c + stcoa_c -> 2 h2o_c + nadp_c + odecoa_c	0.117987	Fatty acid synthesis
HMR_2293	o2_c + h_c + nadph_c + stcoa_c -> 2 h2o_c + nadp_c + vacccoa_c	0.117935	Fatty acid synthesis
ETHP	h2o_c + ethamp_c -> pi_c + etha_c	0.117776	Glycerophospholipid metabolism
XOL27OHte	xol27oh_c -> xol27oh_e	0.117647	Transport, extracellular
EX_xol27oh_e	xol27oh_e ->	0.117647	Extracellular exchange
r2307	hco3_c + prostgi2_e + HC02201_c -> hco3_e + prostgi2_c + HC02201_e	0.117624	Transport, extracellular
ACGALtr	acgal_c -> acgal_e	0.116981	Transport, extracellular
EX_acgal_e	acgal_e ->	0.116981	Extracellular exchange
RTOTALFATPc	atp_c + coa_c + Rtotal_e -> amp_c + ppi_c + Rtotalcoa_c	0.116748	Transport, extracellular
O2St	o2s_c <=> o2s_e	0.116676	Transport, extracellular
CHOLK	atp_c + chol_c -> h_c + adp_c + cholp_c	0.116588	Glycerophospholipid metabolism
EX_biliverd_e	biliverd_e ->	0.116531	Extracellular exchange
BILIVERDt	na1_c + biliverd_c <=> na1_e + biliverd_e	0.116531	Transport, extracellular
CYP2R1	o2_c + h_c + nadph_c + vitd3_c -> h2o_c + 25hvitd3_c + nadp_c	0.116343	Vitamin D metabolism
DSMSTEROLte	dsmsterol_c -> dsmsterol_e	0.116173	Transport, extracellular
EX_dsmsterol_e	dsmsterol_e ->	0.116173	Extracellular exchange
RE0567C	CE2247_c <=> h2o_c + CE2243_c	0.116024	Fatty acid synthesis
RE0568C	h_c + nadph_c + CE2243_c <=> nadp_c + arachcoa_c	0.116024	Fatty acid synthesis
RE0566C	h_c + nadph_c + CE2251_c <=> nadp_c + CE2247_c	0.116024	Fatty acid synthesis
RE0565C	h_c + stcoa_c + malcoa_c -> co2_c + coa_c + CE2251_c	0.116024	Fatty acid synthesis
LEUKTRB4WOHtr	h2o_r + atp_r + leuktrB4woh_r -> adp_r + h_r + pi_r + leuktrB4woh_c	0.115854	Transport, extracellular
P4504F122r	o2_r + h_r + nadph_r + leuktrB4_r -> h2o_r + nadp_r + leuktrB4woh_r	0.115854	Eicosanoid metabolism
ADEt	ade_e <=> ade_c	0.11583	Transport, extracellular
THRASNNaEx	na1_e + asn__L_c + thr__L_e -> na1_c + asn__L_e + thr__L_c	0.1154	Transport, extracellular
r1757	na1_e + asn__L_c + trp__L_e -> na1_c + asn__L_e + trp__L_c	0.115252	Transport, extracellular
EX_glyclt_e	glyclt_e ->	0.114858	Extracellular exchange
GLYCLTt	glyclt_e <=> glyclt_c	0.114858	Transport, extracellular
HMR_0803	h2o_c + thcrm_hs_c -> galgluside_hs_c + gal_c	0.114389	Glycosphingolipid metabolism
TRPPHEt	h_e + trpphe_e <=> h_c + trpphe_c	0.114355	Transport, extracellular
TRPPHEr	h2o_c + trpphe_c <=> trp__L_c + phe__L_c	0.114355	Peptide metabolism
EX_trpphe_e	trpphe_e ->	0.114355	Extracellular exchange
GLNTHRNaEx	na1_e + gln__L_e + thr__L_c -> na1_c + gln__L_c + thr__L_e	0.114228	Transport, extracellular
HMR_2002	nadp_c + C03681_c <=> h_c + nadph_c + prgstrn_c	0.114165	Steroid metabolism
ALDSTRNte	aldstrn_c <=> aldstrn_e	0.113772	Transport, extracellular
ALDSTRNtm	aldstrn_c <=> aldstrn_m	0.113772	Transport, mitochondrial
EX_aldstrn_e	aldstrn_e ->	0.113772	Extracellular exchange
24_25DHVITD3tm	2425dhvitd3_m -> 2425dhvitd3_c	0.113537	Transport, mitochondrial
24_25VITD3Hm	o2_m + h_m + nadph_m + 25hvitd3_m -> h2o_m + nadp_m + 2425dhvitd3_m	0.113537	Vitamin D metabolism
GLXO2p	o2_x + h2o_x + glx_x -> h_x + h2o2_x + oxa_x	0.113408	Glyoxylate and dicarboxylate metabolism
OXAtp	oxa_x -> oxa_c	0.113408	Transport, peroxisomal
HMR_0824	galgluside_hs_c + cmpacna_c -> h_c + cmp_c + gm3_hs_c	0.11308	Glycosphingolipid metabolism
CDCA6AH	o2_c + h_c + nadph_c + C02528_c -> h2o_c + nadp_c + hyochol_c	0.112329	Bile acid synthesis
HMR_1786	o2_c + h_c + nadph_c + chsterol_c -> h2o_c + nadp_c + xol27oh_c	0.111864	Bile acid synthesis
RE3231C	CE5153_c <=> h2o_c + CE5154_c	0.111156	Fatty acid synthesis
RE3225C	h_c + malcoa_c + CE5151_c -> co2_c + coa_c + CE5152_c	0.111156	Fatty acid synthesis
RE3230C	h_c + nadph_c + CE5152_c <=> nadp_c + CE5153_c	0.111156	Fatty acid synthesis
RE3232C	h_c + nadph_c + CE5154_c <=> nadp_c + CE5155_c	0.111156	Fatty acid synthesis
HMR_1243	CE5947_c <=> CE5947_m	0.111111	Transport, mitochondrial
RE3597M	h_m + nadph_m + leuktrB4wcooh_m <=> nadp_m + CE5947_m	0.111111	Eicosanoid metabolism
RE3012M	h2o_m + nad_m + CE2053_m <=> 2 h_m + nadh_m + leuktrB4wcooh_m	0.111111	Eicosanoid metabolism
RE3011M	nad_m + leuktrB4woh_m <=> h_m + nadh_m + CE2053_m	0.111111	Eicosanoid metabolism
HMR_1127	o2_m + h_m + nadph_m + leuktrB4_m -> h2o_m + nadp_m + leuktrB4woh_m	0.111111	Leukotriene metabolism
DM_cdca24g_c	cdca24g_c ->	0.111111	Intracellular demand
24_25DHVITD3t	2425dhvitd3_c -> 2425dhvitd3_e	0.110738	Transport, extracellular
EX_2425dhvitd3_e	2425dhvitd3_e ->	0.110738	Extracellular exchange
DPCOAPP	h2o_c + dpcoa_c <=> 2 h_c + amp_c + pan4p_c	0.110582	CoA synthesis
CAPROICc	h2o_c + hxcoa_c -> h_c + coa_c + caproic_c	0.110456	Fatty acid oxidation
CMPSASn	acnam_n + ctp_n -> cmpacna_n + ppi_n	0.110273	Aminosugar metabolism
CMPACNAtn	cmpacna_n -> cmpacna_c	0.110273	Transport, nuclear
CTPtn	ctp_c <=> ctp_n	0.110273	Transport, nuclear
ACALDtm	acald_m <=> acald_c	0.110221	Transport, mitochondrial
ALDD2xm	h2o_m + nad_m + acald_m -> 2 h_m + nadh_m + ac_m	0.110221	Glycolysis/gluconeogenesis
THEXDDtm	h_c + thexdd_m -> h_m + thexdd_c	0.110063	Transport, mitochondrial
THEXDDte	h2o_c + atp_c + thexdd_c -> h_c + adp_c + pi_c + thexdd_e	0.110063	Transport, extracellular
THEXDDm	h2o_m + thexddcoa_m -> h_m + coa_m + thexdd_m	0.110063	Fatty acid oxidation
EX_thexdd_e	thexdd_e ->	0.110063	Extracellular exchange
ACNAMtn	acnam_c -> acnam_n	0.110038	Transport, nuclear
RE3113C	CE4810_c <=> h2o_c + CE4812_c	0.109345	Fatty acid oxidation
RE3112C	h_c + nadph_c + CE4811_c <=> nadp_c + CE4810_c	0.109345	Fatty acid oxidation
RE3106C	h_c + nadph_c + CE4812_c <=> nadp_c + eicostetcoa_c	0.109345	Fatty acid oxidation
RE3110C	h_c + strdnccoa_c + malcoa_c -> co2_c + coa_c + CE4811_c	0.109345	Fatty acid oxidation
RSVGLUChc	2 udpglcur_r + rsv_r -> 2 udp_r + rsvgluc_r	0.109172	Drug metabolism
EX_3mob_e	3mob_e ->	0.10913	Extracellular exchange
3MOBte	3mob_e <=> 3mob_c	0.10913	Transport, extracellular
HMR_9805	h2o_c + g3pc_c -> h_c + cholp_c + glyc_c	0.108456	Glycerophospholipid metabolism
EX_bildglcur_e	bildglcur_e ->	0.108333	Extracellular exchange
GF6PTA	gln__L_c + f6p_c -> glu__L_c + gam6p_c	0.108141	Aminosugar metabolism
ACCOAC	atp_c + hco3_c + accoa_c -> h_c + adp_c + pi_c + malcoa_c	0.107993	Fatty acid oxidation
HMR_4777	o2_m + akg_m + pro__L_m -> co2_m + succ_m + 4hpro_LT_m	0.107956	Arginine and proline metabolism
HMR_1332	h2o_c + C05957_c <=> prostgd2_c	0.106306	Eicosanoid metabolism
r2302	hco3_c + prostgh2_e + HC02199_c -> hco3_e + prostgh2_c + HC02199_e	0.106088	Transport, extracellular
RE0571C	CE2246_c <=> h2o_c + CE2242_c	0.105926	Fatty acid synthesis
RE0569C	h_c + arachcoa_c + malcoa_c -> co2_c + coa_c + CE2250_c	0.105926	Fatty acid synthesis
HMR_2210	h_c + nadph_c + CE2242_c -> nadp_c + docoscoa_c	0.105926	Fatty acid synthesis
RE0570C	h_c + nadph_c + CE2250_c <=> nadp_c + CE2246_c	0.105926	Fatty acid synthesis
HMR_3407	8 h2o_m + 8 nad_m + 8 coa_m + 7 fad_m + M00127_m -> 8 h_m + 8 nadh_m + 9 accoa_m + 7 fadh2_m	0.105682	Fatty acid oxidation
HMR_2668	crn_m + M00127_m <=> coa_m + elaidcrn_m	0.105682	Transport, mitochondrial
HMR_0271	atp_c + coa_c + M00115_c -> amp_c + ppi_c + M00020_c	0.105646	Fatty acid synthesis
FAOXC2031836m	h2o_m + nad_m + coa_m + fad_m + dlnlcgcoa_m -> h_m + nadh_m + accoa_m + fadh2_m + lnlncgcoa_m	0.105504	Fatty acid oxidation
EX_abt_e	abt_e ->	0.105464	Extracellular exchange
ABTt	abt_e -> abt_c	0.105464	Transport, extracellular
ABTD	nad_c + abt_c <=> h_c + nadh_c + xylu__L_c	0.105464	Pentose phosphate pathway
EX_7dhchsterol_e	7dhchsterol_e ->	0.105376	Extracellular exchange
EX_ade_e	ade_e ->	0.105263	Extracellular exchange
ASNS1	h2o_c + atp_c + asp__L_c + gln__L_c -> h_c + glu__L_c + amp_c + ppi_c + asn__L_c	0.10471	Alanine and aspartate metabolism
r2387	h_c + mal__L_m + icit_c -> h_m + icit_m + mal__L_c	0.104691	Transport, mitochondrial
LNELDCCPT2	coa_m + lneldccrn_m <=> crn_m + lneldccoa_m	0.104653	Fatty acid oxidation
PROIMINOtc	2 na1_e + cl_e + pro__L_e -> 2 na1_c + cl_c + pro__L_c	0.104624	Transport, extracellular
DCYTD	h2o_c + h_c + dcyt_c -> nh4_c + duri_c	0.104078	Pyrimidine catabolism
DAGK_hs	atp_c + dag_hs_c -> h_c + adp_c + pa_hs_c	0.103695	Glycerophospholipid metabolism
ODECOAtx	odecoa_c <=> odecoa_x	0.103535	Transport, peroxisomal
ADRNCPT1	adrncoa_c + crn_c <=> coa_c + adrncrn_c	0.103186	Fatty acid oxidation
ADRNCPT2	coa_m + adrncrn_m <=> adrncoa_m + crn_m	0.103186	Fatty acid oxidation
CRNCAR3tp	crn_c + pcrn_x -> crn_x + pcrn_c	0.103054	Transport, peroxisomal
LNELDCCPT1	crn_c + lneldccoa_c <=> coa_c + lneldccrn_c	0.103037	Fatty acid oxidation
HMR_3221	coa_m + CE5152_m -> accoa_m + CE5151_m	0.102795	Fatty acid oxidation
HMR_2705	crn_c + CE5155_c <=> coa_c + M01727_c	0.102795	Fatty acid oxidation
HMR_2706	crn_c + M01727_m <=> crn_m + M01727_c	0.102795	Transport, mitochondrial
HMR_2707	crn_m + CE5155_m <=> coa_m + M01727_m	0.102795	Transport, mitochondrial
HMR_3218	fad_m + CE5155_m -> fadh2_m + CE5154_m	0.102795	Fatty acid oxidation
HMR_3219	h2o_m + CE5154_m -> CE5153_m	0.102795	Fatty acid oxidation
HMR_3220	nad_m + CE5153_m -> h_m + nadh_m + CE5152_m	0.102795	Fatty acid oxidation
HC00342te	3 na1_c + HC00342_c <=> 3 na1_e + HC00342_e	0.102642	Transport, extracellular
EX_HC00342_e	HC00342_e ->	0.102642	Extracellular exchange
CE7081tr	h2o_r + atp_r + CE7081_r -> adp_r + h_r + pi_r + CE7081_c	0.102564	Transport, endoplasmic reticular
HMR_2571	h2o_r + CE7081_r <=> 2 h_r + CE7091_r	0.102564	Fatty acid synthesis
RE3488R	o2_r + tmndnc_r -> CE7091_r	0.102564	Eicosanoid metabolism
RE3488C	o2_c + tmndnc_c -> CE7091_c	0.102305	Eicosanoid metabolism
NEU23	h2o_c + gt1b_hs_c -> acnam_c + gd1b_hs_c	0.102275	Sphingolipid metabolism
EX_gln__L_e	gln__L_e ->	0.102273	Extracellular exchange
FAOXC18280m	5 h2o_m + 5 nad_m + 5 coa_m + 3 fad_m + lneldccoa_m -> 5 h_m + 5 nadh_m + 5 accoa_m + 3 fadh2_m + occoa_m	0.102193	Fatty acid oxidation
FTHFLmi	atp_m + for_m + thf_m -> 10fthf_m + adp_m + pi_m	0.10214	Folate metabolism
FORtm	for_m <=> for_c	0.10214	Transport, mitochondrial
RE3228C	CE5148_c <=> h2o_c + CE5150_c	0.10175	Fatty acid synthesis
RE3227C	h_c + nadph_c + CE5144_c <=> nadp_c + CE5148_c	0.10175	Fatty acid synthesis
RE3229C	h_c + nadph_c + CE5150_c <=> nadp_c + CE5151_c	0.10175	Fatty acid synthesis
RE3224C	h_c + odecoa_c + malcoa_c -> co2_c + coa_c + CE5144_c	0.10175	Fatty acid synthesis
FPGS2	atp_c + glu__L_c + 5thf_c -> h_c + adp_c + pi_c + 6thf_c	0.101602	Folate metabolism
EX_M02745_e	M02745_e ->	0.101469	Extracellular exchange
SERPHELYSr	2 h2o_c + serphelys_c <=> ser__L_c + lys__L_c + phe__L_c	0.101322	Peptide metabolism
SERPHELYSt	h_e + serphelys_e <=> h_c + serphelys_c	0.101322	Transport, extracellular
EX_serphelys_e	serphelys_e ->	0.101322	Extracellular exchange
EX_C05957_e	C05957_e ->	0.101083	Extracellular exchange
RE3044C	o2_c + 2 CE7172_c -> 2 C06315_c	0.101075	Arachidonic acid metabolism
11DOCRTSTRNtr	11docrtstrn_c <=> 11docrtstrn_r	0.10101	Transport, endoplasmic reticular
P45021A1r	o2_r + h_r + nadph_r + prgstrn_r -> 11docrtstrn_r + h2o_r + nadp_r	0.10101	Steroid metabolism
r1789	na1_e + thr__L_c + tyr__L_e -> na1_c + thr__L_e + tyr__L_c	0.100919	Transport, extracellular
EX_leuktrA4_e	leuktrA4_e ->	0.100746	Extracellular exchange
EX_5aop_e	5aop_e ->	0.100671	Extracellular exchange
HMR_0795	h2o_c + sphmyln_hs_c -> h_c + crm_hs_c + cholp_c	0.100473	Sphingolipid metabolism
ACACt2m	h_c + acac_c <=> h_m + acac_m	0.100181	Transport, mitochondrial
HYOCHOLtr	hyochol_c <=> hyochol_r	0.0996016	Transport, extracellular
r2306	hco3_c + prostgi2_e + HC02200_c -> hco3_e + prostgi2_c + HC02200_e	0.0993578	Transport, extracellular
FAOXC12C12OHm	h2o_m + fad_m + ddcacoa_m -> fadh2_m + 3hddcoa_m	0.0992923	Fatty acid oxidation
CEPTE	cdpea_c + dag_hs_c -> h_c + cmp_c + pe_hs_c	0.0991147	Glycerophospholipid metabolism
FAOXC2242046m	h2o_m + nad_m + coa_m + fad_m + adrncoa_m -> h_m + nadh_m + accoa_m + fadh2_m + arachdcoa_m	0.0987546	Fatty acid oxidation
OAADC	h_c + oaa_c -> pyr_c + co2_c	0.0983186	Miscellaneous
HMR_3110	coa_m + CE2250_m -> accoa_m + arachcoa_m	0.0982788	Fatty acid oxidation
HMR_2704	coa_m + M01724_m <=> crn_m + docoscoa_m	0.0982788	Transport, mitochondrial
HMR_2703	crn_c + M01724_m <=> crn_m + M01724_c	0.0982788	Transport, mitochondrial
HMR_3107	fad_m + docoscoa_m -> fadh2_m + CE2242_m	0.0982788	Fatty acid oxidation
HMR_3108	h2o_m + CE2242_m -> CE2246_m	0.0982788	Fatty acid oxidation
HMR_3109	nad_m + CE2246_m -> h_m + nadh_m + CE2250_m	0.0982788	Fatty acid oxidation
ACACT1x	2 accoa_x -> coa_x + aacoa_x	0.0981157	Cholesterol metabolism
CDCA24GSc	udpglcur_c + C02528_c -> udp_c + cdca24g_c	0.0974359	Bile acid synthesis
RE3163C	CE4840_c <=> h2o_c + CE4842_c	0.0971383	Fatty acid oxidation
RE3161C	h_c + lnlccoa_c + malcoa_c -> co2_c + coa_c + CE4841_c	0.0971383	Fatty acid oxidation
RE3162C	h_c + nadph_c + CE4841_c <=> nadp_c + CE4840_c	0.0971383	Fatty acid oxidation
r1708	na1_e + gln__L_e + tyr__L_c -> na1_c + gln__L_c + tyr__L_e	0.0970056	Transport, extracellular
HMR_2016	h_c + nadh_c + andrstandn_c -> nad_c + andrstrn_c	0.0969006	Androgen and estrogen synthesis and metabolism
AGPAT1_1	2 h_c + Rtotal2coa_c + alpa_hs_c -> coa_c + pa_hs_c	0.0968697	Triacylglycerol synthesis
PHEASPt	h_e + pheasp_e <=> h_c + pheasp_c	0.0967742	Transport, extracellular
PHEASPr	h2o_c + pheasp_c <=> asp__L_c + phe__L_c	0.0967742	Peptide metabolism
EX_pheasp_e	pheasp_e ->	0.0967742	Extracellular exchange
EHGLATm	akg_m + e4hglu_m -> glu__L_m + 4h2oglt_m	0.0966704	Arginine and proline metabolism
PETHCT	h_c + ctp_c + ethamp_c -> ppi_c + cdpea_c	0.0965521	Glycerophospholipid metabolism
SK_pro__L_c	pro__L_c ->	0.0962567	Intracellular source/sink
HC02020te	HC02020_c -> HC02020_e	0.0958084	Transport, extracellular
EX_HC02020_e	HC02020_e ->	0.0958084	Extracellular exchange
HC02020tr	HC02020_r -> HC02020_c	0.0958084	Transport, endoplasmic reticular
GLNLYSLYSr	2 h2o_c + glnlyslys_c <=> gln__L_c + 2 lys__L_c	0.0956938	Peptide metabolism
EX_glnlyslys_e	glnlyslys_e ->	0.0956938	Extracellular exchange
GLNLYSLYSt	h_e + glnlyslys_e <=> h_c + glnlyslys_c	0.0956938	Transport, extracellular
PAN4PP	h2o_c + pan4p_c -> pi_c + ptth_c	0.0956386	CoA catabolism
RE3164C	h_c + nadph_c + CE4842_c <=> nadp_c + CE4843_c	0.0953154	Fatty acid oxidation
RTOTAL2FATPc	atp_c + coa_c + Rtotal2_e -> amp_c + ppi_c + Rtotal2coa_c	0.0951508	Transport, extracellular
EX_HC02203_e	HC02203_e ->	0.0948718	Extracellular exchange
DCHOLESTANCOAc	atp_c + coa_c + dhcholestanate_c -> amp_c + ppi_c + dhcholestancoa_c	0.0948066	Bile acid synthesis
SMS1S2	crm_hs_g + pchol_hs_g -> sphmyln_hs_g + dag_hs_g	0.0947608	Sphingolipid metabolism
DAG_HStg	dag_hs_g -> dag_hs_c	0.0947608	Transport, golgi apparatus
EX_prgstrn_e	prgstrn_e ->	0.0947368	Extracellular exchange
PRGSTRNt	prgstrn_e <=> prgstrn_c	0.0947368	Transport, extracellular
ETHMALCOAc	co2_c + btcoa_c -> h_c + ethmalcoa_c	0.0937733	Fatty acid oxidation
RE3132R	atp_r + coa_r + tmndnc_r -> amp_r + ppi_r + tmndnccoa_r	0.0937203	Fatty acid oxidation
HOXG	3 o2_c + 5 h_c + 3 nadph_c + pheme_c -> 3 h2o_c + 3 nadp_c + biliverd_c + co_c + fe2_c	0.0936675	Heme degradation
COt	co_c <=> co_e	0.0936675	Transport, extracellular
EX_co_e	co_e ->	0.0936675	Extracellular exchange
EX_asn__L_e	asn__L_e ->	0.0930233	Extracellular exchange
LPS2	h2o_c + dag_hs_c -> h_c + Rtotal_c + mag_hs_c	0.0929831	Triacylglycerol synthesis
SK_ser__L_c	ser__L_c ->	0.0927487	Intracellular source/sink
r2296	hco3_c + HC02199_c + HC02216_e -> hco3_e + HC02199_e + HC02216_c	0.0927182	Transport, extracellular
RTOTALt	Rtotal_e <=> Rtotal_c	0.0926655	Transport, extracellular
XOLTRI24te	xoltri24_c <=> xoltri24_e	0.0925373	Transport, extracellular
EX_xoltri24_e	xoltri24_e ->	0.0925373	Extracellular exchange
EX_M00019_e	M00019_e ->	0.0924658	Extracellular exchange
ACACtx	acac_c <=> acac_x	0.0921969	Transport, peroxisomal
HMGLx	hmgcoa_x -> accoa_x + acac_x	0.0921969	Cholesterol metabolism
sink_pac_c	pac_c ->	0.0921107	#N/A
PCHOL_HStg	pchol_hs_c <=> pchol_hs_g	0.0921091	Transport, golgi apparatus
EX_glyb_e	glyb_e ->	0.0920502	Extracellular exchange
r1758	na1_e + trp__L_e + val__L_c -> na1_c + trp__L_c + val__L_e	0.0916903	Transport, extracellular
EX_eidi1114ac_e	eidi1114ac_e ->	0.0916667	Extracellular exchange
CE4843HYDc	h2o_c + CE4843_c -> h_c + coa_c + eidi1114ac_c	0.0916667	Fatty acid oxidation
HMR_0410	h2o_c + arachdcoa_c -> h_c + coa_c + arachd_c	0.0916313	Fatty acid oxidation
DHCR72r	7dhchsterol_r + h_r + nadph_r -> nadp_r + chsterol_r	0.0916296	Cholesterol metabolism
FAS160COA	3 h_c + 2 nadph_c + tdcoa_c + malcoa_c -> h2o_c + 2 nadp_c + co2_c + coa_c + pmtcoa_c	0.0916047	Fatty acid synthesis
GLXtm	glx_c <=> glx_m	0.0915696	Transport, mitochondrial
ATPH2e	h2o_e + adp_e -> h_e + pi_e + amp_e	0.0915115	Nucleotide interconversion
XAO2	h2o_c + o2_c + hxan_c -> h2o2_c + xan_c	0.091347	Nucleotide interconversion
HMR_7755	atp_e + dha_e -> h_e + adp_e + dhap_e	0.0912524	Glycerophospholipid metabolism
r2152	hco3_c + cholate_e + HC02200_c -> hco3_e + cholate_c + HC02200_e	0.0905792	Transport, extracellular
NTD8	h2o_c + dgmp_c -> pi_c + dgsn_c	0.0903529	Nucleotide interconversion
TRDR	h_c + nadph_c + trdox_c -> nadp_c + trdrd_c	0.0902861	Nucleotide interconversion
DGK1	atp_c + dgmp_c <=> adp_c + dgdp_c	0.0901602	Nucleotide interconversion
SBCOAACOTx	h2o_x + sbcoa_x -> h_x + coa_x + subeac_x	0.0900839	Fatty acid oxidation
SUBEACTD	subeac_x <=> subeac_c	0.0900839	Fatty acid oxidation
r2396	h_c + orn_c + lys__L_m -> h_m + lys__L_c + orn_m	0.0897753	Transport, mitochondrial
RETFA	Rtotal2coa_c + retinol_c -> coa_c + retfa_c	0.0894656	Vitamin A metabolism
HMR_0362	h2o_c + tmndnccoa_c -> h_c + coa_c + tmndnc_c	0.0894142	Fatty acid oxidation
RE3036C	15HPET_c <=> CE7172_c	0.0893901	Arachidonic acid metabolism
METHSUCCOAc	ethmalcoa_c -> methsuccoa_c	0.0893868	Fatty acid oxidation
METHSUCC	h2o_c + methsuccoa_c -> h_c + coa_c + methsucc_c	0.0893868	Fatty acid oxidation
METHSUCCte	methsucc_c -> methsucc_e	0.0893868	Transport, extracellular
EX_methsucc_e	methsucc_e ->	0.0893868	Extracellular exchange
EX_ala__D_e	ala__D_e ->	0.0892608	Extracellular exchange
HMR_0354	h2o_c + strdnccoa_c -> h_c + coa_c + strdnc_c	0.0889575	Fatty acid oxidation
FPGS3	atp_c + glu__L_c + 6thf_c -> h_c + adp_c + pi_c + 7thf_c	0.0885193	Folate metabolism
EX_ppa_e	ppa_e ->	0.088435	Extracellular exchange
r2390	h_c + succ_m + HC00342_c -> h_m + succ_c + HC00342_m	0.0882198	Transport, mitochondrial
HMR_4701	h_c + ahcys_c + dmgly_c -> amet_c + sarcs_c	0.0879443	Methionine and cysteine metabolism
RSVSPONhc	2 h2o_c + rsvlac_c -> 2 h_c + rsv_c	0.0876938	Drug metabolism
RSVitr	rsv_c <=> rsv_r	0.0876938	Drug metabolism
RSVLAChv	rsvgluc_r -> 2 glcur_r + rsvlac_r	0.0876938	Drug metabolism
RSVLACitr	rsvlac_c <=> rsvlac_r	0.0876938	Drug metabolism
MI145PK	atp_c + mi145p_c -> h_c + adp_c + mi1345p_c	0.0876351	Inositol phosphate metabolism
7KLITCHOLc	o2_c + h_c + nadph_c + C02528_c -> 2 h2o_c + nadp_c + 7klitchol_c	0.0874636	Bile acid synthesis
HC02196c	gly_c + urscholcoa_c -> h_c + coa_c + HC02196_c	0.0873362	Bile acid synthesis
LCADi_D	h2o_c + nad_c + lald__D_c -> 2 h_c + nadh_c + lac__D_c	0.087315	Pyruvate metabolism
HMR_0846	cmpacna_c + gt1b_hs_c -> h_c + cmp_c + gq1b_hs_c	0.087144	Glycosphingolipid metabolism
HMR_2558	2 h_c + CE7091_c -> 15HPET_c	0.0871287	Fatty acid synthesis
DDPGAm	4h2oglt_m <=> pyr_m + glx_m	0.0871168	Arginine and proline metabolism
RE2649C	h2o_c + ppcoa_c <=> h_c + coa_c + ppa_c	0.0869527	Bile acid synthesis
r1481	coa_m + HC10858_m -> accoa_m + hdcoa_m	0.086828	Fatty acid oxidation
EX_lthstrl_e	lthstrl_e ->	0.0867734	Extracellular exchange
HMR_3225	coa_m + CE5144_m -> accoa_m + odecoa_m	0.0866848	Fatty acid oxidation
HMR_3222	fad_m + CE5151_m -> fadh2_m + CE5150_m	0.0866848	Fatty acid oxidation
HMR_3223	h2o_m + CE5150_m -> CE5148_m	0.0866848	Fatty acid oxidation
HMR_3224	nad_m + CE5148_m -> h_m + nadh_m + CE5144_m	0.0866848	Fatty acid oxidation
RE1342C	nad_c + sbt__D_c <=> h_c + nadh_c + glc__D_c	0.0863914	Fructose and mannose metabolism
r0242	h2o_e + dhap_e <=> pi_e + dha_e	0.0863858	Miscellaneous
SBTR	h_c + nadph_c + glc__D_c -> nadp_c + sbt__D_c	0.0863493	Fructose and mannose metabolism
5HOXINDACTO2OX	h2o_c + o2_c + 5hoxindact_c -> h2o2_c + h_c + 5hoxindoa_c	0.0861904	Tryptophan metabolism
SQLte	sql_c -> sql_e	0.0860215	Transport, extracellular
EX_sql_e	sql_e ->	0.0860215	Extracellular exchange
CHOLPtn	cholp_c <=> cholp_n	0.0857293	Transport, nuclear
SMSn	crm_hs_n + pchol_hs_n -> dag_hs_n + sphmyln_hs_n	0.0857293	Sphingolipid metabolism
SPMD3n	h2o_n + sphmyln_hs_n -> h_n + crm_hs_n + cholp_n	0.0857293	Sphingolipid metabolism
PCHOL_HStn	pchol_hs_c <=> pchol_hs_n	0.0857293	Transport, nuclear
HMR_2581	2 o2_c + h_c + nadph_c + tmndnc_c -> h2o_c + nadp_c + CE7088_c	0.085595	Fatty acid synthesis
RE3496C	CE7088_c <=> HC02213_c	0.085595	Eicosanoid metabolism
EX_HC02213_e	HC02213_e ->	0.085595	Extracellular exchange
DNDPt60m	dgtp_c + dudp_m -> dgtp_m + dudp_c	0.0855927	Transport, mitochondrial
HMR_9627	galgluside_hs_r <=> galgluside_hs_c	0.085318	Transport, endoplasmic reticular
HMR_0765	gluside_hs_r + udpgal_r -> h_r + udp_r + galgluside_hs_r	0.085318	Sphingolipid metabolism
3DHCDCAS	o2_c + h_c + nadph_c + C02528_c -> 2 h2o_c + nadp_c + 3dhcdchol_c	0.0852018	Bile acid synthesis
PI45PLC	h2o_c + pail45p_hs_c -> h_c + dag_hs_c + mi145p_c	0.0847821	Inositol phosphate metabolism
PTPATe	h_e + atp_e + pan4p_e -> ppi_e + dpcoa_e	0.0847458	Transport, extracellular
DPCOAPPe	h2o_e + dpcoa_e -> 2 h_e + amp_e + pan4p_e	0.0847458	CoA synthesis
C12DCTD	dodecanac_x <=> dodecanac_c	0.0846111	Fatty acid oxidation
C12DCACOT	h2o_x + c12dccoa_x -> h_x + coa_x + dodecanac_x	0.0846111	Fatty acid oxidation
RE3520E	12HPET_e <=> C04849_e	0.0844595	Arachidonic acid metabolism
EX_C04849_e	C04849_e ->	0.0844595	Extracellular exchange
HMR_3664	chsterol_r + tmndnccoa_r -> coa_r + M01468_r	0.0844463	Cholesterol metabolism
HMR_3723	h2o_r + M01468_r -> h_r + chsterol_r + tmndnc_r	0.0844463	Cholesterol metabolism
GLNS	nh4_c + atp_c + glu__L_c -> h_c + adp_c + pi_c + gln__L_c	0.0842854	Glutamate metabolism
3HMPtd	3hmp_c <=> 3hmp_e	0.0841085	Transport, extracellular
EX_3hmp_e	3hmp_e ->	0.0841085	Extracellular exchange
3HMPtm	3hmp_m -> 3hmp_c	0.0841085	Transport, mitochondrial
ATVACIDhc	h2o_c + atvlac_c -> h_c + atvacid_c	0.0839838	Drug metabolism
FAOXC226205x	nad_x + coa_x + h2o_x + c226coa_x -> h_x + nadh_x + accoa_x + tmndnccoa_x	0.0838881	Fatty acid oxidation
UDPGALt2r	udpgal_c -> udpgal_r	0.0838256	Transport, endoplasmic reticular
FAS140COA	3 h_c + 2 nadph_c + malcoa_c + ddcacoa_c -> h2o_c + 2 nadp_c + co2_c + coa_c + tdcoa_c	0.0837453	Fatty acid synthesis
BILIRED2	h_c + nadh_c + biliverd_c -> nad_c + bilirub_c	0.0833333	Heme synthesis
SUBERICACT	atp_c + coa_c + subeac_c -> amp_c + ppi_c + sbcoa_c	0.0833046	Fatty acid oxidation
HMR_6839	h2o_c + triodthysuf_c -> h_c + so4_c + HC02187_c	0.0830739	Phenylalanine metabolism
r1255	atp_r + coa_r + ocdcea_r -> amp_r + ppi_r + odecoa_r	0.0829813	Fatty acid oxidation
DESAT16_2	o2_c + h_c + nadh_c + pmtcoa_c -> 2 h2o_c + nad_c + hdcoa_c	0.0824641	Fatty acid synthesis
HMR_2376	CE4791_c -> h2o_c + CE5114_c	0.082122	Fatty acid synthesis
RE3103C	h_c + lnlncgcoa_c + malcoa_c -> co2_c + coa_c + CE4793_c	0.082122	Fatty acid oxidation
HMR_2374	h_c + nadph_c + CE4793_c -> nadp_c + CE4791_c	0.082122	Fatty acid synthesis
RE3104C	h_c + nadph_c + CE5114_c <=> nadp_c + dlnlcgcoa_c	0.082122	Fatty acid oxidation
LTHSTRLOR	o2_c + h_c + nadph_c + lthstrl_c -> 2 h2o_c + nadp_c + 7dhchsterol_c	0.0820806	Cholesterol metabolism
RE1835C	h2o_c + dcholcoa_c -> h_c + coa_c + C02528_c	0.0820002	Bile acid synthesis
HMR_6363	2 na1_e + dad_2_e -> 2 na1_c + dad_2_c	0.0819225	Transport, extracellular
P45046A1r	o2_r + h_r + nadph_r + chsterol_r -> h2o_r + nadp_r + xol24oh_r	0.0818505	Bile acid synthesis
FMNAT	h_c + atp_c + fmn_c -> ppi_c + fad_c	0.0816676	Vitamin B2 metabolism
SUCSALte	sucsal_c <=> sucsal_e	0.0814932	Transport, extracellular
EX_sucsal_e	sucsal_e ->	0.0814932	Extracellular exchange
SUCSALtm	sucsal_m <=> sucsal_c	0.0814932	Transport, mitochondrial
GLB1	h2o_l + galgluside_hs_l -> gal_l + gluside_hs_l	0.0814852	Sphingolipid metabolism
HMR_1495	nadp_c + 4mzym_int1_c -> h_c + nadph_c + co2_c + 4mzym_int2_c	0.0813476	Cholesterol metabolism
TCHOLAt2	2 na1_e + tchola_e -> 2 na1_c + tchola_c	0.0813279	Transport, extracellular
C12DCACT	atp_c + coa_c + dodecanac_c -> amp_c + ppi_c + c12dccoa_c	0.0811914	Fatty acid oxidation
FAOXC12DCc	crn_c + c12dccoa_c <=> coa_c + c12dc_c	0.0811914	Fatty acid oxidation
r0287	coa_m + HC01408_m -> accoa_m + btcoa_m	0.0811101	Fatty acid oxidation
r0734	h2o_m + hx2coa_m -> HC01407_m	0.0811101	Fatty acid oxidation
r0733	nad_m + HC01407_m -> h_m + nadh_m + HC01408_m	0.0811101	Fatty acid oxidation
ARSA	h2o_l + sgalside_hs_l -> h_l + galside_hs_l + so4_l	0.0811096	Sphingolipid metabolism
GAL3ST11	paps_g + galside_hs_g -> h_g + pap_g + sgalside_hs_g	0.0811096	Sphingolipid metabolism
SGALSIDEtg	sgalside_hs_c <=> sgalside_hs_g	0.0811096	Transport, golgi apparatus
SGALSIDEtl	sgalside_hs_c <=> sgalside_hs_l	0.0811096	Transport, lysosomal
THMPPtm_cho	2 h2o_m + thmpp_c -> 2 h2o_c + thmpp_m	0.0809624	Transport, mitochondrial
THMMPtm_cho	h2o_m + thmmp_c <=> h2o_c + thmmp_m	0.0809624	Transport, mitochondrial
TDPm	h2o_m + thmpp_m -> h_m + pi_m + thmmp_m	0.0809624	Thiamine metabolism
HC02194c	h_c + nadph_c + 7klitchol_c -> nadp_c + HC02194_c	0.0808511	Bile acid synthesis
FAOXC61C4x	nad_x + coa_x + h2o_x + hx2coa_x -> h_x + nadh_x + accoa_x + btcoa_x	0.0806543	Fatty acid oxidation
EX_cholp_e	cholp_e ->	0.0806452	Extracellular exchange
CHOLPtr	cholp_e <=> cholp_c	0.0806452	Transport, extracellular
DPMVD	atp_c + 5dpmev_c -> adp_c + pi_c + co2_c + ipdp_c	0.0805028	Squalene and cholesterol synthesis
PMEVK	atp_c + 5pmev_c -> adp_c + 5dpmev_c	0.0805028	Squalene and cholesterol synthesis
MEVK1	atp_c + mev__R_c -> h_c + adp_c + 5pmev_c	0.0805028	Squalene and cholesterol synthesis
PROPHEt	h_e + prophe_e <=> h_c + prophe_c	0.0804598	Transport, extracellular
PROPHEr	h2o_c + prophe_c <=> phe__L_c + pro__L_c	0.0804598	Peptide metabolism
EX_prophe_e	prophe_e ->	0.0804598	Extracellular exchange
CERT1tn	crm_hs_c <=> crm_hs_n	0.0802117	Transport, nuclear
GALSIDEtn	galside_hs_c <=> galside_hs_n	0.0802117	Transport, nuclear
UDPGALt2n	udpgal_c -> udpgal_n	0.0802117	Transport, nuclear
RE2677N_1	udpgal_n + crm_hs_n -> h_n + udp_n + galside_hs_n	0.0802117	Glycosphingolipid metabolism
PTE2x	pmtcoa_x + h2o_x -> h_x + coa_x + hdca_x	0.0802013	Fatty acid oxidation
DOLGPP_Ler	h2o_r + 0.1 dolglcp__L_r -> h_r + 0.1 dolp__L_r + glc__D_r	0.0800328	N-glycan synthesis
FAOXC12DCTc	c12dc_x <=> c12dc_c	0.0798676	Fatty acid oxidation
FAOXC12DCx	crn_x + c12dccoa_x <=> coa_x + c12dc_x	0.0798676	Fatty acid oxidation
Rtotaltg	Rtotal_c <=> Rtotal_g	0.0798345	Transport, golgi apparatus
GPAM_hs_1	Rtotalcoa_c + glyc3p_c -> 2 h_c + coa_c + alpa_hs_c	0.0797422	Triacylglycerol synthesis
r0994	C02528_c <=> C02528_r	0.0795488	Transport, endoplasmic reticular
NTD2e	h2o_e + ump_e -> pi_e + uri_e	0.0790319	Nucleotide interconversion
NDP7ex	h2o_e + udp_e -> h_e + pi_e + ump_e	0.0786829	Nucleotide interconversion
SEBCOAPET	h2o_x + sebcoa_x -> h_x + coa_x + sebacid_x	0.0786385	Fatty acid oxidation
SEBACIDTD	sebacid_x <=> sebacid_c	0.0786385	Fatty acid oxidation
r0650	atp_r + coa_r + C02528_r -> amp_r + ppi_r + dcholcoa_r	0.078623	Bile acid synthesis
r1018	dcholcoa_r <=> dcholcoa_c	0.078623	Transport, endoplasmic reticular
RE2625C	nad_c + xoltetrol_c <=> h_c + nadh_c + CE4872_c	0.0785066	Bile acid synthesis
HMR_6834	nadp_c + i_c + CE2866_c <=> nadph_c + HC02187_c	0.0779871	Phenylalanine metabolism
HMR_6826	nadp_c + i_c + CE2866_c <=> nadph_c + triodthy_c	0.0779871	Phenylalanine metabolism
TRIODTHYSULT	paps_c + triodthy_c -> h_c + pap_c + triodthysuf_c	0.0779871	Tyrosine metabolism
EX_bilirub_e	bilirub_e ->	0.0778443	Extracellular exchange
HMR_2973	atp_r + coa_r + docosac_r -> amp_r + ppi_r + docoscoa_r	0.077745	Fatty acid synthesis
r2173	hco3_c + HC02193_e + HC02200_c -> hco3_e + HC02193_c + HC02200_e	0.0774995	Transport, extracellular
FAOXC204184m	h2o_m + nad_m + coa_m + fad_m + eicostetcoa_m -> h_m + nadh_m + accoa_m + fadh2_m + strdnccoa_m	0.0774161	Fatty acid oxidation
FAOXC162C142m	h2o_m + nad_m + coa_m + fad_m + hexddcoa_m -> h_m + nadh_m + accoa_m + fadh2_m + tetdecdicoa_m	0.0771271	Fatty acid oxidation
FAOXC182C162m	h2o_m + nad_m + coa_m + fad_m + lnlccoa_m -> h_m + nadh_m + accoa_m + fadh2_m + hexddcoa_m	0.0771271	Fatty acid oxidation
NDP8ex	h2o_e + utp_e -> h_e + pi_e + udp_e	0.0769874	Nucleotide interconversion
r0892	utp_c <=> utp_e	0.076891	Transport, extracellular
HMR_0793	h2o_l + galside_hs_l -> crm_hs_l + glc__D_l	0.0766768	Glycosphingolipid metabolism
r2392	h_c + HC00342_c + oxa_m -> h_m + oxa_c + HC00342_m	0.076344	Transport, mitochondrial
LPS3	h2o_c + mag_hs_c -> h_c + Rtotal2_c + glyc_c	0.0762352	Triacylglycerol synthesis
RE1915C	cys__L_c + dopaqn_c <=> CE1261_c	0.0762048	Tyrosine metabolism
CE1261t	CE1261_c <=> CE1261_e	0.0760788	Transport, extracellular
FPGS5	atp_c + glu__L_c + 5dhf_c -> h_c + adp_c + pi_c + 6dhf_c	0.0760197	Folate metabolism
r2503	h2o_c + atp_c + arachdcoa_c -> h_c + adp_c + pi_c + arachdcoa_x	0.0759627	Transport, peroxisomal
GLCtly	glc__D_l -> glc__D_c	0.0759377	Transport, lysosomal
NDP7er	h2o_r + udp_r -> h_r + pi_r + ump_r	0.0758271	Nucleotide interconversion
FAS120COA	3 h_c + 2 nadph_c + malcoa_c + dcacoa_c -> h2o_c + 2 nadp_c + co2_c + coa_c + ddcacoa_c	0.0754913	Fatty acid synthesis
RE3180C	co2_c + 3 C05109_c <=> 2 h2o_c + 3 CE2313_c + 4 CE5049_c	0.0752351	Cholesterol metabolism
RE3181C	co2_c + 3 lanost_c -> 2 h2o_c + 3 44mctr_c + 4 CE5049_c	0.0752351	Cholesterol metabolism
FA160tp	hdca_c -> hdca_x	0.075194	Transport, peroxisomal
HMR_6365	2 na1_e + din_e -> 2 na1_c + din_c	0.0750048	Transport, extracellular
EHGLAT2m	e4hglu_m + oaa_m -> asp__L_m + 4h2oglt_m	0.0749331	Arginine and proline metabolism
URSCHOLCOAc	atp_c + coa_c + HC02194_c -> amp_c + ppi_c + urscholcoa_c	0.0749186	Bile acid synthesis
PGMT	g1p_c <=> g6p_c	0.0748955	Glycolysis/gluconeogenesis
APOCF	apoC_c + lys__L_c -> h2o_c + h_c + apoC_Lys_c	0.0748234	Biotin metabolism
BTNPL	apoC_Lys_c + btamp_c -> h_c + amp_c + apoC_Lys_btn_c	0.0748234	Biotin metabolism
BACCL	h_c + atp_c + btn_c -> ppi_c + btamp_c	0.0748234	Biotin metabolism
APOC_LYS_BTNP	h2o_c + apoC_Lys_btn_c -> apoC_c + biocyt_c	0.0748234	Biotin metabolism
GBAl	h2o_l + gluside_hs_l -> crm_hs_l + glc__D_l	0.0744215	Sphingolipid metabolism
NTD7e	h2o_e + amp_e -> adn_e + pi_e	0.0743228	Nucleotide interconversion
KAT180_m	coa_m + 3ohodcoa_m -> accoa_m + pmtcoa_m	0.0742866	Fatty acid oxidation
HMR_3116	h2o_m + od2coa_m -> CE2248_m	0.0742866	Fatty acid oxidation
HMR_3117	nad_m + CE2248_m -> h_m + nadh_m + 3ohodcoa_m	0.0742866	Fatty acid oxidation
RE3134C	h_c + nadph_c + CE2313_c <=> nadp_c + CE2314_c	0.0742678	Cholesterol metabolism
GUACYC	gtp_c -> 35cgmp_c + ppi_c	0.0740979	Nucleotide interconversion
LEUKTRB4WCOOHt	h2o_c + atp_c + leuktrB4wcooh_c -> h_c + adp_c + pi_c + leuktrB4wcooh_e	0.0740347	Transport, extracellular
EX_leuktrB4wcooh_e	leuktrB4wcooh_e ->	0.0740347	Extracellular exchange
SEBACACT	atp_c + coa_c + sebacid_c -> amp_c + ppi_c + sebcoa_c	0.0739437	Fatty acid oxidation
C10DCc	crn_c + sebcoa_c <=> coa_c + c10dc_c	0.0739437	Fatty acid oxidation
MI1345PP	h2o_c + mi1345p_c -> pi_c + mi134p_c	0.0738826	Inositol phosphate metabolism
CYSGLYPTASEe_1	h2o_e + 5cysgly34dhphe_e -> gly_e + CE1261_e	0.0738578	Tyrosine metabolism
HMR_2602	coa_c + M01729_c <=> crn_c + ddcacoa_c	0.0735636	Fatty acid oxidation
HMR_2604	coa_m + M01729_m <=> crn_m + ddcacoa_m	0.0735636	Transport, mitochondrial
HMR_2603	crn_c + M01729_m <=> crn_m + M01729_c	0.0735636	Transport, mitochondrial
C10DCCACT	c10dc_x <=> c10dc_c	0.0726721	Fatty acid oxidation
SEBCOACROT	crn_x + sebcoa_x <=> coa_x + c10dc_x	0.0726721	Fatty acid oxidation
r2399	h_c + lys__L_c + arg__L_m -> h_m + lys__L_m + arg__L_c	0.0723368	Transport, mitochondrial
ATVLAChr	h2o_r + atvlacgluc_r -> glcur_r + atvlac_r	0.0722311	Drug metabolism
ATVLACGLCURhc	udpglcur_r + atvlac_r -> h_r + udp_r + atvlacgluc_r	0.0722311	Drug metabolism
EX_whhdca_e	whhdca_e ->	0.072	Extracellular exchange
WHHDCAte	whhdca_e <=> whhdca_c	0.072	Transport, extracellular
FACOAL205	atp_c + coa_c + tmndnc_c -> amp_c + ppi_c + tmndnccoa_c	0.0719813	Fatty acid oxidation
ADPACTD	adpac_x <=> adpac_c	0.0718537	Fatty acid oxidation
ADPCOAPTE	h2o_x + adpcoa_x -> h_x + coa_x + adpac_x	0.0718537	Fatty acid oxidation
FACOAE120	h2o_c + ddcacoa_c -> h_c + coa_c + ddca_c	0.0718443	Fatty acid oxidation
HMR_2994	atp_r + coa_r + dlnlcg_r -> amp_r + ppi_r + dlnlcgcoa_r	0.0718334	Fatty acid synthesis
HMR_1306	HC02217_c <=> HC02217_r	0.0717629	Transport, endoplasmic reticular
EX_HC02217_e	HC02217_e ->	0.0717629	Extracellular exchange
DM_Ser_Gly_Ala_X_Gly_l	Ser_Gly_Ala_X_Gly_l ->	0.0716253	Intracellular demand
SK_gly_c	gly_c ->	0.0714286	Intracellular source/sink
FACOAE180	h2o_c + stcoa_c <=> h_c + coa_c + ocdca_c	0.0713893	Fatty acid synthesis
GALSIDEtg	galside_hs_c <=> galside_hs_g	0.0712695	Transport, golgi apparatus
r1495	2 na1_e + C02528_e -> 2 na1_c + C02528_c	0.0711701	Transport, extracellular
FAS180	3 h_c + 2 nadph_c + hdca_c + malcoa_c -> h2o_c + 2 nadp_c + co2_c + coa_c + ocdca_c	0.0708288	Fatty acid synthesis
HMR_4782	o2_c + h_c + 4hpro_LT_c -> 2 h2o_c + 1p3h5c_c	0.070805	Arginine and proline metabolism
HMR_3296	h_m + nadh_m + dec24dicoa_m -> nad_m + dece3coa_m	0.0708027	Fatty acid oxidation
ADNCYC	atp_c -> ppi_c + camp_c	0.0707804	Nucleotide interconversion
DM_4hpro_LT_m	4hpro_LT_m ->	0.070615	Intracellular demand
COAtl	coa_c <=> coa_l	0.0704961	Transport, lysosomal
DPCOAtl	dpcoa_l <=> dpcoa_c	0.0704961	Transport, lysosomal
LAPCOAl	h2o_l + coa_l -> pi_l + dpcoa_l	0.0704961	CoA catabolism
MVLACc	h_c + mev__R_c -> h2o_c + mvlac_c	0.0704352	Cholesterol metabolism
MVLACte	mvlac_c -> mvlac_e	0.0704352	Transport, extracellular
EX_mvlac_e	mvlac_e ->	0.0704352	Extracellular exchange
SK_crvnc_c	crvnc_c ->	0.0704225	Intracellular source/sink
DOLGLCP_Lter	0.1 dolglcp__L_c -> 0.1 dolglcp__L_r	0.0703878	N-glycan synthesis
UDPDOLPT_L	0.1 dolp__L_c + udpg_c -> udp_c + 0.1 dolglcp__L_c	0.0703878	N-glycan synthesis
sink_3aib_m	3aib_m ->	0.0703565	#N/A
AK2LGCHOLt	ak2lgchol_hs_e -> ak2lgchol_hs_c	0.0701991	Transport, extracellular
DSAT	sphgn_c + Rtotalcoa_c -> h_c + coa_c + dhcrm_hs_c	0.070094	Sphingolipid metabolism
FACOAE1839Z12Z15Z	h2o_c + lnlncacoa_c -> h_c + coa_c + lnlnca_c	0.0699626	Fatty acid oxidation
r2160	hco3_c + tchola_e + HC02199_c -> hco3_e + tchola_c + HC02199_e	0.0699168	Transport, extracellular
EICOSTETCPT2	coa_m + eicostetcrn_m <=> crn_m + eicostetcoa_m	0.0697821	Fatty acid oxidation
EICOSTETCPT1	crn_c + eicostetcoa_c <=> coa_c + eicostetcrn_c	0.0697821	Fatty acid oxidation
10FTHF7GLUtl	10fthf7glu_c -> 10fthf7glu_l	0.0697716	Transport, lysosomal
GGH_10FTHF7GLUl	10fthf7glu_l + h2o_l -> 10fthf6glu_l + glu__L_l	0.0697716	Folate metabolism
GGTe_1	h2o_e + CE5026_e <=> glu__L_e + 5cysgly34dhphe_e	0.0696586	Tyrosine metabolism
DHCRMtg	dhcrm_hs_c -> dhcrm_hs_g	0.0696382	Transport, golgi apparatus
ACER22g	h2o_g + dhcrm_hs_g -> Rtotal_g + sphgn_g	0.0696382	Sphingolipid metabolism
SPHGNtg	sphgn_c <=> sphgn_g	0.0696382	Transport, golgi apparatus
HMR_7257	dolp__L_r -> dolp__L_c	0.0696279	Transport, endoplasmic reticular
LYSACm	accoa_m + lys__L_m -> h_m + coa_m + aclys_m	0.0695129	Lysine metabolism
ACLYStm	aclys_m <=> aclys_c	0.0695129	Transport, extracellular
CE5026t	h2o_c + atp_c + CE5026_c -> h_c + adp_c + pi_c + CE5026_e	0.0694673	Transport, extracellular
C8DCc	crn_c + sbcoa_c <=> coa_c + c8dc_c	0.0692865	Fatty acid oxidation
HC02195te	h2o_c + atp_c + HC02195_c -> h_c + adp_c + pi_c + HC02195_e	0.0690453	Bile acid synthesis
SFGTHi	h2o_c + Sfglutth_c -> h_c + for_c + gthrd_c	0.0687831	Tyrosine metabolism
r0962	fol_c -> fol_m	0.0686503	Transport, mitochondrial
r0514	nadph_m + fol_m -> nadp_m + dhf_m	0.0686503	Folate metabolism
FPGS8	10fthf5glu_c + atp_c + glu__L_c -> 10fthf6glu_c + h_c + adp_c + pi_c	0.0686157	Folate metabolism
AACOAT	atp_c + coa_c + acac_c -> amp_c + ppi_c + aacoa_c	0.0685243	Propanoate metabolism
FAOXC160140x	nad_x + coa_x + pmtcoa_x + o2_x + h2o_x -> h_x + nadh_x + accoa_x + tdcoa_x + h2o2_x	0.0684134	Fatty acid oxidation
HSD3B3r	h_r + nadph_r + eandrstrn_r -> h2o_r + nadp_r + andrstandn_r	0.0684095	Steroid metabolism
DHCRD2	dhcrm_hs_c + fad_c -> crm_hs_c + fadh2_c	0.0681366	Sphingolipid metabolism
RE1916C	gthrd_c + dopaqn_c <=> CE5026_c	0.0681115	Tyrosine metabolism
sink_arachd_c	arachd_c ->	0.0681004	#N/A
SUBERCACT	c8dc_x <=> c8dc_c	0.0680225	Fatty acid oxidation
SUBERCROT	crn_x + sbcoa_x <=> coa_x + c8dc_x	0.0680225	Fatty acid oxidation
EX_prostge1_e	prostge1_e ->	0.0678879	Extracellular exchange
AGPAT4	alpa_hs_c + lnlccoa_c -> coa_c + pa_hs_c	0.0677587	Glycerophospholipid metabolism
r2177	hco3_c + HC02201_c + HC02194_e -> hco3_e + HC02201_e + HC02194_c	0.0677076	Transport, extracellular
P5CRm	2 h_m + nadph_m + 1pyr5c_m -> nadp_m + pro__L_m	0.0675768	Arginine and proline metabolism
HMR_2982	atp_r + coa_r + strdnc_r -> amp_r + ppi_r + strdnccoa_r	0.0675451	Fatty acid synthesis
HMR_3003	atp_r + coa_r + M00021_r -> amp_r + ppi_r + M00023_r	0.0674411	Fatty acid synthesis
HMR_3682	chsterol_r + M00023_r -> coa_r + M01461_r	0.0674411	Cholesterol metabolism
HMR_3741	h2o_r + M01461_r -> h_r + chsterol_r + M00021_r	0.0674411	Cholesterol metabolism
HC02196te	h2o_c + atp_c + HC02196_c -> h_c + adp_c + pi_c + HC02196_e	0.0674122	Bile acid synthesis
PHEPHEt	h_e + phephe_e <=> h_c + phephe_c	0.0673877	Transport, extracellular
PHEPHEr	h2o_c + phephe_c <=> 2 phe__L_c	0.0673877	Peptide metabolism
EX_phephe_e	phephe_e ->	0.0673877	Extracellular exchange
ADPACDAc	atp_c + coa_c + adpac_c -> amp_c + ppi_c + adpcoa_c	0.067282	Fatty acid oxidation
C6DCc	crn_c + adpcoa_c <=> coa_c + c6dc_c	0.067282	Fatty acid oxidation
RBFK	atp_c + ribflv_c -> h_c + adp_c + fmn_c	0.0672637	Vitamin B2 metabolism
ACLYSHYc	h2o_c + aclys_c <=> ac_c + lys__L_c	0.0672321	Lysine metabolism
NNATn	atp_n + h_n + nicrnt_n -> ppi_n + dnad_n	0.0672202	NAD metabolism
NICRNTtn	nicrnt_c <=> nicrnt_n	0.0672202	Transport, nuclear
HMR_0272	h2o_c + M00116_c -> h_c + coa_c + M00115_c	0.0666667	Fatty acid oxidation
FACOAL191	atp_c + coa_c + prist_c -> amp_c + ppi_c + pristcoa_c	0.0663815	Fatty acid oxidation
ILETA	akg_c + ile__L_c <=> glu__L_c + 3mop_c	0.0663723	Valine, leucine, and isoleucine metabolism
ILETAm	akg_m + ile__L_m <=> glu__L_m + 3mop_m	0.0663723	Valine, leucine, and isoleucine metabolism
3MOPt2im	h_c + 3mop_c -> h_m + 3mop_m	0.0663723	Transport, mitochondrial
ILEtmi	ile__L_m <=> ile__L_c	0.0663723	Transport, mitochondrial
FAOXC122m	3ddecdicoa_m -> 2ddecdicoa_m	0.0661829	Fatty acid oxidation
FAOXC122C101m	h2o_m + nad_m + coa_m + 2ddecdicoa_m -> h_m + nadh_m + accoa_m + dece4coa_m	0.0661829	Fatty acid oxidation
FAOXC142C122m	h2o_m + nad_m + coa_m + fad_m + tetdecdicoa_m -> h_m + nadh_m + accoa_m + fadh2_m + 3ddecdicoa_m	0.0661829	Fatty acid oxidation
C6DCCACT	c6dc_x <=> c6dc_c	0.0660744	Fatty acid oxidation
ADPCOACROT	crn_x + adpcoa_x <=> coa_x + c6dc_x	0.0660744	Fatty acid oxidation
CE1401te	CE1401_c <=> CE1401_e	0.0660134	Transport, extracellular
EX_CE1401_e	CE1401_e ->	0.0660134	Extracellular exchange
RE1933C	h2o_c + CE1401_c <=> h_c + hcys__L_c	0.0660134	Methionine and cysteine metabolism
PHEATB0tc	2 na1_e + cl_e + phe__L_e -> 2 na1_c + cl_c + phe__L_c	0.0659439	Transport, extracellular
DGULND	h_c + 3dhguln_c <=> co2_c + xylu__L_c	0.0656582	Pentose phosphate pathway
GULN3D	nad_c + guln__L_c <=> h_c + nadh_c + 3dhguln_c	0.0656582	Pentose phosphate pathway
CHOLESTle_1	h2o_e + xolest2_hs_e -> h_e + chsterol_e + Rtotal_e	0.0656135	Transport, extracellular
HMR_1927	o2_m + h_m + nadph_m + chsterol_m -> h2o_m + nadp_m + M00606_m	0.0654762	Steroid metabolism
HMR_1929	o2_m + h_m + nadph_m + M00579_m -> 2 h2o_m + nadp_m + 4mptnl_m + prgnlone_m	0.0654762	Steroid metabolism
HMR_1928	o2_m + h_m + nadph_m + M00606_m -> h2o_m + nadp_m + M00579_m	0.0654762	Steroid metabolism
RE3490C	15HPET_c <=> h2o_c + CE7082_c	0.0653846	Eicosanoid metabolism
EX_CE7082_e	CE7082_e ->	0.0653846	Extracellular exchange
VLCS2r	atp_r + coa_r + dhcholestanate_r -> dhcholestancoa_r + amp_r + ppi_r	0.0653061	Bile acid synthesis
r1011	dhcholestanate_c -> dhcholestanate_r	0.0653061	Transport, endoplasmic reticular
r1012	h2o_r + dhcholestancoa_r + atp_r -> dhcholestancoa_x + adp_r + h_r + pi_r	0.0653061	Transport, peroxisomal
r0511	o2_c + 2 h_c + stcoa_c + 2 HC00619_c -> 2 h2o_c + odecoa_c + 2 HC00617_c	0.0652174	Miscellaneous
BTNPLm	apoC_Lys_m + btamp_m -> h_m + amp_m + apoC_Lys_btn_m	0.0651228	Biotin metabolism
APOCFm	apoC_m + lys__L_m -> h2o_m + h_m + apoC_Lys_m	0.0651228	Biotin metabolism
BACCLm	h_m + atp_m + btn_m -> ppi_m + btamp_m	0.0651228	Biotin metabolism
APOC_LYS_BTNPm	h2o_m + apoC_Lys_btn_m -> apoC_m + biocyt_m	0.0651228	Biotin metabolism
BTNDm	h2o_m + biocyt_m -> lys__L_m + btn_m	0.0651228	Biotin metabolism
r2389	h_c + akg_m + HC00342_c -> h_m + akg_c + HC00342_m	0.0649827	Transport, mitochondrial
PETOHMm_hs	3 amet_m + pe_hs_m -> 3 h_m + 3 ahcys_m + pchol_hs_m	0.064938	Glycerophospholipid metabolism
G6PPer	h2o_r + g6p_r -> glc__D_r + pi_r	0.0648715	Glycolysis/gluconeogenesis
r0023	nadh_c + 2 HC00617_c -> h_c + nad_c + 2 HC00619_c	0.0648464	Miscellaneous
r0510	o2_c + 2 h_c + pmtcoa_c + 2 HC00619_c -> 2 h2o_c + hdcoa_c + 2 HC00617_c	0.0647182	Miscellaneous
r2261	hco3_c + HC02200_c + HC02203_e -> hco3_e + HC02200_e + HC02203_c	0.0645074	Transport, extracellular
FACOAL184	atp_c + coa_c + strdnc_c -> amp_c + ppi_c + strdnccoa_c	0.0645027	Fatty acid oxidation
PMI12346PHn	h2o_n + ppmi12346p_n -> h_n + minohp_n + pi_n	0.0644481	Inositol phosphate metabolism
MINOHPtn	minohp_c <=> minohp_n	0.0644481	Transport, nuclear
PPMI12346Ptn	ppmi12346p_c <=> ppmi12346p_n	0.0644481	Transport, nuclear
HMR_1500	3 h_c + nadp_c + 4mzym_int2_c <=> nadph_c + HC02110_c	0.064149	Cholesterol metabolism
C14STR	h_c + nadph_c + 44mctr_c -> nadp_c + 44mzym_c	0.064149	Cholesterol metabolism
RE2410C	h_c + nadph_c + ddsmsterol_c <=> nadp_c + dsmsterol_c	0.064149	Cholesterol metabolism
HMR_1509	h_c + nadph_c + M01067_c -> nadp_c + zymst_c	0.064149	Cholesterol metabolism
HMR_1505	nadp_c + M00955_c -> h_c + nadph_c + co2_c + M01067_c	0.064149	Cholesterol metabolism
HMR_1490	o2_c + h_c + nadph_c + 44mzym_c -> h2o_c + nadp_c + M00961_c	0.064149	Cholesterol metabolism
HMR_1516	o2_c + h_c + nadph_c + chlstol_c -> 2 h2o_c + nadp_c + ddsmsterol_c	0.064149	Cholesterol metabolism
HMR_1502	o2_c + h_c + nadph_c + HC02110_c -> h2o_c + nadp_c + M00963_c	0.064149	Cholesterol metabolism
HMR_1494	o2_c + h_c + nadph_c + M00957_c -> h2o_c + nadp_c + 4mzym_int1_c	0.064149	Cholesterol metabolism
HMR_1504	o2_c + h_c + nadph_c + M00959_c -> h2o_c + nadp_c + M00955_c	0.064149	Cholesterol metabolism
HMR_1493	o2_c + h_c + nadph_c + M00961_c -> 2 h2o_c + nadp_c + M00957_c	0.064149	Cholesterol metabolism
HMR_1503	o2_c + h_c + nadph_c + M00963_c -> 2 h2o_c + nadp_c + M00959_c	0.064149	Cholesterol metabolism
CHLSTI_1	zymst_c -> chlstol_c	0.064149	Cholesterol metabolism
r1260	atp_r + coa_r + lnlncg_r -> amp_r + ppi_r + lnlncgcoa_r	0.0641041	Fatty acid oxidation
DRBK	atp_c + drib_c -> h_c + adp_c + 2dr5p_c	0.0640732	Pentose phosphate pathway
FPGS9	10fthf6glu_c + atp_c + glu__L_c -> 10fthf7glu_c + h_c + adp_c + pi_c	0.063886	Folate metabolism
EX_HC02180_e	HC02180_e ->	0.0636042	Extracellular exchange
r1877	na1_e + thr__L_e + pro__L_c -> na1_c + thr__L_c + pro__L_e	0.0635761	Transport, extracellular
r0993	h2o_c + atp_c + C02528_c -> h_c + adp_c + pi_c + C02528_e	0.0634205	Transport, extracellular
HMR_0268	h2o_c + M00127_c -> h_c + coa_c + elaid_c	0.0632911	Fatty acid oxidation
FAOXC24C22x	nad_x + coa_x + ttccoa_x + o2_x + h2o_x -> h_x + nadh_x + accoa_x + h2o2_x + docoscoa_x	0.0630915	Fatty acid oxidation
r1797	na1_e + cys__L_e + trp__L_c -> na1_c + cys__L_c + trp__L_e	0.0630279	Transport, extracellular
A4GALTc	galgluside_hs_c + udpgal_c -> h_c + thcrm_hs_c + udp_c	0.0628917	Sphingolipid metabolism
HMR_0827	udpacgal_c + gm3_hs_c -> h_c + udp_c + gm2_hs_c	0.0624743	Glycosphingolipid metabolism
SK_phe__L_c	phe__L_c ->	0.0621617	Intracellular source/sink
ACACT5m	accoa_m + dcacoa_m <=> coa_m + 3oddcoa_m	0.0618503	Fatty acid oxidation
HACD5m	h_m + nadh_m + 3oddcoa_m <=> nad_m + 3hddcoa_m	0.0618503	Fatty acid oxidation
BILGLCURtr	bilglcur_c <=> bilglcur_r	0.0618482	Transport, endoplasmic reticular
PTE3x	h2o_x + pristcoa_x -> h_x + coa_x + prist_x	0.0617306	Fatty acid oxidation
GBA	h2o_c + gluside_hs_c -> glc__D_c + crm_hs_c	0.0614607	Sphingolipid metabolism
LYSGLNPHEr	2 h2o_c + lysglnphe_c <=> gln__L_c + lys__L_c + phe__L_c	0.0614334	Peptide metabolism
LYSGLNPHEt	h_e + lysglnphe_e <=> h_c + lysglnphe_c	0.0614334	Transport, extracellular
EX_lysglnphe_e	lysglnphe_e ->	0.0614334	Extracellular exchange
TCDCA6AH	o2_c + nadph_c + tdchola_c -> h2o_c + nadp_c + thyochol_c	0.0612245	Bile acid synthesis
HMR_2495	o2_c + h_c + nadph_c + clpndcoa_c -> 2 h2o_c + nadp_c + c226coa_c	0.0611723	Fatty acid synthesis
EX_ach_e	ach_e ->	0.0611354	Extracellular exchange
UGT1A10r_1	bilirub_r + udpglcur_r <=> bilglcur_r + udp_r	0.0611196	Steroid metabolism
HMR_0807	h2o_c + gbside_hs_c -> thcrm_hs_c + acgal_c	0.0611026	Glycosphingolipid metabolism
ECOAH5m	3hddcoa_m <=> h2o_m + dd2coa_m	0.0610975	Fatty acid oxidation
r1690	na1_e + ala__L_e + met__L_c -> na1_c + ala__L_c + met__L_e	0.0610815	Transport, extracellular
r2391	h_c + mal__L_m + HC00342_c -> h_m + mal__L_c + HC00342_m	0.0610602	Transport, mitochondrial
HMR_0390	h2o_c + CE4854_c -> h_c + coa_c + M00260_c	0.0610206	Fatty acid oxidation
UGT1A10c	bilirub_c + udpglcur_c <=> udp_c + bilglcur_c	0.0609902	Heme degradation
ESTRONESt2	2 na1_e + estrones_e -> 2 na1_c + estrones_c	0.0609209	Transport, extracellular
SK_vitd3_c	vitd3_c ->	0.0608974	Intracellular source/sink
FACOAE1829Z12Z	h2o_c + lnlccoa_c -> h_c + coa_c + lnlc_c	0.0607583	Fatty acid oxidation
PCHOLPm_hs	h2o_m + pchol_hs_m -> h_m + pa_hs_m + chol_m	0.0607465	Glycerophospholipid metabolism
C204CPT2	coa_m + arachdcrn_m <=> crn_m + arachdcoa_m	0.0605902	Fatty acid oxidation
GM1tl	gm1_hs_e -> gm1_hs_l	0.0605607	Transport, extracellular
G5SADs	glu5sa_c -> h2o_c + h_c + 1pyr5c_c	0.0605368	Urea cycle
GLU5SAtmc	glu5sa_m <=> glu5sa_c	0.0605368	Transport, mitochondrial
HMR_0769	gluside_hs_c <=> gluside_hs_l	0.0604784	Transport, lysosomal
SK_xol7aone_c	xol7aone_c ->	0.0602606	Intracellular source/sink
FAS80COA_L	9 h_c + 6 nadph_c + accoa_c + 3 malcoa_c -> 3 h2o_c + 6 nadp_c + 3 co2_c + 3 coa_c + occoa_c	0.0599725	Fatty acid synthesis
TRPLYSt	h_e + trplys_e <=> h_c + trplys_c	0.05996	Transport, extracellular
TRPLYSr	h2o_c + trplys_c <=> lys__L_c + trp__L_c	0.05996	Peptide metabolism
EX_trplys_e	trplys_e ->	0.05996	Extracellular exchange
RE2666C_1	udpgal_c + galside_hs_c -> h_c + udp_c + digalside_hs_c	0.0598388	Glycosphingolipid metabolism
DHEAtr	dhea_r <=> dhea_c	0.0597956	Transport, endoplasmic reticular
R_group_phosphotase_2	atp_c + coa_c + Rtotal2_c -> amp_c + ppi_c + Rtotal2coa_c	0.0597913	Miscellaneous
3DHCDCHOLabc	h2o_c + atp_c + 3dhcdchol_c -> h_c + adp_c + pi_c + 3dhcdchol_e	0.0597321	Transport, extracellular
HMR_1477	o2_c + h_c + nadph_c + lanost_c -> h2o_c + nadp_c + M00939_c	0.0596685	Cholesterol metabolism
HMR_1478	o2_c + h_c + nadph_c + M00939_c -> 2 h2o_c + nadp_c + M00937_c	0.0596685	Cholesterol metabolism
HMR_1479	o2_c + nadph_c + M00937_c -> h2o_c + nadp_c + for_c + 44mctr_c	0.0596685	Cholesterol metabolism
r2410	h_c + lys__L_c + citr__L_m -> h_m + lys__L_m + citr__L_c	0.0596035	Transport, mitochondrial
HSD17B9r	1.5 o2_r + andrstrn_r + h_r + nadph_r -> 2 h2o_r + nadp_r + eandrstrn_r	0.0593974	Steroid metabolism
HMR_3233	coa_m + M00849_m -> accoa_m + M01141_m	0.0591854	Fatty acid oxidation
HMR_3230	fad_m + M01191_m -> fadh2_m + M03019_m	0.0591854	Fatty acid oxidation
HMR_3231	h2o_m + M03019_m -> M00172_m	0.0591854	Fatty acid oxidation
HMR_3232	nad_m + M00172_m -> h_m + nadh_m + M00849_m	0.0591854	Fatty acid oxidation
NORMETEt	normete__L_e <=> normete__L_c	0.0590431	Transport, extracellular
CYTK1m	atp_m + cmp_m <=> adp_m + cdp_m	0.0589341	Nucleotide interconversion
HMR_0828	h2o_c + gm2_hs_c -> acgal_c + gm3_hs_c	0.0588365	Glycosphingolipid metabolism
CYTDK2m	atp_m + cytd_m -> h_m + adp_m + cmp_m	0.0586748	Nucleotide interconversion
CYTDtm	cytd_c <=> cytd_m	0.0586748	Transport, mitochondrial
DOPACHRMISO	o2_c + 2 2c23dh56dhoxin_c -> 2 h2o_c + 2 L_dpchrm_c	0.058638	Tyrosine metabolism
EX_glcur_e	glcur_e ->	0.0585664	Extracellular exchange
GLCURtr	glcur_e <=> glcur_c	0.0585664	Transport, extracellular
DIGALSIDEtl	digalside_hs_c <=> digalside_hs_l	0.0585473	Transport, lysosomal
GLAl	h2o_l + digalside_hs_l -> galside_hs_l + gal_l	0.0585473	Sphingolipid metabolism
GLYCLTDym	h_m + nadph_m + glx_m -> nadp_m + glyclt_m	0.0585438	Glyoxylate and dicarboxylate metabolism
SMOX	h2o_c + o2_c + sprm_c -> bamppald_c + h2o2_c + spmd_c	0.0585188	Beta-Alanine metabolism
TMNDNCCOAtx	tmndnccoa_c <=> tmndnccoa_x	0.0584795	Transport, peroxisomal
ASAH1	h2o_l + crm_hs_l -> Rtotal_l + sphings_l	0.0580951	Sphingolipid metabolism
Rtotaltl	Rtotal_c <=> Rtotal_l	0.0580951	Transport, lysosomal
XYLK	atp_c + xylu__D_c -> h_c + adp_c + xu5p__D_c	0.0580193	Pentose phosphate pathway
PI345P3P	h2o_c + pail345p_hs_c -> pi_c + pail45p_hs_c	0.057836	Inositol phosphate metabolism
UDPGD	h2o_c + 2 nad_c + udpg_c -> 3 h_c + 2 nadh_c + udpglcur_c	0.057656	Starch and sucrose metabolism
FTHFDH	10fthf_c + h2o_c + nadp_c -> h_c + nadph_c + co2_c + thf_c	0.0576147	Folate metabolism
XYLTD_D	nad_c + xylt_c <=> h_c + nadh_c + xylu__D_c	0.0575983	Pentose phosphate pathway
NORMETEVESSte	2 h2o_c + 2 atp_c + 3 normete__L_c -> 2 h_c + 2 adp_c + 2 pi_c + 3 normete__L_e	0.0575968	Transport, extracellular
r2174	hco3_c + HC02193_e + HC02201_c -> hco3_e + HC02193_c + HC02201_e	0.0575751	Transport, extracellular
FAOXC120100m	h2o_m + nad_m + coa_m + fad_m + ddcacoa_m -> h_m + nadh_m + accoa_m + fadh2_m + dcacoa_m	0.0575451	Fatty acid oxidation
HMR_2985	atp_r + coa_r + clpnd_r -> amp_r + ppi_r + clpndcoa_r	0.057433	Fatty acid synthesis
HMR_3665	chsterol_r + clpndcoa_r -> coa_r + M01475_r	0.057433	Cholesterol metabolism
HMR_3724	h2o_r + M01475_r -> h_r + chsterol_r + clpnd_r	0.057433	Cholesterol metabolism
EX_chsterol_e	chsterol_e ->	0.0574163	Extracellular exchange
MI1PS	g6p_c -> mi1p__D_c	0.0573816	Inositol phosphate metabolism
GLUTAROAT3t	akg_e + glutar_c <=> akg_c + glutar_e	0.0569246	Transport, extracellular
GLUTARte	glutar_c -> glutar_e	0.0569246	Transport, extracellular
ACGALK2	acgal_c + itp_c -> h_c + acgal1p_c + idp_c	0.0569088	Aminosugar metabolism
HMR_0849	cmpacna_c + ga2_hs_c -> h_c + cmp_c + gm2_hs_c	0.0566556	Glycosphingolipid metabolism
FAOXC160	7 h2o_m + 7 nad_m + 7 coa_m + 7 fad_m + pmtcoa_m -> 7 h_m + 7 nadh_m + 8 accoa_m + 7 fadh2_m	0.0566449	Fatty acid oxidation
RE2759X	CE5125_x <=> CE5126_x	0.0566182	Fatty acid oxidation
RE3074X	coa_x + atp_x + prist_x -> amp_x + ppi_x + CE5125_x	0.0566182	Fatty acid oxidation
HMR_3491	CE5126_x <=> pristcoa_x	0.0566015	Fatty acid oxidation
r1784	na1_e + cys__L_c + tyr__L_e -> na1_c + cys__L_e + tyr__L_c	0.0565527	Transport, extracellular
HMR_0436	M00265_e -> M00265_c	0.0564852	Transport, extracellular
GLUSIDEtg	h2o_g + atp_g + gluside_hs_e -> h_g + gluside_hs_g + pi_g + adp_g	0.0563698	Transport, extracellular
EX_4hpro_LT_e	4hpro_LT_e ->	0.0560201	Extracellular exchange
HMR_0439	h2o_c + atp_c + M00265_c -> h_c + adp_c + pi_c + M00265_e	0.055812	Transport, extracellular
NEU24	h2o_c + gm1_hs_c -> acnam_c + ga1_hs_c	0.0556793	Sphingolipid metabolism
GBSIDEtl	gbside_hs_c <=> gbside_hs_l	0.0555951	Transport, lysosomal
GLYCLTtm	glyclt_c <=> glyclt_m	0.0554062	Transport, mitochondrial
r1454	h_c + 2obut_m -> h_m + 2obut_c	0.0550691	Transport, mitochondrial
GLUNm	h2o_m + gln__L_m -> glu__L_m + nh4_m	0.0548186	Glutamate metabolism
DIGALSIDEtg	digalside_hs_c <=> digalside_hs_g	0.0546913	Transport, golgi apparatus
B3GNT38g	udpgal_g + galside_hs_g -> h_g + udp_g + digalside_hs_g	0.0546913	Glycosphingolipid metabolism
SMVGLUCLAChep	simvgluc_r -> glcur_r + smv_r	0.0546075	Drug metabolism
SMVitr	smv_c <=> smv_r	0.0546075	Drug metabolism
SMVACIDitr	smvacid_c <=> smvacid_r	0.0546075	Drug metabolism
r2403	h_c + lys__L_c + orn_m -> h_m + orn_c + lys__L_m	0.0544905	Transport, mitochondrial
PROtm	pro__L_c -> pro__L_m	0.0544813	Transport, mitochondrial
PI4P3Kn	atp_n + pail4p_hs_n -> h_n + adp_n + pail34p_hs_n	0.0544218	Inositol phosphate metabolism
GTHS	atp_c + gly_c + glucys_c -> h_c + adp_c + pi_c + gthrd_c	0.0541159	Glutathione metabolism
r2275	hco3_c + HC02199_c + HC02208_e -> hco3_e + HC02199_e + HC02208_c	0.05409	Transport, extracellular
r1775	na1_e + hom__L_c + phe__L_e -> na1_c + hom__L_e + phe__L_c	0.0540889	Transport, extracellular
r2172	hco3_c + HC02193_e + HC02199_c -> hco3_e + HC02193_c + HC02199_e	0.0540681	Transport, extracellular
FAOXC200180x	nad_x + coa_x + o2_x + h2o_x + arachcoa_x -> h_x + nadh_x + accoa_x + h2o2_x + stcoa_x	0.0540541	Fatty acid oxidation
DNDPt37m	dtdp_m + dutp_c -> dtdp_c + dutp_m	0.0540391	Transport, mitochondrial
FACOAE140	h2o_c + tdcoa_c -> h_c + coa_c + ttdca_c	0.0538401	Fatty acid oxidation
GLYC_Rt	glyc__R_c <=> glyc__R_e	0.0538024	Transport, extracellular
EX_glyc__R_e	glyc__R_e ->	0.0538024	Extracellular exchange
SPRMS	ametam_c + spmd_c -> h_c + sprm_c + 5mta_c	0.0537729	Urea cycle
NEU22	h2o_c + gd1b_hs_c -> acnam_c + gm1_hs_c	0.0537359	Sphingolipid metabolism
G6PDA	h2o_c + gam6p_c -> nh4_c + f6p_c	0.0534831	Aminosugar metabolism
FAOXC2252053x	nad_x + coa_x + o2_x + h2o_x + dcsptn1coa_x -> h_x + nadh_x + accoa_x + h2o2_x + tmndnccoa_x	0.0534096	Fatty acid oxidation
HMR_3423	9 h2o_m + 9 nad_m + 9 coa_m + 7 fad_m + CE4843_m -> 9 h_m + 9 nadh_m + 10 accoa_m + 7 fadh2_m	0.0533804	Fatty acid oxidation
HMR_2768	crn_c + CE4843_c <=> coa_c + M01770_c	0.0533804	Fatty acid oxidation
HMR_2769	crn_c + M01770_m <=> crn_m + M01770_c	0.0533804	Transport, mitochondrial
HMR_2770	crn_m + CE4843_m <=> coa_m + M01770_m	0.0533804	Transport, mitochondrial
4HOXPACDOX_NADP	h2o_c + nadp_c + 4hoxpacd_c <=> 2 h_c + nadph_c + 4hphac_c	0.0533656	Tyrosine metabolism
4HALDD	h2o_c + nad_c + 4hoxpacd_c -> 2 h_c + nadh_c + 4hphac_c	0.0533655	Phenylalanine metabolism
2DR1PP	h2o_c + 2dr1p_c -> pi_c + drib_c	0.0533466	Pyrimidine catabolism
ATP1ter	atp_c + adp_r <=> adp_c + atp_r	0.0530846	Transport, endoplasmic reticular
r1842	na1_e + asn__L_e + trp__L_c -> na1_c + asn__L_c + trp__L_e	0.0527145	Transport, extracellular
CHOLPtl	cholp_c <=> cholp_l	0.0526882	Transport, lysosomal
SMPD3l	h2o_l + sphmyln_hs_l -> h_l + crm_hs_l + cholp_l	0.0526882	Sphingolipid metabolism
DHEASULT	paps_c + dhea_c -> h_c + pap_c + dheas_c	0.0526877	Steroid metabolism
EX_CE7172_e	CE7172_e ->	0.0526316	Extracellular exchange
EX_fald_e	fald_e ->	0.052506	Extracellular exchange
r1421	fald_e <=> fald_c	0.052506	Transport, extracellular
SMVHYDROhep	h2o_c + smv_c -> h_c + smvacid_c	0.0524683	Drug metabolism
EX_elaid_e	elaid_e ->	0.0523364	Extracellular exchange
CBPS	h2o_c + 2 atp_c + hco3_c + gln__L_c -> 2 h_c + 2 adp_c + pi_c + glu__L_c + cbp_c	0.0523087	Pyrimidine synthesis
SPHINGStl	sphings_c <=> sphings_l	0.0521779	Transport, lysosomal
BALAVECSEC_1	h2o_c + atp_c + ala_B_c -> h_c + adp_c + pi_c + ala_B_e	0.0521462	Transport, extracellular
KHK2	atp_c + xylu__D_c -> h_c + adp_c + xu1p__D_c	0.0520183	Glyoxylate and dicarboxylate metabolism
FBA4	xu1p__D_c <=> dhap_c + gcald_c	0.0520183	Glyoxylate and dicarboxylate metabolism
SK_gln__L_c	gln__L_c ->	0.0513784	Intracellular source/sink
NEU25	h2o_c + gm2_hs_c -> acnam_c + ga2_hs_c	0.051192	Sphingolipid metabolism
PI4PLC	h2o_c + pail4p_hs_c -> h_c + dag_hs_c + mi14p_c	0.0511062	Inositol phosphate metabolism
DPCOAKm	atp_m + dpcoa_m -> h_m + coa_m + adp_m	0.0510648	CoA synthesis
r0579	atp_m + ptth_m -> h_m + adp_m + pan4p_m	0.0510648	CoA synthesis
PTPATim	h_m + atp_m + pan4p_m -> ppi_m + dpcoa_m	0.0510648	CoA synthesis
r0973	ptth_m <=> ptth_c	0.0510648	Transport, mitochondrial
FACOAE1836Z9Z12Z	h2o_c + lnlncgcoa_c -> h_c + coa_c + lnlncg_c	0.0510554	Fatty acid oxidation
GLUCYS	atp_c + glu__L_c + cys__L_c -> h_c + adp_c + pi_c + glucys_c	0.0509731	Glutathione metabolism
EX_HC02205_e	HC02205_e ->	0.0509259	Extracellular exchange
HMR_6595	atp_c + pail35p_hs_c -> h_c + adp_c + pail345p_hs_c	0.0508773	Inositol phosphate metabolism
r1893	na1_e + asn__L_c + hom__L_e -> na1_c + asn__L_e + hom__L_c	0.0506716	Transport, extracellular
H2O2syn	o2_c + h_c + nadph_c -> h2o2_c + nadp_c	0.0503729	Tyrosine metabolism
HMR_0292	CE2510_e -> CE2510_c	0.0503115	Transport, extracellular
HMR_4783	o2_m + h_m + 4hpro_LT_m -> 2 h2o_m + 1p3h5c_m	0.0502554	Arginine and proline metabolism
FAEL184	o2_c + 5 h_c + 4 nadph_c + strdnccoa_c + malcoa_c -> 3 h2o_c + 4 nadp_c + co2_c + coa_c + eicostetcoa_c	0.0501629	Fatty acid synthesis
NDPK3m	atp_m + cdp_m <=> adp_m + ctp_m	0.0500859	Nucleotide interconversion
CDSm	h_m + pa_hs_m + ctp_m -> ppi_m + cdpdag_hs_m	0.0500859	Glycerophospholipid metabolism
r1150	pi_l -> pi_c	0.0500744	Transport, lysosomal
NTD5m	h2o_m + dtmp_m -> pi_m + thymd_m	0.0498857	Nucleotide interconversion
r2255	hco3_c + bilglcur_e + HC02200_c -> hco3_e + bilglcur_c + HC02200_e	0.049879	Transport, extracellular
CDPDAGtm	cdpdag_hs_c <=> cdpdag_hs_m	0.0498599	Transport, mitochondrial
HMR_0821	h2o_c + ga2_hs_c -> galgluside_hs_c + acgal_c	0.0498269	Glycosphingolipid metabolism
CE2510t	h2o_c + atp_c + CE2510_c -> h_c + adp_c + pi_c + CE2510_e	0.0496745	Transport, extracellular
CERT1rt	crm_hs_c <=> crm_hs_r	0.0496362	Transport, endoplasmic reticular
GLNtm	gln__L_c -> gln__L_m	0.0496121	Transport, mitochondrial
ATPtg	atp_c + adp_g -> adp_c + atp_g	0.0495628	Transport, golgi apparatus
SPHMYLNtl2	h2o_l + atp_l + sphmyln_hs_e -> pi_l + h_l + sphmyln_hs_l + adp_l	0.04953	Transport, extracellular
XYLUDte	xylu__D_c <=> xylu__D_e	0.0491525	Transport, extracellular
EX_xylu__D_e	xylu__D_e ->	0.0491525	Extracellular exchange
DNDPt46m	dudp_m + dttp_c -> dttp_m + dudp_c	0.049031	Transport, mitochondrial
LPASE	h2o_c + lpchol_hs_c -> h_c + Rtotal_c + g3pc_c	0.0489195	Glycerophospholipid metabolism
HSD3B2r	h_r + nadh_r + eandrstrn_r -> h2o_r + nad_r + andrstandn_r	0.0486388	Steroid metabolism
FAOXC163Gm	3hexdtricoa_m -> 2hexdtricoa_m	0.0486355	Fatty acid oxidation
FAOXC163C164Gm	fad_m + 4hexdtricoa_m -> fadh2_m + hexdectecoa_m	0.0486355	Fatty acid oxidation
FAOXC164GC163m	h_m + nadph_m + hexdectecoa_m -> nadp_m + 3hexdtricoa_m	0.0486355	Fatty acid oxidation
FAOXC163GC142m	h2o_m + nad_m + coa_m + 2hexdtricoa_m -> h_m + nadh_m + accoa_m + tetdecdicoa_m	0.0486355	Fatty acid oxidation
Rtotalter	Rtotal_c <=> Rtotal_r	0.0485565	Transport, endoplasmic reticular
EX_ttdca_e	ttdca_e ->	0.0485175	Extracellular exchange
GLYOp	o2_x + h2o_x + gly_x -> h2o2_x + glx_x + nh4_x	0.0484694	Glycine, serine, alanine, and threonine metabolism
HMR_2007	o2_c + h_c + nadph_c + prgstrn_c -> 11docrtstrn_c + h2o_c + nadp_c	0.0484581	Steroid metabolism
EX_hexdiac_e	hexdiac_e ->	0.0482094	Extracellular exchange
PMI12346PS	atp_c + minohp_c -> adp_c + ppmi12346p_c	0.0480469	Inositol phosphate metabolism
CDIPTr	cdpdag_hs_c + inost_c <=> h_c + cmp_c + pail_hs_c	0.0480305	Glycerophospholipid metabolism
DNDPt20m	atp_m + dtdp_c -> atp_c + dtdp_m	0.0479864	Transport, mitochondrial
DNDPt59m	dgtp_c + dadp_m -> dadp_c + dgtp_m	0.047899	Transport, mitochondrial
SMS21e	pchol_hs_e + crm_hs_e -> dag_hs_e + sphmyln_hs_e	0.0478626	Sphingolipid metabolism
PA_HStm	pa_hs_c <=> pa_hs_m	0.0478175	Transport, mitochondrial
r2286	hco3_c + prostge1_e + HC02201_c -> hco3_e + prostge1_c + HC02201_e	0.0475688	Transport, extracellular
SPHK21c	atp_c + sphings_c -> h_c + adp_c + sphs1p_c	0.0473945	Sphingolipid metabolism
EX_crtstrn_e	crtstrn_e ->	0.0470446	Extracellular exchange
CRTSTRNt	crtstrn_e <=> crtstrn_c	0.0470446	Transport, extracellular
METS	5mthf_c + hcys__L_c -> h_c + met__L_c + thf_c	0.0470332	Methionine and cysteine metabolism
SPHMYLN_HsATPte	h2o_c + atp_c + sphmyln_hs_c -> h_c + adp_c + pi_c + sphmyln_hs_e	0.0468883	Transport, extracellular
r2382	h_c + cit_c + succ_m -> h_m + cit_m + succ_c	0.0468766	Transport, mitochondrial
RE3628M	dc2coa_m <=> dece3coa_m	0.046828	Fatty acid oxidation
HMR_1392	2 h_c + CE6232_c <=> h2o_r + CE6234_c	0.0467819	Transport, endoplasmic reticular
HMR_1390	2 o2_c + dlnlcg_c -> CE6232_c	0.0467819	Eicosanoid metabolism
RE3587C	CE6234_c <=> prostge1_c	0.0467819	Eicosanoid metabolism
HMR_0182	dcacoa_c <=> dcacoa_m	0.0465134	Transport, mitochondrial
HMR_6580	atp_g + pail_hs_g -> h_g + adp_g + pail5p_hs_g	0.0465124	Inositol phosphate metabolism
HMR_6584	h2o_g + pail5p_hs_g -> pi_g + pail_hs_g	0.0465124	Inositol phosphate metabolism
EX_acac_e	acac_e ->	0.046454	Extracellular exchange
RE3198C	h_c + nadh_c + L_dpchrm_c <=> nad_c + 2c23dh56dhoxin_c	0.0463169	Tyrosine metabolism
GGTAe2	h2o_e + gthrd_e <=> cgly_e + glu__L_e	0.0460819	Glutathione metabolism
CGLYt3_2	2 h_e + cgly_e -> 2 h_c + cgly_c	0.0460486	Transport, extracellular
GTHRDH_syn	h2o_c + gthrd_c <=> glu__L_c + cgly_c	0.0460484	Glutathione metabolism
r1892	na1_e + hom__L_e + pro__L_c -> na1_c + hom__L_c + pro__L_e	0.0459406	Transport, extracellular
C14770ATP	h2o_c + atp_c + C14770_c -> h_c + adp_c + pi_c + C14770_e	0.0458973	Transport, extracellular
RE2677R_1	crm_hs_r + udpgal_r -> h_r + udp_r + galside_hs_r	0.0458128	Glycosphingolipid metabolism
GALSIDEter	galside_hs_c <=> galside_hs_r	0.0458128	Transport, endoplasmic reticular
RE2677G_1	udpgal_g + crm_hs_g -> h_g + udp_g + galside_hs_g	0.0457433	Glycosphingolipid metabolism
CE1243ATP	h2o_c + atp_c + CE1243_c -> h_c + adp_c + pi_c + CE1243_e	0.0456554	Transport, extracellular
DPCOAK	atp_c + dpcoa_c -> h_c + adp_c + coa_c	0.0453508	CoA synthesis
HMR_0913	C01747_c <=> C01747_l	0.0453413	Transport, lysosomal
RE2717L	h2o_l + C01747_l -> sphings_l + gal_l	0.0453413	Glycosphingolipid metabolism
HMR_0912	udpgal_c + sphings_c <=> h_c + udp_c + C01747_c	0.0453413	Glycosphingolipid metabolism
ASP1DC	h_c + asp__L_c -> co2_c + ala_B_c	0.0452616	Beta-Alanine metabolism
6THFtl	6thf_c -> 6thf_l	0.0449759	Transport, lysosomal
r1017	h2o_x + atp_x + tchola_x -> h_x + adp_x + pi_x + tchola_e	0.0447943	Transport, extracellular
LYSLYSLYSr	2 h2o_c + lyslyslys_c <=> 3 lys__L_c	0.0446974	Peptide metabolism
LYSLYSLYSt	h_e + lyslyslys_e <=> h_c + lyslyslys_c	0.0446974	Transport, extracellular
EX_lyslyslys_e	lyslyslys_e ->	0.0446974	Extracellular exchange
PROD2m	fad_m + pro__L_m -> h_m + fadh2_m + 1pyr5c_m	0.0445044	Arginine and proline metabolism
EX_hdcecrn_e	hdcecrn_e ->	0.0444444	Extracellular exchange
GGH_6THFl	h2o_l + 6thf_l -> 5thf_l + glu__L_l	0.0444183	Folate metabolism
RIBFLVt3	h2o_c + atp_c + ribflv_e -> h_c + adp_c + pi_c + ribflv_c	0.0443996	Transport, extracellular
r2260	hco3_c + HC02199_c + HC02203_e -> hco3_e + HC02199_e + HC02203_c	0.0442694	Transport, extracellular
SO4t4_3	3 na1_e + so4_e -> 3 na1_c + so4_c	0.0441724	Transport, extracellular
PI4P5K	atp_c + pail4p_hs_c -> h_c + adp_c + pail45p_hs_c	0.0441579	Glycerophospholipid metabolism
HMR_1785	o2_r + h_r + nadph_r + chsterol_r -> h2o_r + nadp_r + xol27oh_r	0.044	Bile acid synthesis
EX_xol7aone_e	xol7aone_e ->	0.043956	Extracellular exchange
r2304	hco3_c + prostgh2_e + HC02201_c -> hco3_e + prostgh2_c + HC02201_e	0.0438694	Transport, extracellular
SPODMe	2 h_e + 2 o2s_e -> h2o2_e + o2_e	0.043793	ROS detoxification
7THFtl	7thf_c -> 7thf_l	0.0436427	Transport, lysosomal
GGH_7THFl	h2o_l + 7thf_l -> 6thf_l + glu__L_l	0.0436427	Folate metabolism
r1014	h2o_r + cholcoar_r + atp_r -> cholcoar_x + adp_r + h_r + pi_r	0.0436228	Transport, peroxisomal
DHCRMter	dhcrm_hs_c -> dhcrm_hs_r	0.0436114	Transport, endoplasmic reticular
ACER12r	h2o_r + dhcrm_hs_r -> sphgn_r + Rtotal_r	0.0436114	Exchange/demand reaction
EX_adrn_e	adrn_e ->	0.0434783	Extracellular exchange
SK_c226coa_c	c226coa_c ->	0.0434783	Intracellular source/sink
C120CPT1	crn_c + ddcacoa_c <=> coa_c + ddeccrn_c	0.0432692	Fatty acid oxidation
DDECCRNe	ddeccrn_c -> ddeccrn_e	0.0432692	Fatty acid oxidation
EX_ddeccrn_e	ddeccrn_e ->	0.0432692	Extracellular exchange
ACGALtlg	acgal_g <=> acgal_c	0.0432134	Transport, golgi apparatus
B3GNT36g	acgal_g + gbside_hs_g -> acgbgbside_hs_g + h2o_g	0.0432134	Sphingolipid metabolism
ACGBGBSIDEtg	acgbgbside_hs_c <=> acgbgbside_hs_g	0.0432134	Transport, golgi apparatus
ACGBGBSIDEtl	acgbgbside_hs_c <=> acgbgbside_hs_l	0.0432134	Transport, lysosomal
NAGAlby	h_l + acgbgbside_hs_l + udp_l -> gbside_hs_l + udpacgal_l	0.0432134	Sphingolipid metabolism
HMR_0830	h2o_c + gm1_hs_c -> gal_c + gm2_hs_c	0.0432075	Glycosphingolipid metabolism
7DHFtm	7dhf_m -> 7dhf_c	0.0431493	Transport, mitochondrial
FPGS6m	glu__L_m + 6dhf_m + atp_m -> h_m + 7dhf_m + adp_m + pi_m	0.0431493	Folate metabolism
SK_glu__L_c	glu__L_c ->	0.0430769	Intracellular source/sink
C14770UPKt	C14770_e -> C14770_c	0.0430069	Transport, extracellular
r0568	glucys_c -> cys__L_c + 5oxpro_c	0.0429936	Glutathione metabolism
EX_pi_e	pi_e ->	0.0427953	Extracellular exchange
EX_lneldccrn_e	lneldccrn_e ->	0.0426829	Extracellular exchange
GLYCLTDy	h_c + nadph_c + glx_c -> nadp_c + glyclt_c	0.0425809	Glyoxylate and dicarboxylate metabolism
HMR_0200	atp_c + coa_c + ttdcea_c -> amp_c + ppi_c + M00129_c	0.0424153	Fatty acid synthesis
HMR_0815	galgluside_hs_c + udpacgal_c -> h_c + udp_c + ga2_hs_c	0.0424075	Glycosphingolipid metabolism
RETH	h2o_c + retfa_c -> h_c + Rtotal2_c + retinol_c	0.0424034	Vitamin A metabolism
HMR_4816	3 h2o_c + ahdt_c -> 2 h_c + 3 pi_c + HC01361_c	0.0422535	Tetrahydrobiopterin metabolism
HMR_7906	HC01361_c <=> HC01361_e	0.0422535	Transport, extracellular
HMR_0806	udpacgal_l + thcrm_hs_l -> h_l + gbside_hs_l + udp_l	0.0421245	Glycosphingolipid metabolism
FAOXC183C163Gm	h2o_m + nad_m + coa_m + fad_m + lnlncgcoa_m -> h_m + nadh_m + accoa_m + fadh2_m + 4hexdtricoa_m	0.041894	Fatty acid oxidation
CE1243UPKt	CE1243_e -> CE1243_c	0.0417005	Transport, extracellular
EX_lanost_e	lanost_e ->	0.0415129	Extracellular exchange
LANOSTt	lanost_e -> lanost_c	0.0415129	Transport, extracellular
CHLP	h2o_c + cholp_c -> pi_c + chol_c	0.0414429	Glycerophospholipid metabolism
APAT2rm	akg_m + ala_B_m <=> glu__L_m + msa_m	0.0413863	Beta-Alanine metabolism
BALAtmr	ala_B_c <=> ala_B_m	0.0413863	Transport, mitochondrial
P4507A1r	o2_r + h_r + nadph_r + chsterol_r -> h2o_r + nadp_r + xol7a_r	0.0413223	Bile acid synthesis
A4GALTg	galgluside_hs_g + udpgal_g -> h_g + thcrm_hs_g + udp_g	0.0409986	Sphingolipid metabolism
HMR_3867	fald_c <=> fald_x	0.040948	Transport, peroxisomal
SARCOXp	o2_x + h2o_x + sarcs_x -> h2o2_x + gly_x + fald_x	0.040948	Glycine, serine, alanine, and threonine metabolism
SARCStp	sarcs_c -> sarcs_x	0.040948	Transport, peroxisomal
EX_ddca_e	ddca_e ->	0.0407709	Extracellular exchange
HMR_0270	M00115_e -> M00115_c	0.040741	Transport, extracellular
ATPasel_1	h2o_c + atp_c -> adp_c + pi_c + h_l	0.0407372	Transport, lysosomal
B3GALT3g	thcrm_hs_g + udpacgal_g -> h_g + udp_g + gbside_hs_g	0.0405937	Sphingolipid metabolism
7DHFtl	7dhf_c -> 7dhf_l	0.0403342	Transport, lysosomal
GGH_7DHFl	h2o_l + 7dhf_l -> 6dhf_l + glu__L_l	0.0403342	Folate metabolism
HMR_0406	h2o_c + dlnlcgcoa_c -> h_c + coa_c + dlnlcg_c	0.0402225	Fatty acid oxidation
HMR_0201	h2o_c + M00129_c -> h_c + coa_c + ttdcea_c	0.0401519	Fatty acid oxidation
HMR_0257	h2o_c + atp_c + M00019_c -> h_c + adp_c + pi_c + M00019_e	0.0399824	Transport, extracellular
r2297	hco3_c + HC02200_c + HC02216_e -> hco3_e + HC02200_e + HC02216_c	0.0399245	Transport, extracellular
HMR_2457	o2_c + h_c + nadph_c + lnlc_c -> h2o_c + nadp_c + C14826_c	0.0396772	Linoleate metabolism
RTOTAL2t	Rtotal2_e <=> Rtotal2_c	0.0396733	Transport, extracellular
EX_M00265_e	M00265_e ->	0.0395062	Extracellular exchange
HMR_0946	o2_c + h_c + nadph_c + arachd_c -> h2o_c + nadp_c + C14769_c	0.0392857	Arachidonic acid metabolism
RE3568C	prostge1_c <=> h2o_c + HC02202_c	0.0391269	Eicosanoid metabolism
EX_xylt_e	xylt_e ->	0.0387994	Extracellular exchange
XYLTt	xylt_e <=> xylt_c	0.0387994	Transport, extracellular
BIOCYTtn	biocyt_c <=> biocyt_n	0.0387842	Transport, nuclear
BTND1n	biocyt_n + h2o_n -> lys__L_n + btn_n	0.0387842	Biotin metabolism
BTNtn	btn_c <=> btn_n	0.0387842	Transport, nuclear
LYStn	lys__L_c <=> lys__L_n	0.0387842	Transport, nuclear
LACROX	o2_c + CE5665_c -> h2o2_c + 23dh1i56dio_c	0.0387119	Tyrosine metabolism
XOL7AONEATP	h2o_c + atp_c + xol7aone_c -> h_c + adp_c + pi_c + xol7aone_e	0.0386229	Transport, extracellular
HMR_0254	M00019_e -> M00019_c	0.0385971	Transport, extracellular
3HPPt	3hpp_c <=> 3hpp_e	0.0385544	Transport, extracellular
3HPPtm	3hpp_c <=> 3hpp_m	0.0385544	Transport, mitochondrial
EX_3hpp_e	3hpp_e ->	0.0385544	Extracellular exchange
PLA2_2e	h2o_e + pchol_hs_e -> h_e + lpchol_hs_e + Rtotal2_e	0.0385426	Glycerophospholipid metabolism
FPGS6	atp_c + glu__L_c + 6dhf_c -> h_c + adp_c + pi_c + 7dhf_c	0.0385306	Folate metabolism
FAOXC102C101m	h_m + nadph_m + dec24dicoa_m -> nadp_m + dece3coa_m	0.0385046	Fatty acid oxidation
HC02195c	taur_c + urscholcoa_c -> h_c + coa_c + HC02195_c	0.0384615	Bile acid synthesis
XOL7AONEt	na1_c + xol7aone_c <=> na1_e + xol7aone_e	0.0384513	Transport, extracellular
HMR_9602	3 na1_e + ala_B_e + 2 cl_e -> 3 na1_c + ala_B_c + 2 cl_c	0.0383949	Transport, extracellular
SBTD_D2	nad_c + sbt__D_c -> h_c + nadh_c + fru_c	0.0383098	Fructose and mannose metabolism
HMR_0273	h2o_c + atp_c + M00115_c -> h_c + adp_c + pi_c + M00115_e	0.0382906	Transport, extracellular
ARGt4	na1_e + arg__L_e -> na1_c + arg__L_c	0.0382136	Transport, extracellular
SK_lys__L_c	lys__L_c ->	0.0378742	Intracellular source/sink
DUMPtn	dump_c <=> dump_n	0.0378109	Transport, nuclear
DUTPDPn	h2o_n + dutp_n -> ppi_n + h_n + dump_n	0.0378109	Nucleotide interconversion
r2278	hco3_c + prostgd2_e + HC02199_c -> hco3_e + prostgd2_c + HC02199_e	0.0377044	Transport, extracellular
ADNtl	adn_l <=> adn_c	0.037581	Transport, lysosomal
HMR_7711	amp_c <=> amp_l	0.037581	Transport, lysosomal
NTD7l	h2o_l + amp_l -> pi_l + adn_l	0.037581	Purine catabolism
CHOLESACATc_1	Rtotalcoa_c + chsterol_c -> coa_c + xolest2_hs_c	0.0375166	Cholesterol metabolism
HMR_0829	udpgal_c + gm2_hs_c -> h_c + udp_c + gm1_hs_c	0.0373167	Glycosphingolipid metabolism
DTMPKm	atp_m + dtmp_m -> adp_m + dtdp_m	0.0369612	Pyrimidine synthesis
EX_C02528_e	C02528_e ->	0.0367647	Extracellular exchange
FPGS7_1	10fthf_c + atp_c + 4 glu__L_c -> 10fthf5glu_c + 3 h2o_c + h_c + adp_c + pi_c	0.0364816	Folate metabolism
EX_ala_B_e	ala_B_e ->	0.036429	Extracellular exchange
CHOLESTTDe	chsterol_c <=> chsterol_e	0.0363754	Transport, extracellular
EX_icit_e	icit_e ->	0.0363636	Extracellular exchange
ICITtr	icit_e <=> icit_c	0.0363636	Transport, extracellular
EX_clpnd_e	clpnd_e ->	0.0362903	Extracellular exchange
HMR_8084	35cgmp_c <=> 35cgmp_g	0.036177	Transport, golgi apparatus
GMPtg	gmp_c <=> gmp_g	0.036177	Transport, golgi apparatus
PDE4g	h2o_g + 35cgmp_g -> h_g + gmp_g	0.036177	Nucleotide interconversion
HMR_0837	cmpacna_c + gm1_hs_c -> h_c + cmp_c + gd1a_hs_c	0.036053	Glycosphingolipid metabolism
PROSTGE2t3	h2o_c + atp_c + prostge2_c -> h_c + adp_c + pi_c + prostge2_e	0.0360081	Transport, extracellular
GLYVESSEC_1	h2o_c + atp_c + gly_c -> h_c + adp_c + pi_c + gly_e	0.0359671	Transport, extracellular
r2385	h_c + akg_m + icit_c -> h_m + akg_c + icit_m	0.0358996	Transport, mitochondrial
r2298	hco3_c + HC02201_c + HC02216_e -> hco3_e + HC02201_e + HC02216_c	0.0357483	Transport, extracellular
r2289	hco3_c + HC02201_c + HC02213_e -> hco3_e + HC02201_e + HC02213_c	0.0356019	Transport, extracellular
PHEGLNPHEr	2 h2o_c + pheglnphe_c <=> gln__L_c + 2 phe__L_c	0.0355556	Peptide metabolism
PHEGLNPHEt	h_e + pheglnphe_e <=> h_c + pheglnphe_c	0.0355556	Transport, extracellular
EX_pheglnphe_e	pheglnphe_e ->	0.0355556	Extracellular exchange
ADNK4	adn_c + dgtp_c -> h_c + amp_c + dgdp_c	0.0353993	Purine synthesis
r1457	h_c + nadph_c + HC02228_c -> nadp_c + hxdcal_c	0.03536	Sphingolipid metabolism
SPHPL	sph1p_c -> ethamp_c + hxdcal_c	0.03536	Glycerophospholipid metabolism
r0786	sphs1p_c -> ethamp_c + HC02228_c	0.03536	Sphingolipid metabolism
SK_xol7ah3_c	xol7ah3_c ->	0.0353261	Intracellular source/sink
HMR_6876	2c23dh56dhoxin_c + dopaqn_c <=> 34dhphe_c + L_dpchrm_c	0.0349164	Phenylalanine metabolism
C3STDH1	nad_c + 4mzym_int1_c -> h_c + nadh_c + co2_c + 4mzym_int2_c	0.0349162	Cholesterol metabolism
r0859	atp_c + adp_l -> adp_c + atp_l	0.0347859	Purine catabolism
HMR_0839	cmpacna_c + gd1a_hs_c -> h_c + cmp_c + gt1a_hs_c	0.0345423	Glycosphingolipid metabolism
3H3MGLTte	3h3mglt_c -> 3h3mglt_e	0.0344412	Transport, extracellular
EX_3h3mglt_e	3h3mglt_e ->	0.0344412	Extracellular exchange
3H3MGLTc	h2o_c + hmgcoa_c -> h_c + coa_c + 3h3mglt_c	0.0344412	Valine, leucine, and isoleucine metabolism
HYOCHOLabc	h2o_c + atp_c + hyochol_c -> h_c + adp_c + pi_c + hyochol_e	0.0342403	Transport, extracellular
EX_hdcea_e	hdcea_e ->	0.0341365	Extracellular exchange
HMR_7720	cmp_c <=> cmp_l	0.034089	Transport, lysosomal
CYTDtl	cytd_l <=> cytd_c	0.034089	Transport, lysosomal
NTD4l	h2o_l + cmp_l -> pi_l + cytd_l	0.034089	Pyrimidine catabolism
EX_tmndnc_e	tmndnc_e ->	0.034076	Extracellular exchange
EX_ha_e	ha_e ->	0.0338983	Extracellular exchange
GALKr	atp_c + gal_c -> h_c + adp_c + gal1p_c	0.0338093	Galactose metabolism
HMR_0750	sphgn_c + HC02048_c -> h_c + coa_c + dhcrm_hs_c	0.0338044	Sphingolipid metabolism
ADNK3	adn_c + gtp_c -> h_c + amp_c + gdp_c	0.0337485	Purine synthesis
r2412	h_c + orn_c + citr__L_m -> h_m + orn_m + citr__L_c	0.0337358	Transport, mitochondrial
r1514	h2o_c + atp_c + arachd_c -> h_c + adp_c + pi_c + arachd_e	0.0337156	Transport, extracellular
BILIRED	h_c + nadph_c + biliverd_c -> nadp_c + bilirub_c	0.0337079	Heme degradation
ADSK	atp_c + aps_c -> h_c + adp_c + paps_c	0.033616	Nucleotide interconversion
EX_ocdca_e	ocdca_e ->	0.0335731	Extracellular exchange
4MPTNLte	4mptnl_c <=> 4mptnl_e	0.0334337	Transport, extracellular
4MPTNLtm	4mptnl_c <=> 4mptnl_m	0.0334337	Transport, mitochondrial
EX_4mptnl_e	4mptnl_e ->	0.0334337	Extracellular exchange
PRGNLONEtm	prgnlone_c <=> prgnlone_m	0.0334337	Transport, mitochondrial
SMVGLUChep	udpglcur_r + smvacid_r -> udp_r + simvgluc_r	0.0333135	Drug metabolism
ADAe	h_e + h2o_e + adn_e -> nh4_e + ins_e	0.0332951	Purine catabolism
EX_for_e	for_e ->	0.0332866	Extracellular exchange
EX_C01601_e	C01601_e ->	0.0331606	Extracellular exchange
HMR_0176	C01601_e <=> C01601_c	0.0331606	Transport, extracellular
CHOLPtg	cholp_c <=> cholp_g	0.0331399	Transport, golgi apparatus
SMPD3g	h2o_g + sphmyln_hs_g -> h_g + crm_hs_g + cholp_g	0.0331399	Sphingolipid metabolism
UAG2EMA	h2o_c + uacgam_c -> h_c + udp_c + acmana_c	0.0330901	Aminosugar metabolism
SADT	h_c + atp_c + so4_c -> ppi_c + aps_c	0.0330325	Nucleotide interconversion
BPNT	h2o_c + pap_c -> pi_c + amp_c	0.0330325	Nucleotide interconversion
12HPETUPKt	12HPET_e -> 12HPET_c	0.0330128	Transport, extracellular
HMR_2393	o2_c + h_c + nadph_c + adrncoa_c -> 2 h2o_c + nadp_c + dcsptn1coa_c	0.0329109	Fatty acid synthesis
HC02220te	h2o_c + atp_c + HC02220_c -> h_c + adp_c + pi_c + HC02220_e	0.0327919	Transport, extracellular
UDPtl	udp_c <=> udp_l	0.0327198	Transport, lysosomal
UDPACGALtl	udpacgal_c <=> udpacgal_l	0.0327198	Transport, lysosomal
KAS8	20 h_c + 14 nadph_c + accoa_c + 7 malcoa_c -> 6 h2o_c + 14 nadp_c + 7 co2_c + 8 coa_c + hdca_c	0.0325843	Fatty acid synthesis
HMR_0816	udpgal_c + ga2_hs_c -> h_c + udp_c + ga1_hs_c	0.0325646	Glycosphingolipid metabolism
EX_meoh_e	meoh_e ->	0.032437	Extracellular exchange
MEOHt2	meoh_e <=> meoh_c	0.032437	Transport, extracellular
FAOXC180	h2o_m + nad_m + coa_m + fad_m + stcoa_m -> h_m + nadh_m + accoa_m + fadh2_m + pmtcoa_m	0.0324366	Fatty acid oxidation
TYRDOPO3	o2_c + 2 34dhphe_c -> 2 h2o_c + 2 dopaqn_c	0.0323783	Tyrosine metabolism
ACOADH160_m	fad_m + pmtcoa_m -> fadh2_m + hdd2coa_m	0.0323778	Fatty acid oxidation
FAOXC8C6m	h2o_m + nad_m + coa_m + fad_m + occoa_m -> h_m + nadh_m + accoa_m + fadh2_m + hxcoa_m	0.0322985	Fatty acid oxidation
BIDGLCURr	bilglcur_r + udpglcur_r -> bildglcur_r + udp_r	0.0322581	Heme degradation
P45011A1m	2 o2_m + h_m + nadph_m + chsterol_m -> 2 h2o_m + nadp_m + 4mptnl_m + prgnlone_m	0.0322329	Steroid metabolism
LCAT23e	chsterol_e + pchol_hs_e -> lpchol_hs_e + xolest183_hs_e	0.032137	Cholesterol metabolism
10FTHF5GLUtl	10fthf5glu_c -> 10fthf5glu_l	0.0321344	Transport, lysosomal
DNDPt23m	dgdp_m + dtdp_c -> dgdp_c + dtdp_m	0.0319934	Transport, mitochondrial
HMR_0817	cmpacna_c + ga1_hs_c -> h_c + cmp_c + gm1b_hs_c	0.0319635	Glycosphingolipid metabolism
GQ1Bte	gq1b_hs_c <=> gq1b_hs_e	0.0318764	Transport, extracellular
HMR_0758	h_c + coa_c + crm_hs_c -> sphings_c + HC02048_c	0.031816	Sphingolipid metabolism
NEU36e	h2o_e + gq1b_hs_e -> acnam_e + gt1b_hs_e	0.0317669	Sphingolipid metabolism
PI3P4K	atp_c + pail3p_hs_c -> h_c + adp_c + pail34p_hs_c	0.0317441	Inositol phosphate metabolism
r0911	glu__L_m + pro__L_c -> glu__L_c + pro__L_m	0.0315974	Transport, mitochondrial
UGCG	crm_hs_r + udpg_r -> h_r + gluside_hs_r + udp_r	0.0314489	Sphingolipid metabolism
NEU34e	h2o_e + gt1b_hs_e -> acnam_e + gd1b_hs_e	0.0314383	Sphingolipid metabolism
ADMDC	h_c + amet_c -> co2_c + ametam_c	0.0314099	Arginine and proline metabolism
MTRI	5mdr1p_c <=> 5mdru1p_c	0.0313017	Arginine and proline metabolism
MDRPD	5mdru1p_c -> h2o_c + dkmpp_c	0.0313017	Arginine and proline metabolism
MTAP	pi_c + 5mta_c -> ade_c + 5mdr1p_c	0.0313017	Arginine and proline metabolism
NEU33e	h2o_e + gd1b_hs_e -> acnam_e + gm1_hs_e	0.0312192	Sphingolipid metabolism
XOLEST183CEH	h2o_l + xolest183_hs_l -> h_l + chsterol_l + lnlncg_l	0.0312057	Cholesterol metabolism
XOLEST183tl	xolest183_hs_c <=> xolest183_hs_l	0.0312057	Transport, lysosomal
XOLEST183te	xolest183_hs_e <=> xolest183_hs_c	0.0312057	Transport, extracellular
r1521	h2o_c + atp_c + lnlnca_c -> h_c + adp_c + pi_c + lnlnca_e	0.0311831	Transport, extracellular
GLUVESSEC	h2o_c + atp_c + glu__L_c -> h_c + adp_c + pi_c + glu__L_e	0.0311331	Transport, extracellular
PCHOLHSTDe_1	pchol_hs_c -> pchol_hs_e	0.0311201	Transport, extracellular
HMR_7198	Ser_Gly_Ala_X_Gly_l <=> Ser_Gly_Ala_X_Gly_r	0.0310874	Transport, lysosomal
DUTPDPm	h2o_m + dutp_m -> h_m + ppi_m + dump_m	0.0310633	Nucleotide interconversion
NEU21	h2o_c + gd1a_hs_c -> acnam_c + gm1_hs_c	0.0310351	Sphingolipid metabolism
DNDPt13m	atp_m + dadp_c -> atp_c + dadp_m	0.0310319	Transport, mitochondrial
DNDPt14m	dtdp_m + dudp_c -> dtdp_c + dudp_m	0.030892	Transport, mitochondrial
DLNLCGCPT2	coa_m + dlnlcgcrn_m <=> crn_m + dlnlcgcoa_m	0.0308618	Fatty acid oxidation
12HPETATP	h2o_c + atp_c + 12HPET_c -> h_c + adp_c + pi_c + 12HPET_e	0.0307871	Transport, extracellular
AMETAMte	ametam_c <=> ametam_e	0.0307692	Transport, extracellular
EX_ametam_e	ametam_e ->	0.0307692	Extracellular exchange
FAOXC102m	3decdicoa_m -> 2decdicoa_m	0.0307594	Fatty acid oxidation
FAOXC123m	3dodtricoa_m -> 2dodtricoa_m	0.0307594	Fatty acid oxidation
FAOXC102C103m	fad_m + dec47dicoa_m -> fadh2_m + dectricoa_m	0.0307594	Fatty acid oxidation
FAOXC103C102m	h_m + nadph_m + dectricoa_m -> nadp_m + 3decdicoa_m	0.0307594	Fatty acid oxidation
FAOXC102C81m	h2o_m + nad_m + coa_m + 2decdicoa_m -> h_m + nadh_m + accoa_m + octe5coa_m	0.0307594	Fatty acid oxidation
FAOXC123C102m	h2o_m + nad_m + coa_m + 2dodtricoa_m -> h_m + nadh_m + accoa_m + dec47dicoa_m	0.0307594	Fatty acid oxidation
FAOXC143C123m	h2o_m + nad_m + coa_m + fad_m + 5tedtricoa_m -> h_m + nadh_m + accoa_m + fadh2_m + 3dodtricoa_m	0.0307594	Fatty acid oxidation
FAOXC81C61m	h2o_m + nad_m + coa_m + fad_m + octe5coa_m -> h_m + nadh_m + accoa_m + fadh2_m + hexe3coa_m	0.0307594	Fatty acid oxidation
FAOXC61m	hexe3coa_m -> hx2coa_m	0.0307594	Fatty acid oxidation
TMDPK	atp_c + thm_c -> h_c + amp_c + thmpp_c	0.0306247	Thiamine metabolism
THMP	h2o_c + thmmp_c -> pi_c + thm_c	0.0306247	Thiamine metabolism
HMR_0841	cmpacna_c + gm3_hs_c -> h_c + cmp_c + gd3_hs_c	0.0305076	Glycosphingolipid metabolism
DNDPt63m	dgtp_c + dcdp_m -> dcdp_c + dgtp_m	0.0304985	Transport, mitochondrial
EX_HC02207_e	HC02207_e ->	0.0304569	Extracellular exchange
FAOXC2251836x	2 nad_x + 2 coa_x + 2 h2o_x + dcsptn1coa_x -> 2 h_x + 2 nadh_x + 2 accoa_x + lnlncgcoa_x	0.0304054	Fatty acid oxidation
EX_4abut_e	4abut_e ->	0.0302913	Extracellular exchange
ATVACIDtu	h2o_c + atp_c + atvacid_c -> h_c + adp_c + pi_c + atvacid_e	0.0302538	Drug metabolism
r2405	h_c + orn_m + his__L_c -> h_m + orn_c + his__L_m	0.0302213	Transport, mitochondrial
NTD2	h2o_c + ump_c -> pi_c + uri_c	0.0301649	Pyrimidine catabolism
HMR_3409	8 h2o_m + 8 nad_m + 8 coa_m + 6 fad_m + lneldccoa_m -> 8 h_m + 8 nadh_m + 9 accoa_m + 6 fadh2_m	0.0301171	Fatty acid oxidation
HMR_2193	CE2248_c -> h2o_c + od2coa_c	0.0299332	Fatty acid synthesis
RE0581C	h_c + nadph_c + 3ohodcoa_c <=> nadp_c + CE2248_c	0.0299332	Fatty acid synthesis
HMR_2190	h_c + pmtcoa_c + malcoa_c -> co2_c + coa_c + 3ohodcoa_c	0.0299332	Fatty acid synthesis
ACOADH100_m	fad_m + dcacoa_m -> fadh2_m + dc2coa_m	0.02992	Fatty acid oxidation
HMR_1629	cholcoar_c <=> cholcoar_x	0.0297347	Transport, peroxisomal
HMR_9019	cdp_c -> cdp_m	0.0297104	Transport, mitochondrial
CHLPCTD	h_c + ctp_c + cholp_c -> ppi_c + cdpchol_c	0.0297001	Glycerophospholipid metabolism
FAOXC120100x	nad_x + coa_x + ddcacoa_x + o2_x + h2o_x -> h_x + nadh_x + accoa_x + dcacoa_x + h2o2_x	0.0295082	Fatty acid oxidation
EX_bilglcur_e	bilglcur_e ->	0.0294118	Extracellular exchange
r1382_1	6 atp_c + 6 glu__L_c + thf_c -> 6 h_c + 6 adp_c + 6 pi_c + 7thf_c	0.0293706	Folate metabolism
HMR_7724	dtmp_c <=> dtmp_l	0.0293406	Transport, lysosomal
NTD5l	h2o_l + dtmp_l -> pi_l + thymd_l	0.0293406	Pyrimidine catabolism
THYMDtl	thymd_l <=> thymd_c	0.0293406	Transport, lysosomal
HMR_4700	h_c + nadph_c + fald_c + sarcs_c <=> h2o_c + nadp_c + dmgly_c	0.0290755	Glycine, serine, alanine, and threonine metabolism
ACACT6m	accoa_m + ddcacoa_m -> coa_m + 3otdcoa_m	0.0290462	Fatty acid oxidation
HACD6m	h_m + nadh_m + 3otdcoa_m -> nad_m + 3htdcoa_m	0.0290462	Fatty acid oxidation
ESTRAABCtc	h2o_c + atp_c + estradiolglc_e -> h_c + adp_c + pi_c + estradiolglc_c	0.0290162	Transport, extracellular
34DHPLACOX_NADP	h2o_c + nadp_c + 34dhpac_c <=> 2 h_c + nadph_c + 34dhpha_c	0.0290091	Tyrosine metabolism
34DHALDD	h2o_c + nad_c + 34dhpac_c -> 2 h_c + nadh_c + 34dhpha_c	0.029009	Tyrosine metabolism
PDHm	nad_m + coa_m + pyr_m -> nadh_m + co2_m + accoa_m	0.0289594	Glycolysis/gluconeogenesis
ACACT7m	accoa_m + tdcoa_m -> coa_m + 3ohdcoa_m	0.0287147	Fatty acid oxidation
r0716_1	h2o_m + hdd2coa_m -> HC01397_m	0.0287147	Miscellaneous
r0714_1	nad_m + HC01397_m -> h_m + nadh_m + 3ohdcoa_m	0.0287147	Fatty acid oxidation
GLYOX	h2o_c + lgt__S_c -> h_c + gthrd_c + lac__D_c	0.0286001	Pyruvate metabolism
SMS	pchol_hs_c + crm_hs_c -> dag_hs_c + sphmyln_hs_c	0.0285347	Sphingolipid metabolism
r0720_1	h2o_m + HC01412_m -> 3htdcoa_m	0.0283037	Fatty acid oxidation
r2212	hco3_c + HC02199_c + HC02187_e -> hco3_e + HC02199_e + HC02187_c	0.0281946	Transport, extracellular
EX_pmtcrn_e	pmtcrn_e ->	0.0281124	Extracellular exchange
10FTHFtl	10fthf_c <=> 10fthf_l	0.02809	Transport, lysosomal
GGH_10FTHF5GLUl	10fthf5glu_l + 4 h2o_l -> 10fthf_l + 4 glu__L_l	0.02809	Folate metabolism
EX_prostgi2_e	prostgi2_e ->	0.0280899	Extracellular exchange
HMR_0319	atp_c + coa_c + doco13ac_c -> amp_c + ppi_c + CE5155_c	0.027957	Fatty acid synthesis
MMSAD3m	nad_m + coa_m + msa_m -> nadh_m + co2_m + accoa_m	0.0279427	Propanoate metabolism
GALC	h2o_l + galside_hs_l -> crm_hs_l + gal_l	0.0277828	Sphingolipid metabolism
PROSTGE1t3	h2o_c + atp_c + prostge1_c -> h_c + adp_c + pi_c + prostge1_e	0.0275482	Transport, extracellular
r1518	h2o_c + atp_c + lnlc_c -> h_c + adp_c + pi_c + lnlc_e	0.0275196	Transport, extracellular
3MGLUTACtm	3mglutac_m -> 3mglutac_c	0.0272799	Transport, mitochondrial
3MGLUTACc	h2o_m + 3mgcoa_m -> h_m + coa_m + 3mglutac_m	0.0272799	Valine, leucine, and isoleucine metabolism
H2Otg	h2o_c <=> h2o_g	0.0272451	Transport, golgi apparatus
FACOAE161	h2o_c + hdcoa_c -> h_c + coa_c + hdcea_c	0.0270976	Fatty acid oxidation
HMR_3451	coa_m + CE4793_m -> accoa_m + lnlncgcoa_m	0.0270758	Fatty acid synthesis
HMR_3449	h2o_m + CE5114_m -> CE4791_m	0.0270758	Fatty acid synthesis
HMR_3450	nad_m + CE4791_m -> h_m + nadh_m + CE4793_m	0.0270758	Fatty acid synthesis
ACGAM6PS	accoa_c + gam6p_c -> h_c + coa_c + acgam6p_c	0.027067	Aminosugar metabolism
RE2677C_1	udpgal_c + crm_hs_c -> h_c + udp_c + galside_hs_c	0.0270346	Glycosphingolipid metabolism
r0308	h_x + coa_x + arachd_x -> h2o_x + arachdcoa_x	0.0270135	Fatty acid oxidation
DNDPt31m	atp_m + dcdp_c -> atp_c + dcdp_m	0.0270098	Transport, mitochondrial
EX_glu__L_e	glu__L_e ->	0.0269923	Extracellular exchange
P5CRxm	2 h_m + nadh_m + 1pyr5c_m -> nad_m + pro__L_m	0.0269792	Arginine and proline metabolism
HMR_0678	atp_c + HC02076_c -> h_c + adp_c + HC02042_c	0.0269783	Glycerophospholipid metabolism
HMR_0753	h2o_c + h_c + dhcrm_hs_c <=> sphgn_c + HC02070_c	0.0269783	Sphingolipid metabolism
HMR_0601	h2o_c + HC02054_c -> pi_c + HC02060_c	0.0269783	Glycerophospholipid metabolism
HMR_0672	h2o_c + HC02060_c -> HC02076_c + HC02070_c	0.0269783	Glycerophospholipid metabolism
HMR_0593	HC02048_c + HC02042_c -> coa_c + HC02054_c	0.0269783	Glycerophospholipid metabolism
FAOXC101C102m	fad_m + dece4coa_m -> fadh2_m + dec24dicoa_m	0.0269154	Fatty acid oxidation
EX_prostgd2_e	prostgd2_e ->	0.0269151	Extracellular exchange
PRPPS	atp_c + r5p_c -> h_c + amp_c + prpp_c	0.0267671	Pentose phosphate pathway
r1813	na1_e + leu__L_e + phe__L_c -> na1_c + leu__L_c + phe__L_e	0.0267281	Transport, extracellular
EX_hdd2crn_e	hdd2crn_e ->	0.0266667	Extracellular exchange
ADSS	asp__L_c + gtp_c + imp_c -> 2 h_c + pi_c + gdp_c + dcamp_c	0.0266564	Nucleotide interconversion
ADSL1r	dcamp_c -> amp_c + fum_c	0.0266564	Nucleotide interconversion
r2411	h_c + arg__L_c + citr__L_m -> h_m + arg__L_m + citr__L_c	0.0265972	Transport, mitochondrial
r1536	h2o_c + atp_c + urate_c -> h_c + adp_c + pi_c + urate_e	0.0264923	Transport, extracellular
r2213	hco3_c + HC02200_c + HC02187_e -> hco3_e + HC02200_e + HC02187_c	0.0264121	Transport, extracellular
r2497	h2o_c + atp_c + arachd_c -> h_c + adp_c + pi_c + arachd_x	0.0263385	Transport, peroxisomal
LEUTRPt	h_e + leutrp_e <=> h_c + leutrp_c	0.026296	Transport, extracellular
LEUTRPr	h2o_c + leutrp_c <=> leu__L_c + trp__L_c	0.026296	Peptide metabolism
EX_leutrp_e	leutrp_e ->	0.026296	Extracellular exchange
UGALNACtg	ump_g + udpacgal_c <=> udpacgal_g + ump_c	0.0262073	Transport, golgi apparatus
HMR_9803	2 h_m + nadph_m + malcoa_m <=> h2o_m + nadp_m + M03168_m	0.0261688	Propanoate metabolism
r0596	h2o_m + 3hpcoa_m -> h_m + coa_m + 3hpp_m	0.0261688	CoA synthesis
HMR_9804	nadp_m + 3hpcoa_m <=> h_m + nadph_m + M03168_m	0.0261688	Propanoate metabolism
2HYDOGte	2hydog_c -> 2hydog_e	0.0260295	Transport, extracellular
2HYDOGOAT3t	akg_e + 2hydog_c <=> akg_c + 2hydog_e	0.0260295	Transport, extracellular
ADD	h2o_c + h_c + ade_c -> nh4_c + hxan_c	0.0260183	Purine catabolism
r0555	coa_m + HC00682_m -> accoa_m + dhlam_m	0.0258588	Miscellaneous
r0383	h_m + pyr_m + lpam_m -> co2_m + HC00682_m	0.0258588	Miscellaneous
PMI12346PH	h2o_c + ppmi12346p_c -> h_c + pi_c + minohp_c	0.0258573	Inositol phosphate metabolism
SPHMYLN_HsSECt	sphmyln_hs_c -> sphmyln_hs_e	0.0258028	Transport, extracellular
EX_pyr_e	pyr_e ->	0.025641	Extracellular exchange
r2386	h_c + icit_c + succ_m -> h_m + icit_m + succ_c	0.025607	Transport, mitochondrial
PItg	pi_g -> pi_c	0.0255102	Transport, golgi apparatus
GTHRDt	h2o_c + atp_c + gthrd_c -> h_c + adp_c + pi_c + gthrd_m	0.0254198	Glutathione metabolism
RE3239C	h2o_c + CE5155_c <=> h_c + coa_c + doco13ac_c	0.0253796	Fatty acid synthesis
GALtly	gal_l -> gal_c	0.0253604	Transport, lysosomal
CHSTEROLt	h2o_c + atp_c + chsterol_c -> h_c + adp_c + pi_c + chsterol_e	0.0252209	Transport, extracellular
GLUDC	h_c + glu__L_c -> co2_c + 4abut_c	0.0252045	Glutamate metabolism
GCHOLAt3	h2o_c + atp_c + gchola_c -> h_c + adp_c + pi_c + gchola_e	0.0251611	Transport, extracellular
TCDCA3St	hco3_c + tcdca3s_e <=> hco3_e + tcdca3s_c	0.0251474	Transport, extracellular
TCDCA3Sabc	h2o_c + atp_c + tcdca3s_c -> h_c + adp_c + pi_c + tcdca3s_e	0.0251234	Transport, extracellular
MMSAD1m	nad_m + coa_m + 2mop_m -> nadh_m + co2_m + ppcoa_m	0.0250569	Valine, leucine, and isoleucine metabolism
ADNt5	2 na1_e + adn_e -> 2 na1_c + adn_c	0.0250563	Transport, extracellular
NTD2l	h2o_l + ump_l -> pi_l + uri_l	0.0250272	Pyrimidine catabolism
HMR_7715	ump_c <=> ump_l	0.0250272	Transport, lysosomal
Uritl	uri_l <=> uri_c	0.0250272	Transport, lysosomal
r0355	datp_c + glc__D_c -> h_c + dadp_c + g6p_c	0.0248977	Glycolysis/gluconeogenesis
NTD7	h2o_c + amp_c -> pi_c + adn_c	0.0248949	Nucleotide interconversion
r1383_1	6 h2o_c + 7thf_c -> 6 glu__L_c + thf_c	0.024736	Folate metabolism
EX_ac_e	ac_e ->	0.0247088	Extracellular exchange
r0068	coa_c + HC01672_c -> h_c + accoa_c + amp_c	0.0246038	Miscellaneous
r0097	h_c + atp_c + ac_c -> ppi_c + HC01672_c	0.0246038	Miscellaneous
HEX7	atp_c + fru_c -> h_c + adp_c + f6p_c	0.0245813	Fructose and mannose metabolism
UAGALDP	h_c + acgal1p_c + utp_c -> ppi_c + udpacgal_c	0.0244504	Aminosugar metabolism
r1164	chsterol_r + pmtcoa_r -> coa_r + HC02020_r	0.0244362	Miscellaneous
RE1534M	coa_m + CE0693_m <=> accoa_m + dece4coa_m	0.0244032	Fatty acid oxidation
RE1532M	coa_m + CE2422_m <=> accoa_m + CE0785_m	0.0244032	Fatty acid oxidation
RE1520M	h2o_m + C05279_m <=> CE2420_m	0.0244032	Fatty acid oxidation
RE1522M	h2o_m + CE2433_m <=> CE2418_m	0.0244032	Fatty acid oxidation
RE1525M	nad_m + CE2418_m <=> h_m + nadh_m + CE2422_m	0.0244032	Fatty acid oxidation
RE1527M	nad_m + CE2420_m <=> h_m + nadh_m + CE0693_m	0.0244032	Fatty acid oxidation
HMR_0392	M00315_e -> M00315_c	0.0243853	Transport, extracellular
HMR_0395	h2o_c + atp_c + M00315_c -> h_c + adp_c + pi_c + M00315_e	0.0243648	Transport, extracellular
r1865	na1_e + hom__L_c + val__L_e -> na1_c + hom__L_e + val__L_c	0.0243502	Transport, extracellular
r1776	na1_e + ile__L_c + phe__L_e -> na1_c + ile__L_e + phe__L_c	0.0243231	Transport, extracellular
r1172	h2o_r + HC02020_r -> h_r + chsterol_r + hdca_r	0.024174	Miscellaneous
UDPGALtg	udpgal_c + ump_g <=> udpgal_g + ump_c	0.0241109	Transport, golgi apparatus
EX_xolest2_hs_e	xolest2_hs_e ->	0.0240964	Extracellular exchange
r0365	nad_m + 3hpp_m -> h_m + nadh_m + msa_m	0.0240946	Propanoate metabolism
AMPDA	h2o_c + h_c + amp_c -> nh4_c + imp_c	0.023803	Nucleotide interconversion
RE3629C	accoa_c + CE2089_c -> h_c + coa_c + CE2088_c	0.0237558	Histidine metabolism
RE3630C	h2o_c + CE2088_c <=> ac_c + CE2089_c	0.0237558	Histidine metabolism
EX_M00315_e	M00315_e ->	0.0236887	Extracellular exchange
HMR_0843	udpgal_c + gd2_hs_c -> h_c + udp_c + gd1b_hs_c	0.023622	Glycosphingolipid metabolism
PROAKGOX1	o2_c + akg_c + pro__L_c -> co2_c + succ_c + 4hpro_LT_c	0.023593	Arginine and proline metabolism
r1502	2 na1_e + HC02196_e -> 2 na1_c + HC02196_c	0.0235515	Transport, extracellular
NTD1m	h2o_m + dump_m -> pi_m + duri_m	0.0235011	Nucleotide interconversion
DMATTx	dmpp_x + ipdp_x -> ppi_x + grdp_x	0.0234105	Cholesterol metabolism
IPDDIx	ipdp_x <=> dmpp_x	0.0234105	Cholesterol metabolism
GRTTx	ipdp_x + grdp_x -> ppi_x + frdp_x	0.0234105	Cholesterol metabolism
SPODMn	2 h_n + 2 o2s_n -> h2o2_n + o2_n	0.0233851	ROS detoxification
H2O2tn	h2o2_c <=> h2o2_n	0.0233851	Transport, nuclear
O2Stn	o2s_c <=> o2s_n	0.0233835	Transport, nuclear
AMPTASECGe	h2o_e + cgly_e -> cys__L_e + gly_e	0.0233809	Glutathione metabolism
CTPS1	nh4_c + atp_c + utp_c -> 2 h_c + adp_c + pi_c + ctp_c	0.0231941	Nucleotide interconversion
HMR_1631	cholcoar_c <=> cholcoar_r	0.0230281	Transport, endoplasmic reticular
LEUASPLYSr	2 h2o_c + leuasplys_c <=> asp__L_c + lys__L_c + leu__L_c	0.0229508	Peptide metabolism
LEUASPLYSt	h_e + leuasplys_e <=> h_c + leuasplys_c	0.0229508	Transport, extracellular
EX_leuasplys_e	leuasplys_e ->	0.0229508	Extracellular exchange
RE1530M	dgtp_m + duri_m <=> h_m + dgdp_m + dump_m	0.0228719	Pyrimidine synthesis
FAOXC101C102x	o2_x + dece4coa_x -> h2o2_x + dec24dicoa_x	0.0228013	Fatty acid oxidation
ASPCT	asp__L_c + cbp_c <=> h_c + pi_c + cbasp_c	0.0227134	Pyrimidine synthesis
HMR_0853	cmpacna_c + gd1a_hs_c -> h_c + cmp_c + gt1b_hs_c	0.0226308	Glycosphingolipid metabolism
GTHPm	h2o2_m + 2 gthrd_m -> 2 h2o_m + gthox_m	0.0226163	Glutathione metabolism
ACGAMPM	acgam6p_c <=> acgam1p_c	0.0224593	Aminosugar metabolism
UAGDP	h_c + acgam1p_c + utp_c -> ppi_c + uacgam_c	0.0224593	Aminosugar metabolism
HMR_3427	9 h2o_m + 9 nad_m + 9 coa_m + 5 fad_m + eicostetcoa_m -> 9 h_m + 9 nadh_m + 10 accoa_m + 5 fadh2_m	0.0223542	Fatty acid oxidation
r2284	hco3_c + prostge1_e + HC02199_c -> hco3_e + prostge1_c + HC02199_e	0.0222974	Transport, extracellular
r2397	h_c + lys__L_m + his__L_c -> h_m + lys__L_c + his__L_m	0.0222453	Transport, mitochondrial
C10CRNe	c10crn_c -> c10crn_e	0.0221607	Fatty acid oxidation
EX_c10crn_e	c10crn_e ->	0.0221607	Extracellular exchange
C100CPT1	crn_c + dcacoa_c <=> coa_c + c10crn_c	0.0221607	Fatty acid oxidation
PI34P4Pn	h2o_n + pail34p_hs_n -> pi_n + pail3p_hs_n	0.0219654	Inositol phosphate metabolism
r1857	na1_e + trp__L_c + val__L_e -> na1_c + trp__L_e + val__L_c	0.0219647	Transport, extracellular
TRPHYDRO2	o2_c + thbpt_c + trp__L_c -> 5htrp_c + thbpt4acam_c	0.0217104	Tryptophan metabolism
FAOXC183C163m	h2o_m + nad_m + coa_m + fad_m + lnlncacoa_m -> h_m + nadh_m + accoa_m + fadh2_m + hexdtrcoa_m	0.021624	Fatty acid oxidation
r1523	h2o_c + atp_c + hdcea_c -> h_c + adp_c + pi_c + hdcea_e	0.0215871	Transport, extracellular
MI1PP	h2o_c + mi1p__D_c -> pi_c + inost_c	0.0215629	Inositol phosphate metabolism
NACASPt	3 na1_c + Nacasp_c <=> 3 na1_e + Nacasp_e	0.0215172	Transport, extracellular
EX_Nacasp_e	Nacasp_e ->	0.0215172	Extracellular exchange
EX_dlnlcg_e	dlnlcg_e ->	0.0214225	Extracellular exchange
THMDt5	2 na1_e + thymd_e -> 2 na1_c + thymd_c	0.021229	Transport, extracellular
FAOXC140	6 h2o_m + 6 nad_m + 6 coa_m + 6 fad_m + tdcoa_m -> 6 h_m + 6 nadh_m + 7 accoa_m + 6 fadh2_m	0.0211899	Fatty acid oxidation
ILEATB0tc	2 na1_e + cl_e + ile__L_e -> 2 na1_c + cl_c + ile__L_c	0.0211325	Transport, extracellular
HMR_1992	o2_c + h_c + nadph_c + M00285_c -> h2o_c + nadp_c + crtstrn_c	0.0210674	Steroid metabolism
ETHAK	atp_c + etha_c -> h_c + adp_c + ethamp_c	0.02104	Glycerophospholipid metabolism
EX_HC00900_e	HC00900_e ->	0.0210084	Extracellular exchange
r1693	na1_e + ala__L_e + tyr__L_c -> na1_c + ala__L_c + tyr__L_e	0.0208732	Transport, extracellular
2OXOADPt	2oxoadp_c + akg_e <=> akg_c + 2oxoadp_e	0.0208637	Transport, extracellular
EX_2oxoadp_e	2oxoadp_e ->	0.0208637	Extracellular exchange
DSMSTEROLtr	dsmsterol_r -> dsmsterol_c	0.0206112	Transport, endoplasmic reticular
PEPCKm	gtp_m + oaa_m -> co2_m + gdp_m + pep_m	0.0206068	Glycolysis/gluconeogenesis
HMR_0854	cmpacna_c + gt1a_hs_c -> h_c + cmp_c + gq1b_hs_c	0.0206061	Glycosphingolipid metabolism
PI3P3Pn	h2o_n + pail3p_hs_n -> pail_hs_n + pi_n	0.0205657	Inositol phosphate metabolism
FAOXC163C143m	h2o_m + nad_m + coa_m + fad_m + hexdtrcoa_m -> h_m + nadh_m + accoa_m + fadh2_m + 5tedtricoa_m	0.0203855	Fatty acid oxidation
FPGS_1	atp_c + 4 glu__L_c + thf_c -> 3 h2o_c + h_c + adp_c + pi_c + 5thf_c	0.0203191	Folate metabolism
FAS180COA	3 h_c + 2 nadph_c + pmtcoa_c + malcoa_c -> h2o_c + 2 nadp_c + co2_c + coa_c + stcoa_c	0.0202425	Fatty acid synthesis
URATEtx	urate_x -> urate_c	0.0202361	Transport, peroxisomal
XANDp	nad_x + h2o_x + xan_x -> h_x + nadh_x + urate_x	0.0201932	Purine catabolism
HMR_1284	CE4988_c <=> CE4988_m	0.0201249	Transport, mitochondrial
RE3430M	h_m + nadh_m + CE4990_m <=> nad_m + CE5944_m	0.0201249	Eicosanoid metabolism
RE3432M	h_m + nadph_m + CE5944_m <=> nadp_m + CE4988_m	0.0201249	Eicosanoid metabolism
r2290	hco3_c + HC02199_c + HC02214_e -> hco3_e + HC02199_e + HC02214_c	0.0201211	Transport, extracellular
EX_aicar_e	aicar_e ->	0.0201005	Extracellular exchange
AICARte	aicar_e <=> aicar_c	0.0201005	Transport, extracellular
SQLter	sql_c -> sql_r	0.0200243	Transport, endoplasmic reticular
ME2m	nadp_m + mal__L_m -> nadph_m + co2_m + pyr_m	0.019992	Pyruvate metabolism
NDP7g	udp_g + h2o_g -> h_g + pi_g + ump_g	0.019959	Nucleotide interconversion
EX_succ_e	succ_e ->	0.0199275	Extracellular exchange
HMR_0415	h2o_c + atp_c + adrn_c -> h_c + adp_c + pi_c + adrn_e	0.0199128	Transport, extracellular
ASPDTDe	asp__D_c <=> asp__D_e	0.0198732	Transport, extracellular
ASPDt6	h_e + 3 na1_e + asp__D_e + k_c -> h_c + 3 na1_c + asp__D_c + k_e	0.0198732	Transport, extracellular
RETH1	h2o_c + 9_cis_retfa_c -> h_c + Rtotal2_c + retinol_9_cis_c	0.0197886	Vitamin A metabolism
LRAT2	pchol_hs_c + retinol_9_cis_c -> lpchol_hs_c + 9_cis_retfa_c	0.0197886	Vitamin A metabolism
PIPLC	h2o_c + pail_hs_c -> h_c + dag_hs_c + mi1p__D_c	0.0196966	Inositol phosphate metabolism
r1777	na1_e + gly_c + tyr__L_e -> na1_c + gly_e + tyr__L_c	0.01968	Transport, extracellular
XANtx	xan_c -> xan_x	0.0196253	Transport, peroxisomal
GGH_5THFl	4 h2o_l + 5thf_l -> 4 glu__L_l + thf_l	0.0195933	Folate metabolism
THFtl	thf_c <=> thf_l	0.0195933	Transport, lysosomal
DNDPt24m	dadp_m + dtdp_c -> dadp_c + dtdp_m	0.0195721	Transport, mitochondrial
3MGLUTACte	3mglutac_c -> 3mglutac_e	0.0193667	Transport, extracellular
EX_3mglutac_e	3mglutac_e ->	0.0193667	Extracellular exchange
EX_drib_e	drib_e ->	0.0193001	Extracellular exchange
DRIBt	drib_e <=> drib_c	0.0193001	Transport, extracellular
LANOSTtr	lanost_r -> lanost_c	0.0192484	Transport, endoplasmic reticular
HMR_0808	h2o_l + gbside_hs_l -> acgal_l + thcrm_hs_l	0.0191905	Glycosphingolipid metabolism
GSNt5	2 na1_e + gsn_e -> 2 na1_c + gsn_c	0.0191461	Transport, extracellular
ALAR	ala__L_c <=> ala__D_c	0.0190865	Alanine and aspartate metabolism
GLUt7l	glu__L_l -> glu__L_c	0.0189655	Transport, lysosomal
LCAT27e	chsterol_e + pchol_hs_e -> lpchol_hs_e + xolest204_hs_e	0.0189474	Cholesterol metabolism
EX_xolest204_hs_e	xolest204_hs_e ->	0.0189474	Extracellular exchange
5THFtm	5thf_m -> 5thf_c	0.0189405	Transport, mitochondrial
FPGSm_1	4 glu__L_m + atp_m + thf_m -> 3 h2o_m + h_m + 5thf_m + adp_m + pi_m	0.0189321	Folate metabolism
LPCHOLt	lpchol_hs_e <=> lpchol_hs_c	0.0189303	Transport, extracellular
L_LACtm	h_c + lac__L_c -> h_m + lac__L_m	0.0188998	Transport, mitochondrial
7THFtm	7thf_m -> 7thf_c	0.0188947	Transport, mitochondrial
FPGS3m	glu__L_m + 6thf_m + atp_m -> h_m + 7thf_m + adp_m + pi_m	0.0188947	Folate metabolism
FPGS2m	glu__L_m + 5thf_m + atp_m -> h_m + 6thf_m + adp_m + pi_m	0.0188229	Folate metabolism
6THFtm	6thf_m -> 6thf_c	0.0187644	Transport, mitochondrial
DNDPt44m	atp_m + dttp_c -> atp_c + dttp_m	0.0187302	Transport, mitochondrial
5THFtl	5thf_c -> 5thf_l	0.018728	Transport, lysosomal
Htmi	h_i -> h_m	0.0187134	Transport, mitochondrial
HMR_3675	chsterol_r + dlnlcgcoa_r -> coa_r + M01490_r	0.0187069	Cholesterol metabolism
HMR_3734	h2o_r + M01490_r -> h_r + chsterol_r + dlnlcg_r	0.0187069	Cholesterol metabolism
SK_asn__L_c	asn__L_c ->	0.018574	Intracellular source/sink
EX_C14826_e	C14826_e ->	0.0184936	Extracellular exchange
HXAt3	hxa_c <=> hxa_e	0.0183341	Transport, extracellular
EX_hxa_e	hxa_e ->	0.0183341	Extracellular exchange
r2288	hco3_c + HC02200_c + HC02213_e -> hco3_e + HC02200_e + HC02213_c	0.0183117	Transport, extracellular
TCHOLABCtc	h2o_c + atp_c + tchola_e -> h_c + adp_c + pi_c + tchola_c	0.0182751	Transport, extracellular
FAOXC22C20x	nad_x + coa_x + o2_x + h2o_x + docoscoa_x -> h_x + nadh_x + accoa_x + h2o2_x + arachcoa_x	0.0178121	Fatty acid oxidation
SK_chol_c	chol_c ->	0.017673	Intracellular source/sink
GCALDD	h2o_c + nad_c + gcald_c -> 2 h_c + nadh_c + glyclt_c	0.0176703	Glyoxylate and dicarboxylate metabolism
EX_ttdcea_e	ttdcea_e ->	0.0176486	Extracellular exchange
DALAxt	ala__D_c -> ala__D_x	0.0176098	D-alanine metabolism
DALAOXx	o2_x + h2o_x + ala__D_x -> h2o2_x + pyr_x + nh4_x	0.0176098	D-alanine metabolism
ALACYSNaEx	na1_e + ala__L_e + cys__L_c -> na1_c + ala__L_c + cys__L_e	0.0175805	Transport, extracellular
MI14P4P	h2o_c + mi14p_c -> pi_c + mi1p__D_c	0.0174393	Inositol phosphate metabolism
ACOADH60_m	fad_m + hxcoa_m -> fadh2_m + hx2coa_m	0.0174073	Fatty acid oxidation
PIPLCn	h2o_n + pail_hs_n -> h_n + dag_hs_n + mi1p__D_n	0.01728	Inositol phosphate metabolism
MI1P_Dtn	mi1p__D_c <=> mi1p__D_n	0.01728	Transport, nuclear
ADPOHt	adpoh_c <=> adpoh_e	0.0172501	Transport, extracellular
EX_adpoh_e	adpoh_e ->	0.0172501	Extracellular exchange
ADPOHc	h_c + nadh_c + 2oxoadp_c <=> nad_c + adpoh_c	0.0172501	Lysine metabolism
r2401	h_c + arg__L_m + his__L_c -> h_m + arg__L_c + his__L_m	0.0172501	Transport, mitochondrial
r2381	h_c + akg_m + cit_c -> h_m + akg_c + cit_m	0.017106	Transport, mitochondrial
r1691	na1_e + ala__L_e + trp__L_c -> na1_c + ala__L_c + trp__L_e	0.0169642	Transport, extracellular
GGH_6DHFl	h2o_l + 6dhf_l -> 5dhf_l + glu__L_l	0.0166303	Folate metabolism
CE2537ATP	h2o_c + atp_c + CE2537_c -> h_c + adp_c + pi_c + CE2537_e	0.0165297	Transport, extracellular
HMR_3448	fad_m + dlnlcgcoa_m -> fadh2_m + CE5114_m	0.0165223	Fatty acid synthesis
FCLT	fe2_c + ppp9_c -> 2 h_c + pheme_c	0.0162602	Heme synthesis
HMR_0253	h2o_c + atp_c + ocdca_c -> h_c + adp_c + pi_c + ocdca_e	0.0161597	Transport, extracellular
GLUB0AT3tc	na1_e + cl_e + glu__L_e -> na1_c + glu__L_c + cl_c	0.016023	Transport, extracellular
r2280	hco3_c + prostgd2_e + HC02201_c -> hco3_e + prostgd2_c + HC02201_e	0.0160125	Transport, extracellular
O2tn	o2_c <=> o2_n	0.0159623	Transport, nuclear
METATB0tc	2 na1_e + cl_e + met__L_e -> 2 na1_c + met__L_c + cl_c	0.0157831	Transport, extracellular
r2252	hco3_c + leuktrF4_e + HC02200_c -> hco3_e + leuktrF4_c + HC02200_e	0.0157525	Transport, extracellular
EX_dmgly_e	dmgly_e ->	0.0155528	Extracellular exchange
DMGLYtr	dmgly_e <=> dmgly_c	0.0155528	Transport, extracellular
SARDHm	fad_m + sarcs_m + thf_m -> fadh2_m + gly_m + mlthf_m	0.0155257	Urea cycle
r2413	h_c + citr__L_m + his__L_c -> h_m + citr__L_c + his__L_m	0.0155248	Transport, mitochondrial
GMPS	nh4_c + atp_c + xmp_c -> 2 h_c + amp_c + ppi_c + gmp_c	0.0154302	Bile acid synthesis
CYTDt5	2 na1_e + cytd_e -> 2 na1_c + cytd_c	0.0152803	Transport, extracellular
ME1m	nad_m + mal__L_m -> nadh_m + co2_m + pyr_m	0.0150941	Pyruvate metabolism
DNDPt47m	dtdp_m + dttp_c -> dttp_m + dtdp_c	0.0150598	Transport, mitochondrial
r1901	na1_e + met__L_c + ile__L_e -> na1_c + ile__L_c + met__L_e	0.0150335	Transport, extracellular
EX_3ohglutac_e	3ohglutac_e ->	0.0149844	Extracellular exchange
3OHGLUTACtm	3ohglutac_m -> 3ohglutac_c	0.0149844	Transport, mitochondrial
TD2GLTRCOAm	glutcoa_m + fad_m -> fadh2_m + td2glutrcoa_m	0.0149844	Lysine metabolism
3OHGLUTACm	h2o_m + 3hglutcoa_m -> h_m + coa_m + 3ohglutac_m	0.0149844	Lysine metabolism
3HGLUTCOAm	h2o_m + td2glutrcoa_m -> 3hglutcoa_m	0.0149844	Lysine metabolism
DM_15HPET_x	15HPET_x ->	0.0149584	Intracellular demand
HMR_0987	o2_x + arachd_x -> 15HPET_x	0.0149584	Arachidonic acid metabolism
BALABETAtc	2 na1_e + ala_B_e + cl_e -> 2 na1_c + ala_B_c + cl_c	0.014871	Transport, extracellular
EX_M00115_e	M00115_e ->	0.0148588	Extracellular exchange
r1171	chsterol_r + arachdcoa_r -> coa_r + HC02027_r	0.0148054	Miscellaneous
r1183	h2o_r + HC02027_r -> arachd_r + h_r + chsterol_r	0.0148054	Miscellaneous
r2425	adp_m + dgdp_c -> adp_c + dgdp_m	0.0147801	Transport, mitochondrial
DNDPt11m	dadp_c + dgdp_m -> dgdp_c + dadp_m	0.0147587	Transport, mitochondrial
r1888	na1_e + hom__L_e + phe__L_c -> na1_c + hom__L_c + phe__L_e	0.0146879	Transport, extracellular
r1876	na1_e + thr__L_e + leu__L_c -> na1_c + thr__L_c + leu__L_e	0.0146466	Transport, extracellular
DGNSKm	atp_m + dgsn_m -> h_m + adp_m + dgmp_m	0.0145754	Nucleotide interconversion
DGSNtm	dgsn_c <=> dgsn_m	0.0145754	Transport, mitochondrial
r1761	na1_e + ile__L_c + trp__L_e -> na1_c + ile__L_e + trp__L_c	0.014507	Transport, extracellular
PPM	r1p_c <=> r5p_c	0.0144992	Pentose phosphate pathway
DNDPt7m	datp_c + dadp_m -> dadp_c + datp_m	0.0144917	Transport, mitochondrial
EX_M00008_e	M00008_e ->	0.0144509	Extracellular exchange
DNDPt48m	dgdp_m + dttp_c -> dgdp_c + dttp_m	0.0143707	Transport, mitochondrial
EX_urate_e	urate_e ->	0.014346	Extracellular exchange
EX_HC02202_e	HC02202_e ->	0.0142436	Extracellular exchange
PGLc	3 h2o_c + 3 6pgl_c -> 3 h_c + 3 6pgc_c	0.014147	Pentose phosphate pathway
DGK2m	datp_m + dgmp_m <=> dadp_m + dgdp_m	0.0141445	Nucleotide interconversion
r1855	na1_e + ser__L_c + val__L_e -> na1_c + ser__L_e + val__L_c	0.0141323	Transport, extracellular
DM_ach_c	ach_c ->	0.0141011	Intracellular demand
THCRMtl	thcrm_hs_c -> thcrm_hs_l	0.014099	Transport, lysosomal
ESTRSABCtc	h2o_c + atp_c + estrones_e -> h_c + adp_c + pi_c + estrones_c	0.0139953	Transport, extracellular
r1721	na1_e + ser__L_e + trp__L_c -> na1_c + ser__L_c + trp__L_e	0.013845	Transport, extracellular
GLA2l	h2o_l + thcrm_hs_l -> gal_l + galgluside_hs_l	0.0138267	Sphingolipid metabolism
DNDPt32m	atp_m + dgdp_c -> atp_c + dgdp_m	0.0138059	Transport, mitochondrial
r1029	h2o_x + atp_x + tdchola_x -> h_x + adp_x + pi_x + tdchola_e	0.0137868	Transport, extracellular
HMR_0654	amet_c + M02686_c -> h_c + ahcys_c + M02758_c	0.0137589	Glycerophospholipid metabolism
HMR_0657	amet_c + M02758_c -> ahcys_c + pchol_hs_c	0.0137589	Glycerophospholipid metabolism
HMR_0653	amet_c + pe_hs_c -> 2 h_c + ahcys_c + M02686_c	0.0137589	Glycerophospholipid metabolism
SK_hdca_c	hdca_c ->	0.0136986	Intracellular source/sink
4ABUTtm	4abut_c <=> 4abut_m	0.0136964	Transport, mitochondrial
ABTArm	akg_m + 4abut_m <=> glu__L_m + sucsal_m	0.0136964	Glutamate metabolism
FPGS4_1	atp_c + 4 glu__L_c + dhf_c -> 3 h2o_c + h_c + adp_c + pi_c + 5dhf_c	0.0136907	Folate metabolism
HAS1	uacgam_c + udpglcur_c -> 2 h_c + 2 udp_c + ha_pre1_e	0.013683	Hyaluronan metabolism
PI345P5Pn	h2o_n + pail345p_hs_n -> pi_n + pail34p_hs_n	0.013634	Inositol phosphate metabolism
AGDC	h2o_c + acgam6p_c -> gam6p_c + ac_c	0.0136301	Aminosugar metabolism
HMR_0358	h2o_c + eicostetcoa_c -> h_c + coa_c + eicostet_c	0.0136258	Fatty acid oxidation
r0357	itp_c + fru_c -> h_c + idp_c + f6p_c	0.0136099	Fructose and mannose metabolism
DNDPt45m	adp_m + dttp_c -> adp_c + dttp_m	0.0134957	Transport, mitochondrial
GGH_5DHFl	4 h2o_l + 5dhf_l -> dhf_l + 4 glu__L_l	0.013494	Folate metabolism
DHFtl	dhf_c <=> dhf_l	0.013494	Transport, lysosomal
HMR_1305	2 o2_r + arachd_r -> HC02217_r	0.0134922	Eicosanoid metabolism
5DHFtl	5dhf_c -> 5dhf_l	0.0133483	Transport, lysosomal
TMDK1m	atp_m + thymd_m -> h_m + adp_m + dtmp_m	0.0132951	Nucleotide interconversion
EX_gluala_e	gluala_e ->	0.0132948	Extracellular exchange
NDPK4m	atp_m + dtdp_m -> adp_m + dttp_m	0.0132	Nucleotide interconversion
PAFS	accoa_c + ak2lgchol_hs_c -> coa_c + paf_hs_c	0.0131013	Glycerophospholipid metabolism
TDP	h2o_c + thmpp_c -> h_c + pi_c + thmmp_c	0.0130202	Thiamine metabolism
r2253	hco3_c + leuktrF4_e + HC02201_c -> hco3_e + leuktrF4_c + HC02201_e	0.0128338	Transport, extracellular
HMR_0211	h2o_c + atp_c + M02745_c -> h_c + adp_c + pi_c + M02745_e	0.0128062	Transport, extracellular
C4STMO2r	o2_r + 4mzym_int2_r + nad_r -> h_r + co2_r + nadh_r + zym_int2_r	0.0127168	Cholesterol metabolism
C4STMO1r	3 o2_r + 3 h_r + 3 nadph_r + 44mzym_r -> 4 h2o_r + 3 nadp_r + 4mzym_int1_r	0.0126582	Cholesterol metabolism
CITL	cit_c -> ac_c + oaa_c	0.0126567	Citric acid cycle
PAFH	h2o_c + paf_hs_c -> h_c + ac_c + ak2lgchol_hs_c	0.012655	Glycerophospholipid metabolism
EX_lnlncg_e	lnlncg_e ->	0.0126206	Extracellular exchange
6DHFtl	6dhf_c -> 6dhf_l	0.0126153	Transport, lysosomal
SK_trp__L_c	trp__L_c ->	0.0125764	Intracellular source/sink
r0403	o2_c + thbpt_c + trp__L_c -> h2o_c + 5htrp_c + dhbpt_c	0.0125628	Tetrahydrobiopterin metabolism
HMR_0235	h2o_c + atp_c + M01197_c -> h_c + adp_c + pi_c + M01197_e	0.0125385	Transport, extracellular
NDPK8m	atp_m + dadp_m -> adp_m + datp_m	0.0125243	Nucleotide interconversion
HMR_9593	2 na1_e + cl_e + his__L_e -> 2 na1_c + cl_c + his__L_c	0.0125215	Transport, extracellular
NTD1	h2o_c + dump_c -> pi_c + duri_c	0.0125114	Pyrimidine catabolism
DNDPt39m	dgdp_m + dutp_c -> dgdp_c + dutp_m	0.0124856	Transport, mitochondrial
ACOAHim	h2o_m + accoa_m -> h_m + coa_m + ac_m	0.0123614	Pyruvate metabolism
HOMOVALte	homoval_c + akg_e <=> akg_c + homoval_e	0.012351	Transport, extracellular
HMR_9652	homoval_c -> homoval_e	0.0123509	Transport, extracellular
RE1531M	coa_m + CE0713_m <=> accoa_m + CE0849_m	0.0122845	Fatty acid oxidation
RE1517M	fad_m + CE0849_m <=> fadh2_m + CE2433_m	0.0122845	Fatty acid oxidation
RE1516M	fad_m + lnlccoa_m <=> fadh2_m + CE2434_m	0.0122845	Fatty acid oxidation
RE1523M	h2o_m + CE2434_m <=> CE2421_m	0.0122845	Fatty acid oxidation
RE0512M	nad_m + CE2421_m -> h_m + nadh_m + CE0713_m	0.0122845	Fatty acid oxidation
10FTHF5GLUtm	10fthf5glu_m -> 10fthf5glu_c	0.0120974	Transport, mitochondrial
r1982	na1_e + lys__L_c + hom__L_e -> na1_c + lys__L_e + hom__L_c	0.0120008	Transport, extracellular
ASPt6	h_e + 3 na1_e + k_c + asp__L_e -> h_c + 3 na1_c + asp__L_c + k_e	0.0119744	Transport, extracellular
GLYCTO1	o2_c + glyclt_c -> h2o2_c + glx_c	0.0119645	Glycine, serine, alanine, and threonine metabolism
MGSA	dhap_c -> pi_c + mthgxl_c	0.0119412	Pyruvate metabolism
MCD	h_c + malcoa_c -> co2_c + accoa_c	0.0119048	Fatty acid oxidation
HSD3B11r	nad_r + prgnlone_r -> h_r + nadh_r + prgstrn_r	0.0117647	Steroid metabolism
r2214	hco3_c + HC02201_c + HC02187_e -> hco3_e + HC02201_e + HC02187_c	0.0117526	Transport, extracellular
ASPNATm	asp__L_m + accoa_m -> h_m + coa_m + Nacasp_m	0.0117316	Alanine and aspartate metabolism
NACASPtm	Nacasp_m -> Nacasp_c	0.0117316	Transport, mitochondrial
HMR_0842	gd3_hs_c + udpacgal_c -> h_c + udp_c + gd2_hs_c	0.0117152	Glycosphingolipid metabolism
HMR_0232	M01197_e -> M01197_c	0.0117034	Transport, extracellular
DHPR2	5mthf_c + dhbpt_c -> h_c + thbpt_c + mlthf_c	0.0116773	Tetrahydrobiopterin metabolism
EX_elaidcrn_e	elaidcrn_e ->	0.0116279	Extracellular exchange
r1894	na1_e + hom__L_e + val__L_c -> na1_c + hom__L_c + val__L_e	0.0116123	Transport, extracellular
DNDPt15m	dgdp_m + dudp_c -> dgdp_c + dudp_m	0.0115555	Transport, mitochondrial
r2277	hco3_c + HC02201_c + HC02208_e -> hco3_e + HC02201_e + HC02208_c	0.0115271	Transport, extracellular
r1891	na1_e + hom__L_e + leu__L_c -> na1_c + hom__L_c + leu__L_e	0.011431	Transport, extracellular
DNDPt5m	datp_c + dtdp_m -> datp_m + dtdp_c	0.0113563	Transport, mitochondrial
CEPTC	cdpchol_c + dag_hs_c -> h_c + cmp_c + pchol_hs_c	0.0113164	Glycerophospholipid metabolism
HMR_0208	M02745_e -> M02745_c	0.0112298	Transport, extracellular
EX_dad_2_e	dad_2_e ->	0.0111111	Extracellular exchange
r1826	na1_e + met__L_c + pro__L_e -> na1_c + met__L_e + pro__L_c	0.0110112	Transport, extracellular
r2287	hco3_c + HC02199_c + HC02213_e -> hco3_e + HC02199_e + HC02213_c	0.0108783	Transport, extracellular
CO2tp	co2_c <=> co2_x	0.0107656	Transport, peroxisomal
r0084	h_x + HC01434_x -> akg_x + co2_x	0.0106464	Miscellaneous
r0424	nadp_x + icit_x <=> h_x + nadph_x + HC01434_x	0.0106464	Miscellaneous
FBP	h2o_c + fdp_c -> pi_c + f6p_c	0.0104493	Glycolysis/gluconeogenesis
GLUPROASCT1	na1_e + glu__L_e + pro__L_c -> na1_c + glu__L_c + pro__L_e	0.010404	Transport, extracellular
HMR_0388	M00260_e -> M00260_c	0.0103676	Transport, extracellular
FAOXC10080m	h2o_m + nad_m + coa_m + fad_m + dcacoa_m -> h_m + nadh_m + accoa_m + fadh2_m + occoa_m	0.0103198	Fatty acid oxidation
r1873	na1_e + thr__L_e + phe__L_c -> na1_c + thr__L_c + phe__L_e	0.0102749	Transport, extracellular
HMR_0391	h2o_c + atp_c + M00260_c -> h_c + adp_c + pi_c + M00260_e	0.01027	Transport, extracellular
HMR_0287	h2o_c + atp_c + arach_c -> h_c + adp_c + pi_c + arach_e	0.0102477	Transport, extracellular
HMR_0431	h2o_c + atp_c + M00008_c -> h_c + adp_c + pi_c + M00008_e	0.0101486	Transport, extracellular
DNDPt40m	dadp_m + dutp_c -> dadp_c + dutp_m	0.0101376	Transport, mitochondrial
NACASPAH	h2o_c + Nacasp_c -> asp__L_c + ac_c	0.0101153	Alanine and aspartate metabolism
EX_din_e	din_e ->	0.010101	Extracellular exchange
4HPRO_LTte	4hpro_LT_e <=> 4hpro_LT_m	0.010094	Transport, extracellular
HMR_0428	M00008_e -> M00008_c	0.0100658	Transport, extracellular
SARCStm	sarcs_c -> sarcs_m	0.0100514	Transport, mitochondrial
r2276	hco3_c + HC02200_c + HC02208_e -> hco3_e + HC02200_e + HC02208_c	0.00983048	Transport, extracellular
SK_lnlc_c	lnlc_c ->	0.00974314	Intracellular source/sink
EX_alltn_e	alltn_e ->	0.00965251	Extracellular exchange
ALLTNti	alltn_e <=> alltn_c	0.00965251	Transport, extracellular
RE3352C	h2o_c + C11821_c <=> co2_c + alltn_c	0.00965251	Purine catabolism
HMR_6611	h2o_c + o2_c + urate_c <=> h2o2_c + C11821_c	0.00965251	Purine catabolism
HMR_3115	fad_m + stcoa_m -> fadh2_m + od2coa_m	0.00964064	Fatty acid oxidation
CH25H	o2_r + h_r + nadph_r + chsterol_r -> h2o_r + nadp_r + xol25oh_r	0.00956938	Bile acid synthesis
FAOXC200180m	h2o_m + nad_m + coa_m + fad_m + arachcoa_m -> h_m + nadh_m + accoa_m + fadh2_m + stcoa_m	0.00947867	Fatty acid oxidation
r1109	cit_m -> ac_m + oaa_m	0.00945766	Miscellaneous
THRGLNNaEx	na1_e + gln__L_c + thr__L_e -> na1_c + gln__L_e + thr__L_c	0.00944086	Transport, extracellular
r1750	na1_e + ser__L_c + trp__L_e -> na1_c + ser__L_e + trp__L_c	0.00941469	Transport, extracellular
DNDPt28m	dcdp_c + dgdp_m -> dgdp_c + dcdp_m	0.00937569	Transport, mitochondrial
EX_stcrn_e	stcrn_e ->	0.00930233	Extracellular exchange
r0425	nad_m + icit_m <=> h_m + nadh_m + HC01434_m	0.00921062	Miscellaneous
SK_for_c	for_c ->	0.00908439	Intracellular demand
DNDPt4m	datp_c + dudp_m -> datp_m + dudp_c	0.00900797	Transport, mitochondrial
GLUSIDEtl	h2o_l + atp_l + gluside_hs_e -> pi_l + h_l + gluside_hs_l + adp_l	0.00899205	Transport, extracellular
R_group_phosphotase_1	atp_c + coa_c + Rtotal_c -> amp_c + ppi_c + Rtotalcoa_c	0.00898213	Miscellaneous
RE0453M	datp_m + dtdp_m <=> dadp_m + dttp_m	0.0089307	Pyrimidine synthesis
LEUATB0tc	2 na1_e + cl_e + leu__L_e -> 2 na1_c + cl_c + leu__L_c	0.00888084	Transport, extracellular
r1808	na1_e + ala__L_c + leu__L_e -> na1_c + ala__L_e + leu__L_c	0.00878486	Transport, extracellular
ACtp	ac_c <=> ac_x	0.00878178	Transport, peroxisomal
HMR_3475	accoa_x + h2o_x -> h_x + coa_x + ac_x	0.00878178	Fatty acid oxidation
r1835	na1_e + hom__L_c + pro__L_e -> na1_c + hom__L_e + pro__L_c	0.00871449	Transport, extracellular
FPGS4m_1	4 glu__L_m + atp_m + dhf_m -> 3 h2o_m + h_m + adp_m + pi_m + 5dhf_m	0.00865999	Folate metabolism
FPGS5m	glu__L_m + atp_m + 5dhf_m -> h_m + 6dhf_m + adp_m + pi_m	0.00865999	Folate metabolism
FAOXC10080x	nad_x + coa_x + dcacoa_x + o2_x + h2o_x -> h_x + nadh_x + accoa_x + occoa_x + h2o2_x	0.0086415	Fatty acid oxidation
EX_Rtotal2_e	Rtotal2_e ->	0.00858062	Extracellular exchange
DNDPt41m	dcdp_m + dutp_c -> dcdp_c + dutp_m	0.00856293	Transport, mitochondrial
PRISTCOAtx	pristcoa_x <=> pristcoa_c	0.00855644	Transport, peroxisomal
PI45P3Kn	atp_n + pail45p_hs_n -> h_n + adp_n + pail345p_hs_n	0.00844344	Inositol phosphate metabolism
C8CRNe	c8crn_c -> c8crn_e	0.00843882	Fatty acid oxidation
EX_c8crn_e	c8crn_e ->	0.00843882	Extracellular exchange
LEULEULAPc	h2o_c + leuleu_c <=> 2 leu__L_c	0.00828729	Transport, extracellular
EX_leuleu_e	leuleu_e ->	0.00828729	Extracellular exchange
r1771	na1_e + phe__L_e + pro__L_c -> na1_c + phe__L_c + pro__L_e	0.00827501	Transport, extracellular
r2248	hco3_c + leuktrE4_e + HC02199_c -> hco3_e + leuktrE4_c + HC02199_e	0.00826895	Transport, extracellular
3OHGLUTACte	3ohglutac_c -> 3ohglutac_e	0.00826472	Transport, extracellular
3OHGLUTACOAT3t	akg_e + 3ohglutac_c <=> akg_c + 3ohglutac_e	0.00826456	Transport, extracellular
EX_HC01361_e	HC01361_e ->	0.00819672	Extracellular exchange
ACGALtly	acgal_l -> acgal_c	0.00812954	Transport, lysosomal
r2236	hco3_c + HC02199_c + wharachd_e -> hco3_e + HC02199_e + wharachd_c	0.00808874	Transport, extracellular
EX_ahcys_e	ahcys_e ->	0.00806452	Extracellular exchange
AHCYSte	ahcys_e <=> ahcys_c	0.00806452	Transport, extracellular
MMCDm	h_m + mmcoa__S_m -> co2_m + ppcoa_m	0.00787106	Valine, leucine, and isoleucine metabolism
SK_thr__L_c	thr__L_c ->	0.00786208	Intracellular source/sink
DNDPt16m	dadp_m + dudp_c -> dadp_c + dudp_m	0.00784987	Transport, mitochondrial
r2292	hco3_c + HC02201_c + HC02214_e -> hco3_e + HC02201_e + HC02214_c	0.00779437	Transport, extracellular
C3DCe	c3dc_c -> c3dc_e	0.00775862	Fatty acid oxidation
EX_c3dc_e	c3dc_e <=>	0.00775862	Extracellular exchange
FAOXC3DC	crn_c + malcoa_c <=> coa_c + c3dc_c	0.00775862	Fatty acid oxidation
HMR_0822	cmpacna_c + gm1b_hs_c -> h_c + cmp_c + gd1c_hs_c	0.00774622	Glycosphingolipid metabolism
AMETt	amet_c <=> amet_e	0.00766284	Transport, extracellular
EX_amet_e	amet_e ->	0.00766284	Extracellular exchange
SBPP1	h2o_c + sph1p_c -> pi_c + sphgn_c	0.0075116	Sphingolipid metabolism
r1252	atp_c + coa_c + hdcea_c -> amp_c + ppi_c + hdd2coa_c	0.00750242	Fatty acid oxidation
r2208	hco3_c + thyox__L_e + HC02201_c -> hco3_e + thyox__L_c + HC02201_e	0.00749262	Transport, extracellular
r2228	hco3_c + dheas_e + HC02200_c -> hco3_e + dheas_c + HC02200_e	0.00745583	Transport, extracellular
DNDPt12m	adp_m + dadp_c -> adp_c + dadp_m	0.00745375	Transport, mitochondrial
EX_L2aadp_e	L2aadp_e ->	0.00743855	Extracellular exchange
L2AADPtr	L2aadp_e <=> L2aadp_c	0.00743855	Transport, extracellular
ACCOACrm	accoa_m + atp_m + hco3_m -> h_m + adp_m + pi_m + malcoa_m	0.00736166	Fatty acid oxidation
EX_adn_e	adn_e ->	0.00724638	Extracellular exchange
FPGS7m_1	10fthf_m + 4 glu__L_m + atp_m -> 10fthf5glu_m + 3 h2o_m + h_m + adp_m + pi_m	0.00723095	Folate metabolism
GGH_10FTHF6GLUl	10fthf6glu_l + h2o_l -> 10fthf5glu_l + glu__L_l	0.00716317	Folate metabolism
RE1804C	nad_c + CE0233_c <=> h_c + nadh_c + xol7ah2al_c	0.0071599	Bile acid synthesis
RE1826C	o2_c + h_c + nadph_c + xol7ah2_c -> h2o_c + nadp_c + CE0233_c	0.0071599	Bile acid synthesis
EX_M00260_e	M00260_e ->	0.00712897	Extracellular exchange
r1817	na1_e + asn__L_c + leu__L_e -> na1_c + asn__L_e + leu__L_c	0.00708388	Transport, extracellular
DHAOX_c	dhdascb_c + 2 gthrd_c -> h_c + ascb__L_c + gthox_c	0.00694378	Vitamin C metabolism
GTPCI	h2o_c + gtp_c -> h_c + for_c + ahdt_c	0.00690449	Tetrahydrobiopterin metabolism
r1871	na1_e + thr__L_e + met__L_c -> na1_c + thr__L_c + met__L_e	0.00684821	Transport, extracellular
r2395	h_c + lys__L_m + arg__L_c -> h_m + lys__L_c + arg__L_m	0.00679852	Transport, mitochondrial
r1820	na1_e + hom__L_c + leu__L_e -> na1_c + hom__L_e + leu__L_c	0.00669262	Transport, extracellular
r1864	na1_e + thr__L_c + val__L_e -> na1_c + thr__L_e + val__L_c	0.00668824	Transport, extracellular
DADNt4	dad_2_e <=> dad_2_c	0.00666456	Transport, extracellular
HMR_0641	h2o_c + ach_c -> h_c + ac_c + chol_c	0.00654584	Glycerophospholipid metabolism
r2206	hco3_c + thyox__L_e + HC02199_c -> hco3_e + thyox__L_c + HC02199_e	0.00653975	Transport, extracellular
r1723	na1_e + ser__L_e + tyr__L_c -> na1_c + ser__L_c + tyr__L_e	0.00648829	Transport, extracellular
r2269	hco3_c + HC02199_c + HC02206_e -> hco3_e + HC02199_e + HC02206_c	0.00645121	Transport, extracellular
DHCR71r	h_r + nadph_r + ddsmsterol_r -> nadp_r + dsmsterol_r	0.00642161	Cholesterol metabolism
LSTO1r	o2_r + h_r + nadph_r + chlstol_r -> 2 h2o_r + nadp_r + ddsmsterol_r	0.00642161	Cholesterol metabolism
6DHFtm	6dhf_m -> 6dhf_c	0.00642159	Transport, mitochondrial
r2244	hco3_c + leuktrA4_e + HC02201_c -> hco3_e + leuktrA4_c + HC02201_e	0.00639248	Transport, extracellular
r2268	hco3_c + HC02201_c + HC02205_e -> hco3_e + HC02201_e + HC02205_c	0.00632695	Transport, extracellular
ACNMCT	acnam_c + ctp_c -> ppi_c + cmpacna_c	0.00631725	Aminosugar metabolism
r2207	hco3_c + thyox__L_e + HC02200_c -> hco3_e + thyox__L_c + HC02200_e	0.00625796	Transport, extracellular
LSTO2r	o2_r + h_r + nadph_r + lthstrl_r -> 7dhchsterol_r + 2 h2o_r + nadp_r	0.00616872	Cholesterol metabolism
LEUB0AT3tc	na1_e + cl_e + leu__L_e -> na1_c + cl_c + leu__L_c	0.00614757	Transport, extracellular
HSD3B11	nad_c + prgnlone_c -> h_c + nadh_c + prgstrn_c	0.00611995	Steroid metabolism
r2265	hco3_c + HC02201_c + HC02204_e -> hco3_e + HC02201_e + HC02204_c	0.00608898	Transport, extracellular
HMR_0207	h2o_c + atp_c + M00117_c -> h_c + adp_c + pi_c + M00117_e	0.006055	Transport, extracellular
SO4tl	so4_l <=> so4_c	0.00591837	Transport, lysosomal
PPAP	h2o_c + pa_hs_c -> pi_c + dag_hs_c	0.00587084	Triacylglycerol synthesis
EX_xtsn_e	xtsn_e ->	0.00574713	Extracellular exchange
XTSNtr	xtsn_e <=> xtsn_c	0.00574713	Transport, extracellular
r1792	na1_e + cys__L_e + gly_c -> na1_c + cys__L_c + gly_e	0.00569186	Transport, extracellular
DNDPt30m	adp_m + dcdp_c -> adp_c + dcdp_m	0.00569058	Transport, mitochondrial
GLYK	atp_c + glyc_c -> h_c + adp_c + glyc3p_c	0.00568182	Glycerophospholipid metabolism
PAPtg	pap_g -> pap_c	0.00566788	Transport, golgi apparatus
PAPStg	paps_c <=> paps_g	0.00566788	Transport, golgi apparatus
DKMPPD3_1	h2o_c + dkmpp_c -> h_c + pi_c + dhmtp_c	0.00560099	Methionine and cysteine metabolism
ACDO	o2_c + dhmtp_c -> h_c + for_c + 2kmb_c	0.00560099	Methionine and cysteine metabolism
r2295	hco3_c + prostgf2_e + HC02201_c -> hco3_e + prostgf2_c + HC02201_e	0.00554151	Transport, extracellular
HMR_0203	M00117_e -> M00117_c	0.00552256	Transport, extracellular
r2249	hco3_c + leuktrE4_e + HC02200_c -> hco3_e + leuktrE4_c + HC02200_e	0.00547754	Transport, extracellular
DNDPt49m	dadp_m + dttp_c -> dadp_c + dttp_m	0.0054689	Transport, mitochondrial
r2263	hco3_c + HC02199_c + HC02204_e -> hco3_e + HC02199_e + HC02204_c	0.0054142	Transport, extracellular
GD1Cte	gd1c_hs_c <=> gd1c_hs_e	0.00537497	Transport, extracellular
EX_dgsn_e	dgsn_e ->	0.00531915	Extracellular exchange
C3STKR2r	h_r + nadph_r + zym_int2_r -> nadp_r + zymst_r	0.00526162	Cholesterol metabolism
3AIBt	3aib_c -> 3aib_e	0.0052583	Transport, extracellular
r1043	na1_e + dad_2_e -> na1_c + dad_2_c	0.00518742	Transport, extracellular
r2227	hco3_c + dheas_e + HC02199_c -> hco3_e + dheas_c + HC02199_e	0.00505233	Transport, extracellular
r2242	hco3_c + leuktrA4_e + HC02199_c -> hco3_e + leuktrA4_c + HC02199_e	0.00504227	Transport, extracellular
RE2675C2	o2_c + h_c + nadph_c + dhcrm_hs_c -> 2 h2o_c + nadp_c + crm_hs_c	0.00501061	Glycosphingolipid metabolism
DNDPt18m	adp_m + dudp_c -> adp_c + dudp_m	0.00499776	Transport, mitochondrial
HISyLATtc	na1_e + arg__L_c + his__L_e -> na1_c + arg__L_e + his__L_c	0.00498885	Transport, extracellular
r2233	hco3_c + leuktrD4_e + HC02199_c -> hco3_e + leuktrD4_c + HC02199_e	0.00497656	Transport, extracellular
r1872	na1_e + thr__L_e + trp__L_c -> na1_c + thr__L_c + trp__L_e	0.00494225	Transport, extracellular
DHPR	h_c + nadh_c + dhbpt_c -> nad_c + thbpt_c	0.00490557	Tetrahydrobiopterin metabolism
ACHEe	h2o_e + ach_e -> h_e + ac_e + chol_e	0.00490402	Glycerophospholipid metabolism
r2300	hco3_c + HC02200_c + HC02217_e -> hco3_e + HC02200_e + HC02217_c	0.00486575	Transport, extracellular
NEU310e	h2o_e + gd1c_hs_e -> acnam_e + gm1b_hs_e	0.00486307	Sphingolipid metabolism
r2164	hco3_c + tdchola_e + HC02200_c -> hco3_e + tdchola_c + HC02200_e	0.00477199	Transport, extracellular
r2256	hco3_c + bilglcur_e + HC02201_c -> hco3_e + bilglcur_c + HC02201_e	0.0047619	Transport, extracellular
r2250	hco3_c + leuktrE4_e + HC02201_c -> hco3_e + leuktrE4_c + HC02201_e	0.00475477	Transport, extracellular
DGTPtm_cho	dgtp_c -> dgtp_m	0.00471561	Transport, mitochondrial
r2189	hco3_c + HC02201_c + HC02198_e -> hco3_e + HC02201_e + HC02198_c	0.00471469	Transport, extracellular
EX_gsn_e	gsn_e ->	0.0046729	Extracellular exchange
r2271	hco3_c + HC02201_c + HC02206_e -> hco3_e + HC02201_e + HC02206_c	0.00466448	Transport, extracellular
DTTPtm_cho	dttp_c -> dttp_m	0.00466125	Transport, mitochondrial
DNDPt50m	dcdp_m + dttp_c -> dcdp_c + dttp_m	0.00463943	Transport, mitochondrial
r2293	hco3_c + prostgf2_e + HC02199_c -> hco3_e + prostgf2_c + HC02199_e	0.00461871	Transport, extracellular
10FTHF6GLUtl	10fthf6glu_c -> 10fthf6glu_l	0.00457919	Transport, lysosomal
BAMPPALDOX	h2o_c + bamppald_c + nad_c -> 2 h_c + nadh_c + ala_B_c	0.00456323	Beta-Alanine metabolism
DNDPt10m	dadp_c + dcdp_m -> dcdp_c + dadp_m	0.00447039	Transport, mitochondrial
ACOADH120_m	fad_m + ddcacoa_m -> fadh2_m + dd2coa_m	0.00446649	Fatty acid oxidation
r2168	hco3_c + HC02201_c + HC02191_e -> hco3_e + HC02201_e + HC02191_c	0.00440812	Transport, extracellular
r2240	hco3_c + HC02200_c + HC02180_e -> hco3_e + HC02200_e + HC02180_c	0.00440529	Transport, extracellular
GLUt6	h_e + 3 na1_e + k_c + glu__L_e -> h_c + 3 na1_c + glu__L_c + k_e	0.0043479	Transport, extracellular
EX_aact_e	aact_e ->	0.00428628	Extracellular exchange
AACTte	aact_e <=> aact_c	0.00428628	Transport, extracellular
GLUTACOAm	glutcoa_m + fad_m -> fadh2_m + glutacoa_m	0.00426632	Lysine metabolism
GLUTCONte	glutcon_c -> glutcon_e	0.00426632	Transport, extracellular
EX_glutcon_e	glutcon_e ->	0.00426632	Extracellular exchange
GLUTCONtm	glutcon_m -> glutcon_c	0.00426632	Transport, mitochondrial
GLUTCONm	h2o_m + glutacoa_m -> h_m + coa_m + glutcon_m	0.00426632	Lysine metabolism
DNDPt17m	dcdp_m + dudp_c -> dcdp_c + dudp_m	0.00425586	Transport, mitochondrial
r2294	hco3_c + prostgf2_e + HC02200_c -> hco3_e + prostgf2_c + HC02200_e	0.00424055	Transport, extracellular
r2299	hco3_c + HC02199_c + HC02217_e -> hco3_e + HC02199_e + HC02217_c	0.00423031	Transport, extracellular
GLUt4	na1_e + glu__L_e -> na1_c + glu__L_c	0.00414777	Transport, extracellular
DNDPt43m	atp_m + dutp_c -> atp_c + dutp_m	0.00414012	Transport, mitochondrial
ALAtmi	ala__L_m -> ala__L_c	0.00409742	Transport, mitochondrial
NEU39e	h2o_e + gm1b_hs_e -> acnam_e + ga1_hs_e	0.00409521	Sphingolipid metabolism
HAS2	ha_pre1_e + uacgam_c + udpglcur_c -> 2 h_c + 2 udp_c + ha_e	0.00403388	Hyaluronan metabolism
r2274	hco3_c + HC02201_c + HC02207_e -> hco3_e + HC02201_e + HC02207_c	0.0039924	Transport, extracellular
EX_Rtotal_e	Rtotal_e ->	0.00395744	Extracellular exchange
MEV_Rt	mev__R_c <=> mev__R_e	0.00395119	Transport, extracellular
EX_mev__R_e	mev__R_e ->	0.00395119	Extracellular exchange
r2234	hco3_c + leuktrD4_e + HC02200_c -> hco3_e + leuktrD4_c + HC02200_e	0.00393316	Transport, extracellular
r2266	hco3_c + HC02199_c + HC02205_e -> hco3_e + HC02199_e + HC02205_c	0.00392471	Transport, extracellular
r2270	hco3_c + HC02200_c + HC02206_e -> hco3_e + HC02200_e + HC02206_c	0.00384117	Transport, extracellular
r2241	hco3_c + HC02201_c + HC02180_e -> hco3_e + HC02201_e + HC02180_c	0.00383448	Transport, extracellular
r1731	na1_e + ser__L_e + ile__L_c -> na1_c + ser__L_c + ile__L_e	0.00378744	Transport, extracellular
r2188	hco3_c + HC02200_c + HC02198_e -> hco3_e + HC02200_e + HC02198_c	0.00371003	Transport, extracellular
HMR_9639	CE0074_c <=> CE0074_e	0.00370028	Transport, extracellular
EX_CE0074_e	CE0074_e ->	0.00370028	Extracellular exchange
[truncated: 194 more rows]
