# Supplementary material for: AHR is a master regulator of diverse pathways in endogenous metabolism
Source: Sci Rep. 2022 Oct 5;12:16625. doi: 10.1038/s41598-022-20572-2 (PMC9534852; doi:10.1038/s41598-022-20572-2)
Supplement: Supplementary file 6 — Supplementary Information 6. [file 41598_2022_20572_MOESM6_ESM.xlsx]

## Sheet: Sheet1
Supplementary Table S6: Comparison between the Ahr null and Ahr expressing metabolic reconstructions using integration of MCF7 transcriptomic data and mouse serum metabolomics. The data show the most altered reactions and what subsystem they belong to. Further information on the reactions can be found at http://bigg.ucsd.edu/.
Reaction	Biochemical Transformation	KO/WT (ratio of mean sampled fluxes)	Subsystems
r0541	h_m + glutcoa_m + q10_m -> co2_m + b2coa_m + q10h2_m	20328.9	Tryptophan metabolism
r0509	q10_m + succ_m -> q10h2_m + fum_m	13264.1	Citric acid cycle
ETF	fadh2_m + etfox_m -> fad_m + etfrd_m	11623.3	Fatty acid oxidation
ETFQO	q10_m + etfrd_m -> q10h2_m + etfox_m	11623.3	Fatty acid oxidation
FADH2ETC	fadh2_m + q10_m -> fad_m + q10h2_m	10752.2	Oxidative phosphorylation
MMSAD1m	nad_m + coa_m + 2mop_m -> nadh_m + co2_m + ppcoa_m	1676.89	Valine, leucine, and isoleucine metabolism
EX_3hadpac_e	3hadpac_e ->	1223.22	Extracellular exchange
3HADICOAx	o2_x + h2o_x + adpcoa_x -> h2o2_x + 3hadicoa_x	1223.22	Fatty acid oxidation
3HADPACx	h2o_x + 3hadicoa_x -> h_x + coa_x + 3hadpac_x	1223.22	Fatty acid oxidation
3HADPACte	3hadpac_c -> 3hadpac_e	1223.22	Transport, extracellular
3HADPACtxc	3hadpac_x -> 3hadpac_c	1223.22	Transport, peroxisomal
EX_3ohsebac_e	3ohsebac_e ->	646.302	Extracellular exchange
3OHSEBACx	h2o_x + 3ohsebcoa_x -> h_x + coa_x + 3ohsebac_x	646.302	Fatty acid oxidation
3OHSEBCOAx	o2_x + h2o_x + sebcoa_x -> h2o2_x + 3ohsebcoa_x	646.302	Fatty acid oxidation
3OHSEBACte	3ohsebac_c -> 3ohsebac_e	646.302	Transport, extracellular
3OHSEBACtxc	3ohsebac_x -> 3ohsebac_c	646.302	Transport, peroxisomal
EX_so4_e	so4_e ->	639.387	Extracellular exchange
EX_3hexdcrn_e	3hexdcrn_e ->	484.581	Extracellular exchange
C16OHc	crn_c + 3hexdcoa_c <=> coa_c + 3hexdcrn_c	484.581	Fatty acid oxidation
FAOXC16C16OHm	h2o_m + fad_m + pmtcoa_m -> fadh2_m + 3hexdcoa_m	484.581	Fatty acid oxidation
HDECAACBP	3hexdcoa_m <=> 3hexdcoa_c	484.581	Fatty acid oxidation
HEXDCRNe	3hexdcrn_c -> 3hexdcrn_e	484.581	Fatty acid oxidation
EX_5oxpro_e	5oxpro_e ->	384.248	Extracellular exchange
5OXPROt	2 na1_e + 5oxpro_e <=> 2 na1_c + 5oxpro_c	384.248	Transport, extracellular
C180CPT1	crn_c + stcoa_c <=> coa_c + stcrn_c	303.501	Fatty acid oxidation
APRTO2	h2o_c + o2_c + aprut_c -> h2o2_c + nh4_c + n4abutn_c	262.524	Arginine and proline metabolism
NABTNO	h2o_c + nad_c + n4abutn_c -> 2 h_c + nadh_c + 4aabutn_c	262.524	Arginine and proline metabolism
PTRCAT1	accoa_c + ptrc_c -> h_c + coa_c + aprut_c	262.524	Arginine and proline metabolism
EX_4aabutn_e	4aabutn_e ->	262.524	Extracellular exchange
4AABUTNt	4aabutn_e <=> 4aabutn_c	262.524	Transport, extracellular
MMCDm	h_m + mmcoa__S_m -> co2_m + ppcoa_m	250.619	Valine, leucine, and isoleucine metabolism
FAOXC8DCC6DCx	nad_x + coa_x + o2_x + h2o_x + sbcoa_x -> h_x + nadh_x + accoa_x + h2o2_x + adpcoa_x	245.361	Fatty acid oxidation
EX_acrn_e	acrn_e ->	236.78	Extracellular exchange
FAOXC12DCC10DCx	nad_x + coa_x + o2_x + h2o_x + c12dccoa_x -> h_x + nadh_x + accoa_x + h2o2_x + sebcoa_x	201.936	Fatty acid oxidation
FAOXC14DCC12DCx	nad_x + coa_x + o2_x + h2o_x + c14dccoa_x -> h_x + nadh_x + accoa_x + h2o2_x + c12dccoa_x	190.295	Fatty acid oxidation
FAOXC16DCC14DCx	nad_x + coa_x + o2_x + h2o_x + hexdicoa_x -> h_x + nadh_x + accoa_x + h2o2_x + c14dccoa_x	190.295	Fatty acid oxidation
HEXDICOAACBPx	hexdicoa_r -> hexdicoa_x	190.295	Fatty acid oxidation
GLUTCOADHm	h_m + glutcoa_m + fad_m -> co2_m + b2coa_m + fadh2_m	189.777	Tryptophan metabolism
FAOXC16DCr	atp_r + coa_r + hexdiac_r -> amp_r + ppi_r + hexdicoa_r	185.93	Fatty acid oxidation
HEXDIACtr	hexdiac_c <=> hexdiac_r	185.93	Fatty acid oxidation
FAOXOHC16C16DCc	h2o_c + 2 nad_c + whhdca_c -> 2 h_c + 2 nadh_c + hexdiac_c	181.157	Fatty acid oxidation
r0595	h_c + so3_c + mercppyr_c -> pyr_c + HC01501_c	176.962	Methionine and cysteine metabolism
r0795	h2o_c + HC01501_c -> 2 h_c + so4_c + HC00250_c	176.962	Miscellaneous
FAH3_1	o2_c + nadph_c + hdca_c -> h2o_c + nadp_c + whhdca_c	176.776	Cytochrome metabolism
FAOXC10DCC8DCx	nad_x + coa_x + o2_x + h2o_x + sebcoa_x -> h_x + nadh_x + accoa_x + h2o2_x + sbcoa_x	171.264	Fatty acid oxidation
CYSTA	akg_c + cys__L_c <=> glu__L_c + mercppyr_c	164.491	Methionine and cysteine metabolism
r0655	ivcoa_m + q10_m -> 3mb2coa_m + q10h2_m	159.875	Valine, leucine, and isoleucine metabolism
EX_akg_e	akg_e ->	141.043	Extracellular exchange
3SALATAim	h_m + akg_m + 3sala_m -> glu__L_m + 3snpyr_m	132.872	Methionine and cysteine metabolism
3SPYRSPm	h2o_m + 3snpyr_m -> h_m + pyr_m + so3_m	132.872	Methionine and cysteine metabolism
OCOAT1m	acac_m + succoa_m -> aacoa_m + succ_m	122.417	Valine, leucine, and isoleucine metabolism
3SALATAi	h_c + akg_c + 3sala_c -> glu__L_c + 3snpyr_c	118.942	Methionine and cysteine metabolism
3SPYRSP	h2o_c + 3snpyr_c -> h_c + pyr_c + so3_c	118.942	Methionine and cysteine metabolism
3HBCDm	h2o_m + b2coa_m <=> 3hbcoa__R_m	92.9442	Butanoate metabolism
EX_3bcrn_e	3bcrn_e ->	92.9442	Extracellular exchange
3HBCOARc	3hbcoa__R_m <=> 3hbcoa__R_c	92.9442	Fatty acid oxidation
BCRNe	3bcrn_c -> 3bcrn_e	92.9442	Fatty acid oxidation
C4OHc	crn_c + 3hbcoa__R_c <=> coa_c + 3bcrn_c	92.9442	Fatty acid oxidation
CYSO	o2_c + cys__L_c -> 2 h_c + 3sala_c	87.1837	Taurine and hypotaurine metabolism
ECOAR	h_c + nadph_c + od2coa_c <=> nadp_c + stcoa_c	67.2197	Fatty acid synthesis
GGLUCT	gluala_e -> ala__L_c + 5oxpro_c	60.1578	Glutathione metabolism
GTMLTe	ala__L_c + gthrd_c -> cgly_e + gluala_e	56.8227	Glutathione metabolism
r0560	ibcoa_m + q10_m -> 2mp2coa_m + q10h2_m	56.625	Valine, leucine, and isoleucine metabolism
THRD_L	thr__L_c -> nh4_c + 2obut_c	52.3386	Glycine, serine, alanine, and threonine metabolism
FACOAE160	h2o_c + pmtcoa_c -> h_c + coa_c + hdca_c	50.1157	Fatty acid oxidation
AM6SAD	h2o_c + nad_c + am6sa_c <=> 2 h_c + nadh_c + amuco_c	49.1462	Tryptophan metabolism
AMCOXO	h2o_c + h_c + nadph_c + amuco_c -> nh4_c + nadp_c + 2oxoadp_c	49.1462	Tryptophan metabolism
AACOAT	atp_c + coa_c + acac_c -> amp_c + ppi_c + aacoa_c	47.9451	Propanoate metabolism
PCLAD	h_c + cmusa_c -> co2_c + am6sa_c	47.533	Tryptophan metabolism
PCm	pyr_m + atp_m + hco3_m -> h_m + adp_m + pi_m + oaa_m	46.0912	Pyruvate metabolism
CYSTGL	h2o_c + cyst__L_c -> nh4_c + 2obut_c + cys__L_c	44.6797	Methionine and cysteine metabolism
CYSTS	ser__L_c + hcys__L_c -> h2o_c + cyst__L_c	43.3318	Methionine and cysteine metabolism
3HAO	o2_c + 3hanthrn_c -> h_c + cmusa_c	43.3246	Tryptophan metabolism
EX_HC00250_e	HC00250_e ->	43.2546	Extracellular exchange
r0940	HC00250_c <=> HC00250_e	43.2546	Transport, extracellular
EX_2hb_e	2hb_e ->	41.8136	Extracellular exchange
2HBO	nad_c + 2hb_c <=> h_c + nadh_c + 2obut_c	41.8136	Propanoate metabolism
HMR_4422	h_e + orn_e -> ptrc_e + co2_e	37.2962	Arginine and proline metabolism
HMR_3915	amet_c + thf_c -> ahcys_c + 5mthf_c	37.2234	Methionine and cysteine metabolism
r1253	atp_r + 8 h_r + coa_r + strdnc_r -> amp_r + ppi_r + stcoa_r	33.2703	Fatty acid oxidation
HMR_2817	crn_c + stcrn_r <=> stcrn_c + crn_r	33.2703	Transport, endoplasmic reticular
HMR_2819	coa_r + stcrn_r <=> crn_r + stcoa_r	33.2703	Transport, endoplasmic reticular
PTE2x	pmtcoa_x + h2o_x -> h_x + coa_x + hdca_x	31.8323	Fatty acid oxidation
EX_aclys_e	aclys_e ->	29.725	Extracellular exchange
ACLYSt	aclys_c <=> aclys_e	29.725	Transport, extracellular
ELAIDCPT1	crn_c + od2coa_c <=> coa_c + elaidcrn_c	29.6377	Fatty acid oxidation
HMR_2861	crn_r + strdnccrn_c <=> crn_c + strdnccrn_r	29.0342	Transport, endoplasmic reticular
HMR_2862	crn_r + strdnccoa_r <=> coa_r + strdnccrn_r	29.0342	Transport, endoplasmic reticular
ELAIDCPT2	coa_m + elaidcrn_m <=> crn_m + od2coa_m	28.1563	Fatty acid oxidation
FA160tp	hdca_c -> hdca_x	27.0772	Transport, peroxisomal
RE0512X	nad_x + CE2421_x <=> h_x + nadh_x + CE0713_x	26.7976	Fatty acid oxidation
RE1516X	fad_x + lnlccoa_x <=> fadh2_x + CE2434_x	26.7976	Fatty acid oxidation
RE1517X	fad_x + CE0849_x <=> fadh2_x + CE2433_x	26.7976	Fatty acid oxidation
RE1523X	h2o_x + CE2434_x <=> CE2421_x	26.7976	Fatty acid oxidation
RE1531X	coa_x + CE0713_x <=> accoa_x + CE0849_x	26.7976	Fatty acid oxidation
ACACT5m	accoa_m + dcacoa_m <=> coa_m + 3oddcoa_m	26.3427	Fatty acid oxidation
HACD5m	h_m + nadh_m + 3oddcoa_m <=> nad_m + 3hddcoa_m	26.3427	Fatty acid oxidation
FAS160COA	3 h_c + 2 nadph_c + tdcoa_c + malcoa_c -> h2o_c + 2 nadp_c + co2_c + coa_c + pmtcoa_c	22.9897	Fatty acid synthesis
ACOAR4m	h_m + nadph_m + dc2coa_m <=> nadp_m + dcacoa_m	22.7737	Fatty acid oxidation
ORNDC	h_c + orn_c -> co2_c + ptrc_c	22.2645	Urea cycle
HMR_3662	chsterol_r + strdnccoa_r -> coa_r + M01473_r	21.3057	Cholesterol metabolism
HMR_3721	h2o_r + M01473_r -> h_r + chsterol_r + strdnc_r	21.3057	Cholesterol metabolism
ECOAH5m	3hddcoa_m <=> h2o_m + dd2coa_m	20.8945	Fatty acid oxidation
HMR_2602	coa_c + M01729_c <=> crn_c + ddcacoa_c	20.8505	Fatty acid oxidation
HMR_2603	crn_c + M01729_m <=> crn_m + M01729_c	20.8505	Transport, mitochondrial
HMR_2604	coa_m + M01729_m <=> crn_m + ddcacoa_m	20.8505	Transport, mitochondrial
PUNP2	pi_c + dad_2_c <=> 2dr1p_c + ade_c	19.4747	Purine catabolism
HMR_0354	h2o_c + strdnccoa_c -> h_c + coa_c + strdnc_c	18.9695	Fatty acid oxidation
FAS140COA	3 h_c + 2 nadph_c + malcoa_c + ddcacoa_c -> h2o_c + 2 nadp_c + co2_c + coa_c + tdcoa_c	18.3011	Fatty acid synthesis
EX_C02528_e	C02528_e ->	17.5625	Extracellular exchange
ACOAR5m	h_m + nadph_m + dd2coa_m <=> nadp_m + ddcacoa_m	16.0436	Fatty acid oxidation
HMR_3322	h_x + nadh_x + dec24dicoa_x -> nad_x + dece3coa_x	15.8035	Fatty acid oxidation
EX_c3dc_e	c3dc_e <=>	14.8035	Extracellular exchange
C3DCe	c3dc_c -> c3dc_e	14.8035	Fatty acid oxidation
FAOXC3DC	crn_c + malcoa_c <=> coa_c + c3dc_c	14.8035	Fatty acid oxidation
r0779	h2o_m + HC01223_m -> h_m + coa_m + 3hmp_m	14.6874	Miscellaneous
r0669	h2o_m + 2mp2coa_m -> HC01223_m	14.6874	Valine, leucine, and isoleucine metabolism
PUNP1	pi_c + adn_c <=> ade_c + r1p_c	14.6504	Nucleotide interconversion
ORNTArm	akg_m + orn_m <=> glu__L_m + glu5sa_m	14.4575	Urea cycle
DADNK	atp_c + dad_2_c -> h_c + adp_c + damp_c	14.1992	Nucleotide interconversion
HMR_3116	h2o_m + od2coa_m -> CE2248_m	13.3302	Fatty acid oxidation
HMR_3117	nad_m + CE2248_m -> h_m + nadh_m + 3ohodcoa_m	13.3302	Fatty acid oxidation
KAT180_m	coa_m + 3ohodcoa_m -> accoa_m + pmtcoa_m	13.3302	Fatty acid oxidation
r0451	h_m + 2oxoadp_m + lpam_m -> co2_m + HC01712_m	12.9993	Miscellaneous
r0557	coa_m + HC01712_m -> glutcoa_m + dhlam_m	12.9993	Miscellaneous
AHCi	h2o_c + ahcys_c <=> adn_c + hcys__L_c	12.9727	Methionine and cysteine metabolism
FTHFLmi	atp_m + for_m + thf_m -> 10fthf_m + adp_m + pi_m	12.7792	Folate metabolism
FORtm	for_m <=> for_c	12.7792	Transport, mitochondrial
HKYNH	h2o_c + hLkynr_c -> 3hanthrn_c + ala__L_c	12.2649	Tryptophan metabolism
ADNtm	adn_c <=> adn_m	12.1967	Transport, mitochondrial
KYN3OX	o2_c + h_c + nadph_c + Lkynr_c -> h2o_c + nadp_c + hLkynr_c	12.1956	Tryptophan metabolism
FAS80COA_L	9 h_c + 6 nadph_c + accoa_c + 3 malcoa_c -> 3 h2o_c + 6 nadp_c + 3 co2_c + 3 coa_c + occoa_c	12.0003	Fatty acid synthesis
RE1518X	fad_x + CE0785_x -> fadh2_x + CE2432_x	11.0901	Fatty acid oxidation
RE1520X	h2o_x + C05279_x <=> CE2420_x	11.0901	Fatty acid oxidation
RE1521X	h2o_x + CE2432_x <=> CE2417_x	11.0901	Fatty acid oxidation
RE1522X	h2o_x + CE2433_x <=> CE2418_x	11.0901	Fatty acid oxidation
RE1525X	nad_x + CE2418_x <=> h_x + nadh_x + CE2422_x	11.0901	Fatty acid oxidation
RE1526X	nad_x + CE2417_x <=> h_x + nadh_x + CE2424_x	11.0901	Fatty acid oxidation
RE1527X	nad_x + CE2420_x <=> h_x + nadh_x + CE0693_x	11.0901	Fatty acid oxidation
RE1532X	coa_x + CE2422_x <=> accoa_x + CE0785_x	11.0901	Fatty acid oxidation
RE1533X	coa_x + CE2424_x <=> accoa_x + C05280_x	11.0901	Fatty acid oxidation
RE1534X	coa_x + CE0693_x <=> accoa_x + dece4coa_x	11.0901	Fatty acid oxidation
RE1573X	C05280_x <=> C05279_x	11.0901	Fatty acid oxidation
BUP2	h2o_c + 2 h_c + 3uib_c -> nh4_c + co2_c + 3aib__D_c	11.0506	Pyrimidine catabolism
KAS8	20 h_c + 14 nadph_c + accoa_c + 7 malcoa_c -> 6 h2o_c + 14 nadp_c + 7 co2_c + 8 coa_c + hdca_c	11	Fatty acid synthesis
METAT	h2o_c + atp_c + met__L_c -> pi_c + amet_c + ppi_c	10.9412	Methionine and cysteine metabolism
FAOXC101x	dece3coa_x -> dc2coa_x	10.5465	Fatty acid oxidation
ADNK1m	atp_m + adn_m -> h_m + adp_m + amp_m	10.4992	Nucleotide interconversion
r2502	h2o_c + atp_c + lnlccoa_c -> h_c + adp_c + pi_c + lnlccoa_x	10.3004	Transport, peroxisomal
2OXOADOXm	nad_m + 2oxoadp_m + coa_m -> nadh_m + co2_m + glutcoa_m	9.97855	Lysine metabolism
DHPM2	h2o_c + 56dthm_c -> h_c + 3uib_c	9.56383	Pyrimidine catabolism
FAOXC102C101x	h_x + nadph_x + dec24dicoa_x -> nadp_x + dece3coa_x	9.38505	Fatty acid oxidation
FAOXC101C8x	nad_x + coa_x + h2o_x + dc2coa_x -> h_x + nadh_x + accoa_x + occoa_x	9.05511	Fatty acid oxidation
TMDS	mlthf_c + dump_c -> dhf_c + dtmp_c	8.26087	Nucleotide interconversion
TMDPP	pi_c + thymd_c <=> 2dr1p_c + thym_c	8.26087	Pyrimidine catabolism
ACCOAC	atp_c + hco3_c + accoa_c -> h_c + adp_c + pi_c + malcoa_c	7.85469	Fatty acid oxidation
ACSm	coa_m + atp_m + ac_m -> accoa_m + amp_m + ppi_m	7.20994	Glycolysis/gluconeogenesis
HCO3Em	h2o_m + co2_m -> h_m + hco3_m	7.03437	Miscellaneous
DURIPP	pi_c + duri_c <=> 2dr1p_c + ura_c	6.63512	Nucleotide interconversion
CATp	2 h2o2_x -> o2_x + 2 h2o_x	6.60661	Miscellaneous
EX_c4dc_e	c4dc_e ->	5.5	Extracellular exchange
C4DCe	c4dc_c -> c4dc_e	5.5	Fatty acid oxidation
ADNK1	atp_c + adn_c -> h_c + adp_c + amp_c	5.47911	Nucleotide interconversion
OMPDC	h_c + orot5p_c -> co2_c + ump_c	5.33333	Pyrimidine synthesis
DESAT18_10	o2_c + h_c + nadh_c + lnlncacoa_c -> 2 h2o_c + nad_c + strdnccoa_c	5.19401	Fatty acid synthesis
ORPT	ppi_c + orot5p_c <=> orot_c + prpp_c	5.13924	Pyrimidine synthesis
DHORD9	q10_m + dhor__S_c -> q10h2_m + orot_c	5.04382	Pyrimidine synthesis
DHORTS	h2o_c + dhor__S_c <=> h_c + cbasp_c	5.04382	Pyrimidine synthesis
URSCHOLCOAc	atp_c + coa_c + HC02194_c -> amp_c + ppi_c + urscholcoa_c	0.202073	Bile acid synthesis
P45019A1r	2 o2_r + nadph_r + andrstndn_r -> 2 h2o_r + nadp_r + estrone_r + for_r	0.200501	Steroid metabolism
TCASULT	paps_c + tchola_c -> h_c + pap_c + tca3s_c	0.2	Bile acid synthesis
PGPP_hsc	h2o_m + pgp_hs_m -> pi_m + pglyc_hs_m	0.2	Glycerophospholipid metabolism
PGLYCtm	pglyc_hs_m <=> pglyc_hs_c	0.2	Transport, mitochondrial
EX_dolichol__L_e	dolichol__L_e ->	0.2	Extracellular exchange
HMR_9720	dolichol__L_c -> dolichol__L_e	0.2	Transport, extracellular
LNELDCCPT2	coa_m + lneldccrn_m <=> crn_m + lneldccoa_m	0.199673	Fatty acid oxidation
HMR_2296	o2_c + h_c + nadph_c + stcoa_c -> 2 h2o_c + nadp_c + M00116_c	0.199291	Fatty acid synthesis
DNDPt43m	atp_m + dutp_c -> atp_c + dutp_m	0.197933	Transport, mitochondrial
LNELDCCPT1	crn_c + lneldccoa_c <=> coa_c + lneldccrn_c	0.197746	Fatty acid oxidation
LEUyLAThtc	h_e + arg__L_c + leu__L_e -> h_c + arg__L_e + leu__L_c	0.196813	Transport, extracellular
EX_ade_e	ade_e ->	0.196532	Extracellular exchange
r2036	orn_e + val__L_c -> orn_c + val__L_e	0.196144	Transport, extracellular
r1716	na1_e + gln__L_e + ile__L_c -> na1_c + gln__L_c + ile__L_e	0.194452	Transport, extracellular
HC02196c	gly_c + urscholcoa_c -> h_c + coa_c + HC02196_c	0.192982	Bile acid synthesis
r0463	h_x + coa_x + hmgcoa_x <=> accoa_x + aacoa_x + h2o_x	0.192816	Cholesterol metabolism
EX_cortsn_e	cortsn_e ->	0.192308	Extracellular exchange
CORTSNt	cortsn_c <=> cortsn_e	0.192308	Transport, extracellular
FAOXC18280m	5 h2o_m + 5 nad_m + 5 coa_m + 3 fad_m + lneldccoa_m -> 5 h_m + 5 nadh_m + 5 accoa_m + 3 fadh2_m + occoa_m	0.192308	Fatty acid oxidation
r2257	hco3_c + HC02199_c + HC02202_e -> hco3_e + HC02199_e + HC02202_c	0.192133	Transport, extracellular
DCSPTN1CPT1	crn_c + dcsptn1coa_c <=> coa_c + dcsptn1crn_c	0.192114	Fatty acid oxidation
DCSPTN1CPT2	coa_m + dcsptn1crn_m <=> crn_m + dcsptn1coa_m	0.192114	Fatty acid oxidation
r1881	na1_e + thr__L_e + ile__L_c -> na1_c + thr__L_c + ile__L_e	0.190126	Transport, extracellular
EX_2hyoxplac_e	2hyoxplac_e ->	0.189655	Extracellular exchange
2HYOXPLCte	h_c + 2hyoxplac_c <=> h_e + 2hyoxplac_e	0.189655	Transport, extracellular
ACDO	o2_c + dhmtp_c -> h_c + for_c + 2kmb_c	0.189623	Methionine and cysteine metabolism
DKMPPD3_1	h2o_c + dkmpp_c -> h_c + pi_c + dhmtp_c	0.189623	Methionine and cysteine metabolism
PPOR	o2_c + phpyr_c -> co2_c + 2hyoxplac_c	0.189394	Phenylalanine metabolism
THD1m	nadp_m + h_c + nadh_m -> h_m + nadph_m + nad_m	0.189356	NAD metabolism
sink_2hyoxplac_c	2hyoxplac_c ->	0.189189	#N/A
EX_CE2006_e	CE2006_e ->	0.188293	Extracellular exchange
RE2346C	CE2576_c <=> h2o_c + CE2577_c	0.188293	Linoleate metabolism
RE3411C_1	h2o_c + h_c + C04717_c <=> CE2576_c + C01601_c	0.188293	Linoleate metabolism
RE3413C	CE2006_c <=> CE6506_c	0.188293	Linoleate metabolism
RE3417C_1	CE6504_c <=> 3 h_c + CE6506_c + C08261_c	0.188293	Linoleate metabolism
RE3420C_1	CE6504_c <=> 5 h_c + CE2577_c + C08261_c	0.188293	Linoleate metabolism
CE2006te	h2o_c + atp_c + CE2006_c -> h_c + adp_c + pi_c + CE2006_e	0.188293	Transport, extracellular
HMR_2347	h_c + malcoa_c + M00116_c -> co2_c + coa_c + M00852_c	0.18828	Fatty acid synthesis
HMR_2348	h_c + nadph_c + M00852_c -> nadp_c + M00707_c	0.18828	Fatty acid synthesis
HMR_2349	M00707_c -> h2o_c + M03018_c	0.18828	Fatty acid synthesis
HMR_2350	h_c + nadph_c + M03018_c -> nadp_c + M01236_c	0.18828	Fatty acid synthesis
OCD11COACPT1_1	crn_c + octd11ecoa_c <=> coa_c + ocdececrn_c	0.188114	Fatty acid oxidation
OCD11CRNCACT	ocdececrn_c <=> ocdececrn_m	0.188114	Fatty acid oxidation
OCD11CRNCPT2_1	coa_m + ocdececrn_m <=> crn_m + octd11ecoa_m	0.188114	Fatty acid oxidation
FAOXC181C161m	h2o_m + nad_m + coa_m + fad_m + octd11ecoa_m -> h_m + nadh_m + accoa_m + fadh2_m + hdcoa_m	0.18803	Fatty acid oxidation
HMR_1981	o2_c + h_c + nadph_c + prgstrn_c -> h2o_c + nadp_c + 17ahprgstrn_c	0.1875	Steroid metabolism
r1834	na1_e + thr__L_c + pro__L_e -> na1_c + thr__L_e + pro__L_c	0.187373	Transport, extracellular
HMR_1305	2 o2_r + arachd_r -> HC02217_r	0.186739	Eicosanoid metabolism
PPPGO	1.5 o2_c + pppg9_c -> 3 h2o_c + ppp9_c	0.186047	Heme synthesis
XOL24OHtr	xol24oh_r -> xol24oh_c	0.185185	Transport, endoplasmic reticular
r1900	na1_e + ser__L_c + ile__L_e -> na1_c + ser__L_e + ile__L_c	0.184435	Transport, extracellular
r2274	hco3_c + HC02201_c + HC02207_e -> hco3_e + HC02201_e + HC02207_c	0.183226	Transport, extracellular
SMPD3g	h2o_g + sphmyln_hs_g -> h_g + crm_hs_g + cholp_g	0.183166	Sphingolipid metabolism
CHOLPtg	cholp_c <=> cholp_g	0.183166	Transport, golgi apparatus
EX_no_e	no_e ->	0.182476	Extracellular exchange
NOt	no_e <=> no_c	0.182476	Transport, extracellular
GLU5SAtmc	glu5sa_m <=> glu5sa_c	0.18172	Transport, mitochondrial
G5SADs	glu5sa_c -> h2o_c + h_c + 1pyr5c_c	0.18172	Urea cycle
ACETONEt2	h_e + acetone_e <=> h_c + acetone_c	0.181668	Transport, extracellular
r0927	acetone_m -> acetone_e	0.181658	Transport, mitochondrial
LCADm	h2o_m + nad_m + lald__L_m -> 2 h_m + nadh_m + lac__L_m	0.181139	Pyruvate metabolism
HMR_8505	lald__L_c <=> lald__L_m	0.181139	Transport, mitochondrial
r1686	na1_e + gly_e + ile__L_c -> na1_c + gly_c + ile__L_e	0.181129	Transport, extracellular
RE2985X	o2_x + arachdcoa_x -> h2o2_x + CE4795_x	0.181034	Fatty acid oxidation
RE2986X	h2o_x + CE5114_x <=> CE4791_x	0.181034	Fatty acid oxidation
RE2987X	nad_x + CE4791_x <=> h_x + nadh_x + CE4793_x	0.181034	Fatty acid oxidation
RE2988X	coa_x + CE4793_x <=> accoa_x + lnlncgcoa_x	0.181034	Fatty acid oxidation
RE2996X	h_x + nadph_x + CE4795_x <=> nadp_x + CE5116_x	0.181034	Fatty acid oxidation
RE3002X	CE5114_x <=> CE5116_x	0.181034	Fatty acid oxidation
PROD2m	fad_m + pro__L_m -> h_m + fadh2_m + 1pyr5c_m	0.18098	Arginine and proline metabolism
CEPTC	cdpchol_c + dag_hs_c -> h_c + cmp_c + pchol_hs_c	0.180946	Glycerophospholipid metabolism
EX_leuasplys_e	leuasplys_e ->	0.180723	Extracellular exchange
LEUASPLYSr	2 h2o_c + leuasplys_c <=> asp__L_c + lys__L_c + leu__L_c	0.180723	Peptide metabolism
LEUASPLYSt	h_e + leuasplys_e <=> h_c + leuasplys_c	0.180723	Transport, extracellular
UDCASULT	paps_c + HC02194_c -> h_c + pap_c + udca3s_c	0.180328	Bile acid synthesis
r1380	h_r + nadph_r + zymst_r -> nadp_r + zymstnl_r	0.18018	Cholesterol metabolism
PHEATB0tc	2 na1_e + cl_e + phe__L_e -> 2 na1_c + cl_c + phe__L_c	0.17955	Transport, extracellular
RE3226C	h_c + malcoa_c + CE5155_c -> co2_c + coa_c + CE5156_c	0.178938	Fatty acid synthesis
RE3234C	h_c + nadph_c + CE5156_c <=> nadp_c + CE5157_c	0.178938	Fatty acid synthesis
RE3235C	CE5157_c <=> h2o_c + CE5158_c	0.178938	Fatty acid synthesis
RE3236C	h_c + nadph_c + CE5158_c <=> nadp_c + nrvnccoa_c	0.178938	Fatty acid synthesis
HC02194c	h_c + nadph_c + 7klitchol_c -> nadp_c + HC02194_c	0.178683	Bile acid synthesis
LFORKYNHYD	h2o_c + Lfmkynr_c -> h_c + ala__L_c + nformanth_c	0.178133	Tryptophan metabolism
r0239	h2o_c + nformanth_c <=> h_c + for_c + anth_c	0.178133	Tryptophan metabolism
EX_alahisala_e	alahisala_e ->	0.177419	Extracellular exchange
ALAHISALAr	2 h2o_c + alahisala_c <=> 2 ala__L_c + his__L_c	0.177419	Peptide metabolism
ALAHISALAt	h_e + alahisala_e <=> h_c + alahisala_c	0.177419	Transport, extracellular
P45011A1m	2 o2_m + h_m + nadph_m + chsterol_m -> 2 h2o_m + nadp_m + 4mptnl_m + prgnlone_m	0.177342	Steroid metabolism
r2396	h_c + orn_c + lys__L_m -> h_m + lys__L_c + orn_m	0.176861	Transport, mitochondrial
EX_leusertrp_e	leusertrp_e ->	0.176471	Extracellular exchange
LEUSERTRPr	2 h2o_c + leusertrp_c <=> ser__L_c + leu__L_c + trp__L_c	0.176471	Peptide metabolism
LEUSERTRPt	h_e + leusertrp_e <=> h_c + leusertrp_c	0.176471	Transport, extracellular
r1865	na1_e + hom__L_c + val__L_e -> na1_c + hom__L_e + val__L_c	0.176389	Transport, extracellular
HAS2	ha_pre1_e + uacgam_c + udpglcur_c -> 2 h_c + 2 udp_c + ha_e	0.175732	Hyaluronan metabolism
7KLITCHOLc	o2_c + h_c + nadph_c + C02528_c -> 2 h2o_c + nadp_c + 7klitchol_c	0.175393	Bile acid synthesis
r1979	na1_e + orn_c + thr__L_e -> na1_c + thr__L_c + orn_e	0.175099	Transport, extracellular
ACETONEt2m	h_c + acetone_c <=> h_m + acetone_m	0.174886	Transport, mitochondrial
EX_co2_e	co2_e ->	0.17452	Extracellular exchange
HMR_2293	o2_c + h_c + nadph_c + stcoa_c -> 2 h2o_c + nadp_c + vacccoa_c	0.174371	Fatty acid synthesis
r1957	na1_e + lys__L_c + leu__L_e -> na1_c + lys__L_e + leu__L_c	0.174355	Transport, extracellular
HMR_2708	crn_c + M00006_c <=> coa_c + M01726_c	0.174157	Fatty acid oxidation
HMR_3416	10 h2o_m + 10 nad_m + 10 coa_m + 9 fad_m + M00006_m -> 10 h_m + 10 nadh_m + 11 accoa_m + 9 fadh2_m	0.174157	Fatty acid oxidation
HMR_2709	crn_c + M01726_m <=> crn_m + M01726_c	0.174157	Transport, mitochondrial
HMR_2710	crn_m + M00006_m <=> coa_m + M01726_m	0.174157	Transport, mitochondrial
ACGAM2E	acgam_c <=> acmana_c	0.174107	Aminosugar metabolism
GLCAASE8ly	h2o_l + ha_l -> glcur_l + ha_deg1_l	0.174107	Hyaluronan metabolism
GLCAASE9ly	2 h2o_l + ha_pre1_l -> acgam_l + glcur_l	0.174107	Hyaluronan metabolism
NACHEX27ly	h2o_l + ha_deg1_l -> acgam_l + ha_pre1_l	0.174107	Hyaluronan metabolism
GLCURtly	h_c + glcur_c <=> h_l + glcur_l	0.174107	Transport, lysosomal
HAtly	ha_e -> ha_l	0.174107	Transport, lysosomal
HMR_2353	h_c + malcoa_c + M01236_c -> co2_c + coa_c + M00839_c	0.174102	Fatty acid synthesis
HMR_2354	h_c + nadph_c + M00839_c -> nadp_c + M00699_c	0.174102	Fatty acid synthesis
HMR_2355	M00699_c -> h2o_c + M03011_c	0.174102	Fatty acid synthesis
HMR_2356	h_c + nadph_c + M03011_c -> nadp_c + M00006_c	0.174102	Fatty acid synthesis
r1962	na1_e + lys__L_c + pro__L_e -> na1_c + lys__L_e + pro__L_c	0.173985	Transport, extracellular
TDCASULT	paps_c + tdechola_c -> h_c + pap_c + tdca3s_c	0.173913	Bile acid synthesis
GUDACtr2	gudac_e <=> gudac_c	0.172871	Transport, extracellular
GUDACtr	2 na1_e + cl_e + gudac_e -> 2 na1_c + cl_c + gudac_c	0.172868	Transport, extracellular
PSDm_hsc	h_c + ps_hs_c -> co2_c + pe_hs_c	0.172199	Glycerophospholipid metabolism
ALAtmi	ala__L_m -> ala__L_c	0.171069	Transport, mitochondrial
HAS1	uacgam_c + udpglcur_c -> 2 h_c + 2 udp_c + ha_pre1_e	0.171053	Hyaluronan metabolism
r1959	na1_e + orn_c + leu__L_e -> na1_c + leu__L_c + orn_e	0.170816	Transport, extracellular
IMPD	h2o_c + nad_c + imp_c -> h_c + nadh_c + xmp_c	0.169924	Nucleotide interconversion
HMR_3244	fad_m + vacccoa_m -> fadh2_m + M03024_m	0.169886	Fatty acid oxidation
HMR_3245	h2o_m + M03024_m -> M00170_m	0.169886	Fatty acid oxidation
HMR_3246	nad_m + M00170_m -> h_m + nadh_m + M00841_m	0.169886	Fatty acid oxidation
HMR_3247	coa_m + M00841_m -> accoa_m + hdcoa_m	0.169886	Fatty acid oxidation
PRO1x	nad_c + pro__L_c -> 2 h_c + nadh_c + 1pyr5c_c	0.169374	Transport, extracellular
SPMS	ametam_c + ptrc_c -> h_c + 5mta_c + spmd_c	0.169257	Urea cycle
EX_argglygly_e	argglygly_e ->	0.169014	Extracellular exchange
ARGGLYGLYr	arg__L_c + glygly_c <=> h2o_c + argglygly_c	0.169014	Peptide metabolism
ARGGLYGLYt	h_e + argglygly_e <=> h_c + argglygly_c	0.169014	Transport, extracellular
GLYGLYCNc	h2o_c + glygly_c <=> 2 gly_c	0.169014	Transport, extracellular
THCRMtl	thcrm_hs_c -> thcrm_hs_l	0.168588	Transport, lysosomal
P45046A1r	o2_r + h_r + nadph_r + chsterol_r -> h2o_r + nadp_r + xol24oh_r	0.16835	Bile acid synthesis
r0741	o2_c + h_c + nadph_c + xoltriol_c -> h2o_c + nadp_c + xoltetrol_c	0.167549	Bile acid synthesis
EHGLAT2m	e4hglu_m + oaa_m -> asp__L_m + 4h2oglt_m	0.167471	Arginine and proline metabolism
HMR_1762	o2_m + h_m + nadph_m + chsterol_m -> h2o_m + nadp_m + M00625_m	0.167273	Bile acid synthesis
HMR_1765	o2_c + h_c + nadph_c + M00625_c -> h2o_c + nadp_c + xoltri27_c	0.167273	Bile acid synthesis
HMR_1764	M00625_c <=> M00625_m	0.167273	Transport, mitochondrial
r1383_1	6 h2o_c + 7thf_c -> 6 glu__L_c + thf_c	0.166884	Folate metabolism
GCDCASULT	paps_c + dgchol_c -> h_c + pap_c + gcdca3s_c	0.166667	Bile acid synthesis
TCDCASULT	paps_c + tdchola_c -> h_c + pap_c + tcdca3s_c	0.166667	Bile acid synthesis
r1733	na1_e + ala__L_c + met__L_e -> na1_c + ala__L_e + met__L_c	0.165918	Transport, extracellular
SUCACETATALTc	h_c + nadh_c + 4mlacac_c -> nad_c + sucacetat_c	0.164948	Tyrosine metabolism
LYSATB0tc	2 na1_e + lys__L_e + cl_e -> 2 na1_c + lys__L_c + cl_c	0.164848	Transport, extracellular
r2271	hco3_c + HC02201_c + HC02206_e -> hco3_e + HC02201_e + HC02206_c	0.164743	Transport, extracellular
EX_phesertrp_e	phesertrp_e ->	0.163265	Extracellular exchange
PHESERTRPr	2 h2o_c + phesertrp_c <=> ser__L_c + trp__L_c + phe__L_c	0.163265	Peptide metabolism
PHESERTRPt	h_e + phesertrp_e <=> h_c + phesertrp_c	0.163265	Transport, extracellular
PI3P4K	atp_c + pail3p_hs_c -> h_c + adp_c + pail34p_hs_c	0.163237	Inositol phosphate metabolism
HMR_4964	h_c + cit_c + mal__L_m -> h_m + cit_m + mal__L_c	0.16271	Transport, mitochondrial
GLYC2P3Pc	glyc2p_c <=> glyc3p_c	0.162593	Transport, extracellular
EX_c10dc_e	c10dc_e ->	0.1625	Extracellular exchange
C10DCe	c10dc_c -> c10dc_e	0.1625	Fatty acid oxidation
r1798	na1_e + cys__L_e + phe__L_c -> na1_c + cys__L_c + phe__L_e	0.162065	Transport, extracellular
GPDDACHOL	h2o_c + g3pc_c -> h_c + chol_c + glyc2p_c	0.161826	Glycerophospholipid metabolism
HMR_2393	o2_c + h_c + nadph_c + adrncoa_c -> 2 h2o_c + nadp_c + dcsptn1coa_c	0.161526	Fatty acid synthesis
BIOMASS_maintenance_noTrTr	20.6508 h2o_c + 20.7045 atp_c + 0.023315 pail_hs_c + 0.15446 pchol_hs_c + 0.055374 pe_hs_c + 0.020401 chsterol_c + 0.002914 pglyc_hs_c + 0.011658 clpn_hs_c + 0.27519 g6p_c + 0.005829 ps_hs_c + 0.017486 sphmyln_hs_c -> 20.6508 h_c + 20.6508 adp_c + 20.6508 pi_c	0.16129	Biomass and maintenance functions
ID3ACALDtm	id3acald_c <=> id3acald_m	0.16129	Transport, mitochondrial
IND3ACtm	ind3ac_c <=> ind3ac_m	0.16129	Transport, mitochondrial
ALDD20xm	h2o_m + nad_m + id3acald_m -> 2 h_m + nadh_m + ind3ac_m	0.16129	Tryptophan metabolism
FAOXC102C101m	h_m + nadph_m + dec24dicoa_m -> nadp_m + dece3coa_m	0.16114	Fatty acid oxidation
TRYPTAOX	h2o_c + o2_c + trypta_c -> h2o2_c + nh4_c + id3acald_c	0.16092	Tryptophan metabolism
CDCA24GSc	udpglcur_c + C02528_c -> udp_c + cdca24g_c	0.160714	Bile acid synthesis
ALDD20x	h2o_c + nad_c + id3acald_c -> 2 h_c + nadh_c + ind3ac_c	0.160671	Tryptophan metabolism
EX_phelyspro_e	phelyspro_e ->	0.160494	Extracellular exchange
PHELYSPROr	2 h2o_c + phelyspro_c <=> lys__L_c + phe__L_c + pro__L_c	0.160494	Peptide metabolism
PHELYSPROt	h_e + phelyspro_e <=> h_c + phelyspro_c	0.160494	Transport, extracellular
DESAT18_11	o2_c + h_c + nadh_c + stcoa_c -> 2 h2o_c + nad_c + octd11ecoa_c	0.160112	Fatty acid synthesis
ACOAO5p	ddcacoa_x + o2_x -> h2o2_x + dd2coa_x	0.159864	Fatty acid oxidation
FAOXC6DCC4DCx	nad_x + coa_x + o2_x + h2o_x + adpcoa_x -> h_x + nadh_x + accoa_x + h2o2_x + succoa_x	0.159448	Fatty acid oxidation
FAOXC2252053x	nad_x + coa_x + o2_x + h2o_x + dcsptn1coa_x -> h_x + nadh_x + accoa_x + h2o2_x + tmndnccoa_x	0.159445	Fatty acid oxidation
EX_C05767_e	C05767_e ->	0.159292	Extracellular exchange
RE3637C	uppg3_c -> 6 h_c + C05767_c	0.159292	Heme synthesis
C05767te	C05767_c <=> C05767_e	0.159292	Transport, extracellular
HMR_2211	h_c + malcoa_c + docoscoa_c -> co2_c + coa_c + CE2253_c	0.159165	Fatty acid synthesis
RE0574C	h_c + nadph_c + CE2253_c <=> nadp_c + CE2249_c	0.159165	Fatty acid synthesis
RE0575C	CE2249_c <=> h2o_c + CE2245_c	0.159165	Fatty acid synthesis
RE0576C_1	h_c + nadph_c + CE2245_c <=> nadp_c + ttccoa_c	0.159165	Fatty acid synthesis
NTD10	h2o_c + xmp_c -> pi_c + xtsn_c	0.158885	Nucleotide interconversion
DM_cdca24g_c	cdca24g_c ->	0.15873	Intracellular demand
r1701	na1_e + ala__L_e + ile__L_c -> na1_c + ala__L_c + ile__L_e	0.158593	Transport, extracellular
ETHAAL	etha_c -> nh4_c + acald_c	0.158161	Glycerophospholipid metabolism
GCASULT	paps_c + gchola_c -> h_c + pap_c + gca3s_c	0.157895	Bile acid synthesis
HCA6GSc	udpglcur_c + hyochol_c -> udp_c + hca6g_c	0.157895	Bile acid synthesis
ALAATB0tc	2 na1_e + ala__L_e + cl_e -> 2 na1_c + ala__L_c + cl_c	0.157463	Transport, extracellular
TYRCBOX	h_c + tyr__L_c -> co2_c + tym_c	0.157143	Tyrosine metabolism
TYMc	o2_c + h_c + nadph_c + peamn_c -> h2o_c + nadp_c + tym_c	0.156579	Tyrosine metabolism
RE3273R_1	h2o_r + pail_hs_r <=> h_r + pa_hs_r + inost_r	0.156549	Phosphatidylinositol phosphate metabolism
HMR_0467	pail_hs_c <=> pail_hs_r	0.156549	Transport, endoplasmic reticular
r0826	inost_c -> inost_r	0.156549	Transport, endoplasmic reticular
PA_HSter	pa_hs_c <=> pa_hs_r	0.156548	Transport, endoplasmic reticular
RE3273C_1	h2o_c + pail_hs_c <=> h_c + pa_hs_c + inost_c	0.15654	Phosphatidylinositol phosphate metabolism
r1828	na1_e + phe__L_c + pro__L_e -> na1_c + phe__L_e + pro__L_c	0.156537	Transport, extracellular
r2203	hco3_c + bilirub_e + HC02199_c -> hco3_e + bilirub_c + HC02199_e	0.156466	Transport, extracellular
r1901	na1_e + met__L_c + ile__L_e -> na1_c + ile__L_c + met__L_e	0.156314	Transport, extracellular
HMR_1565	h_c + nadph_c + 7dhchsterol_c -> nadp_c + chsterol_c	0.156266	Cholesterol metabolism
DSREDUCr	h_r + nadph_r + dsmsterol_r -> nadp_r + chsterol_r	0.15625	Squalene and cholesterol synthesis
ACGAM6PS	accoa_c + gam6p_c -> h_c + coa_c + acgam6p_c	0.155915	Aminosugar metabolism
r2294	hco3_c + prostgf2_e + HC02200_c -> hco3_e + prostgf2_c + HC02200_e	0.155546	Transport, extracellular
GDCASULT	paps_c + M01989_c -> h_c + pap_c + gdca3s_c	0.155172	Bile acid synthesis
r1742	na1_e + asn__L_c + met__L_e -> na1_c + asn__L_e + met__L_c	0.155083	Transport, extracellular
EX_alaarggly_e	alaarggly_e ->	0.154839	Extracellular exchange
ALAARGGLYr	2 h2o_c + alaarggly_c <=> ala__L_c + gly_c + arg__L_c	0.154839	Peptide metabolism
ALAARGGLYt	h_e + alaarggly_e <=> h_c + alaarggly_c	0.154839	Transport, extracellular
HMR_3229	coa_m + HC10858_m -> accoa_m + M01191_m	0.154273	Fatty acid oxidation
3AIBt	3aib_c -> 3aib_e	0.153297	Transport, extracellular
NACASPAH	h2o_c + Nacasp_c -> asp__L_c + ac_c	0.15295	Alanine and aspartate metabolism
PTRCOX1	h2o_c + o2_c + ptrc_c -> h2o2_c + nh4_c + 4abutn_c	0.152859	Arginine and proline metabolism
TYRDOPOX	o2_c + 2 dopa_c -> 2 h2o_c + 2 CE5276_c	0.152778	Tyrosine metabolism
HMR_2495	o2_c + h_c + nadph_c + clpndcoa_c -> 2 h2o_c + nadp_c + c226coa_c	0.152705	Fatty acid synthesis
RE1846C	taur_c + CE1589_c <=> h_c + coa_c + tdechola_c	0.152439	Bile acid synthesis
FAOXC121C10x	nad_x + coa_x + h2o_x + dd2coa_x -> h_x + nadh_x + accoa_x + dcacoa_x	0.151537	Fatty acid oxidation
EX_sertrphis_e	sertrphis_e ->	0.149533	Extracellular exchange
SERTRPHISr	2 h2o_c + sertrphis_c <=> ser__L_c + his__L_c + trp__L_c	0.149533	Peptide metabolism
SERTRPHISt	h_e + sertrphis_e <=> h_c + sertrphis_c	0.149533	Transport, extracellular
3DSPHR	h_c + nadph_c + 3dsphgn_c -> nadp_c + sphgn_c	0.149522	Sphingolipid metabolism
SERPT	h_c + ser__L_c + pmtcoa_c -> co2_c + 3dsphgn_c + coa_c	0.149522	Sphingolipid metabolism
RE3119C	h_c + nadph_c + CE4821_c <=> nadp_c + clpndcoa_c	0.149094	Fatty acid oxidation
RE3120C	h_c + tmndnccoa_c + malcoa_c -> co2_c + coa_c + CE4819_c	0.149094	Fatty acid oxidation
RE3121C	h_c + nadph_c + CE4819_c <=> nadp_c + CE4817_c	0.149094	Fatty acid oxidation
RE3122C	CE4817_c <=> h2o_c + CE4821_c	0.149094	Fatty acid oxidation
DMATTx	dmpp_x + ipdp_x -> ppi_x + grdp_x	0.148589	Cholesterol metabolism
GRTTx	ipdp_x + grdp_x -> ppi_x + frdp_x	0.148589	Cholesterol metabolism
IPDDIx	ipdp_x <=> dmpp_x	0.148589	Cholesterol metabolism
DM_ca24g_c	ca24g_c ->	0.148148	Intracellular demand
r1833	na1_e + pro__L_e + val__L_c -> na1_c + pro__L_c + val__L_e	0.147874	Transport, extracellular
URIt5	2 na1_e + uri_e -> 2 na1_c + uri_c	0.147798	Transport, extracellular
DCA24GSc	udpglcur_c + dchac_c -> udp_c + dca24g_c	0.147541	Bile acid synthesis
HCA24GSc	udpglcur_c + hyochol_c -> udp_c + hca24g_c	0.147541	Bile acid synthesis
HMR_2440	o2_c + lnlc_c -> h_c + C04717_c	0.147361	Linoleate metabolism
DM_CE1562_c	CE1562_c ->	0.146893	Intracellular demand
RE3201C	o2_c + 56dihindlcrbxlt_c -> h2o2_c + CE1562_c	0.146893	Tyrosine metabolism
EX_pheleuasp_e	pheleuasp_e ->	0.146552	Extracellular exchange
PHELEUASPr	2 h2o_c + pheleuasp_c <=> asp__L_c + leu__L_c + phe__L_c	0.146552	Peptide metabolism
PHELEUASPt	h_e + pheleuasp_e <=> h_c + pheleuasp_c	0.146552	Transport, extracellular
EX_trpglyphe_e	trpglyphe_e ->	0.146497	Extracellular exchange
GLYPHEHYc	h2o_c + glyphe_c <=> gly_c + phe__L_c	0.146497	Pentose phosphate pathway
TRPGLYPHEr	trp__L_c + glyphe_c <=> h2o_c + trpglyphe_c	0.146497	Peptide metabolism
TRPGLYPHEt	h_e + trpglyphe_e <=> h_c + trpglyphe_c	0.146497	Transport, extracellular
r1807	na1_e + gly_c + leu__L_e -> na1_c + gly_e + leu__L_c	0.146486	Transport, extracellular
RE2989X	coa_x + CE2439_x <=> accoa_x + CE2440_x	0.14641	Fatty acid oxidation
RE2990X	h2o_x + CE2437_x <=> CE2438_x	0.14641	Fatty acid oxidation
RE2991X	nad_x + CE2438_x <=> h_x + nadh_x + CE2439_x	0.14641	Fatty acid oxidation
RE2992X	CE2442_x <=> CE2433_x	0.14641	Fatty acid oxidation
RE2993X	h_x + nadph_x + CE2441_x <=> nadp_x + CE2442_x	0.14641	Fatty acid oxidation
RE2994X	o2_x + CE2440_x -> h2o2_x + CE2441_x	0.14641	Fatty acid oxidation
RE2997X	o2_x + lnlncgcoa_x -> h2o2_x + CE2437_x	0.14641	Fatty acid oxidation
EX_hestratriol_e	hestratriol_e ->	0.146341	Extracellular exchange
HESTRATRIOLte	hestratriol_c <=> hestratriol_e	0.146341	Transport, extracellular
EX_ind3ac_e	ind3ac_e ->	0.146269	Extracellular exchange
IND3ACt	ind3ac_c <=> ind3ac_e	0.146269	Transport, extracellular
ASPNATm	asp__L_m + accoa_m -> h_m + coa_m + Nacasp_m	0.145629	Alanine and aspartate metabolism
NACASPtm	Nacasp_m -> Nacasp_c	0.145629	Transport, mitochondrial
FAOXC141C121x	nad_x + coa_x + o2_x + h2o_x + tetde5coa_x -> h_x + nadh_x + accoa_x + h2o2_x + dd3coa_x	0.145369	Fatty acid oxidation
FAOXC161C141x	nad_x + coa_x + o2_x + h2o_x + hexde7coa_x -> h_x + nadh_x + accoa_x + h2o2_x + tetde5coa_x	0.145369	Fatty acid oxidation
FAOXC181C161x	nad_x + coa_x + o2_x + h2o_x + ocde9ecoa_x -> h_x + nadh_x + accoa_x + h2o2_x + hexde7coa_x	0.145369	Fatty acid oxidation
FAOXC201C181x	nad_x + coa_x + o2_x + h2o_x + ei11ecoa_x -> h_x + nadh_x + accoa_x + h2o2_x + ocde9ecoa_x	0.145369	Fatty acid oxidation
FAOXC221C201x	nad_x + coa_x + o2_x + h2o_x + doco13ecoa_x -> h_x + nadh_x + accoa_x + h2o2_x + ei11ecoa_x	0.145369	Fatty acid oxidation
r2068	val__L_c + citr__L_e -> citr__L_c + val__L_e	0.145011	Transport, extracellular
EX_whtststerone_e	whtststerone_e ->	0.144737	Extracellular exchange
WHTSTSTERONEte	whtststerone_c <=> whtststerone_e	0.144737	Transport, extracellular
SK_tdechola_c	tdechola_c ->	0.144444	Intracellular source/sink
RE3174C	h_c + malcoa_c + CE4854_c -> co2_c + coa_c + CE4851_c	0.144357	Fatty acid oxidation
RE3175C	h_c + nadph_c + CE4851_c <=> nadp_c + CE4849_c	0.144357	Fatty acid oxidation
EX_argalaala_e	argalaala_e ->	0.144279	Extracellular exchange
ARGALAALAr	arg__L_c + alaala_c <=> h2o_c + argalaala_c	0.144279	Peptide metabolism
ALAALACNc	h2o_c + alaala_c <=> 2 ala__L_c	0.144279	Transport, extracellular
ARGALAALAt	h_e + argalaala_e <=> h_c + argalaala_c	0.144279	Transport, extracellular
r1777	na1_e + gly_c + tyr__L_e -> na1_c + gly_e + tyr__L_c	0.144181	Transport, extracellular
ICDHyr	nadp_c + icit_c -> nadph_c + akg_c + co2_c	0.143631	Citric acid cycle
FAOXC121x	dd3coa_x -> dd2coa_x	0.143609	Fatty acid oxidation
r1858	na1_e + phe__L_c + val__L_e -> na1_c + phe__L_e + val__L_c	0.142922	Transport, extracellular
r0113	h2o_r + uacgam_r -> h_r + udp_r + acmana_r	0.142857	Aminosugar metabolism
DCA3GSc	udpglcur_c + dchac_c -> udp_c + dca3g_c	0.142857	Bile acid synthesis
EX_acmana_e	acmana_e ->	0.142857	Extracellular exchange
r0845	uacgam_c + ump_r -> ump_c + uacgam_r	0.142857	Transport, endoplasmic reticular
r0968	acmana_r -> acmana_e	0.142857	Transport, endoplasmic reticular
HMR_3342	o2_x + odecoa_x -> h2o2_x + HC10856_x	0.142557	Fatty acid oxidation
HMR_3343	h2o_x + HC10856_x -> HC10857_x	0.142557	Fatty acid oxidation
HMR_3344	nad_x + HC10857_x -> h_x + nadh_x + HC10858_x	0.142557	Fatty acid oxidation
HMR_3345	coa_x + HC10858_x -> accoa_x + M01191_x	0.142557	Fatty acid oxidation
HMR_3346	o2_x + M01191_x -> h2o2_x + M03019_x	0.142557	Fatty acid oxidation
HMR_3347	h2o_x + M03019_x -> M00172_x	0.142557	Fatty acid oxidation
HMR_3348	nad_x + M00172_x -> h_x + nadh_x + M00849_x	0.142557	Fatty acid oxidation
HMR_3349	coa_x + M00849_x -> accoa_x + M01141_x	0.142557	Fatty acid oxidation
HMR_3350	o2_x + M01141_x -> h2o2_x + M03022_x	0.142557	Fatty acid oxidation
HMR_3351	h2o_x + M03022_x -> M01573_x	0.142557	Fatty acid oxidation
HMR_3352	nad_x + M01573_x -> h_x + nadh_x + M00885_x	0.142557	Fatty acid oxidation
HMR_3353	coa_x + M00885_x -> accoa_x + dd3coa_x	0.142557	Fatty acid oxidation
r0450	L2aadp_m + akg_m <=> 2oxoadp_m + glu__L_m	0.14255	Lysine metabolism
HMR_3330	o2_x + nrvnccoa_x -> h2o2_x + CE5158_x	0.142263	Fatty acid oxidation
HMR_3331	h2o_x + CE5158_x -> CE5157_x	0.142263	Fatty acid oxidation
HMR_3332	nad_x + CE5157_x -> h_x + nadh_x + CE5156_x	0.142263	Fatty acid oxidation
HMR_3333	coa_x + CE5156_x -> accoa_x + CE5155_x	0.142263	Fatty acid oxidation
HMR_3334	o2_x + CE5155_x -> h2o2_x + CE5154_x	0.142263	Fatty acid oxidation
HMR_3335	h2o_x + CE5154_x -> CE5153_x	0.142263	Fatty acid oxidation
HMR_3336	nad_x + CE5153_x -> h_x + nadh_x + CE5152_x	0.142263	Fatty acid oxidation
HMR_3337	coa_x + CE5152_x -> accoa_x + CE5151_x	0.142263	Fatty acid oxidation
HMR_3338	o2_x + CE5151_x -> h2o2_x + CE5150_x	0.142263	Fatty acid oxidation
HMR_3339	h2o_x + CE5150_x -> CE5148_x	0.142263	Fatty acid oxidation
HMR_3340	nad_x + CE5148_x -> h_x + nadh_x + CE5144_x	0.142263	Fatty acid oxidation
HMR_3341	coa_x + CE5144_x -> accoa_x + odecoa_x	0.142263	Fatty acid oxidation
EX_hishislys_e	hishislys_e ->	0.141732	Extracellular exchange
HISHISLYSr	2 h2o_c + hishislys_c <=> lys__L_c + 2 his__L_c	0.141732	Peptide metabolism
HISHISLYSt	h_e + hishislys_e <=> h_c + hishislys_c	0.141732	Transport, extracellular
RE2985M	o2_m + arachdcoa_m -> h2o2_m + CE4795_m	0.141414	Fatty acid oxidation
HMR_3446	h_m + nadph_m + CE4795_m -> nadp_m + CE5116_m	0.141414	Fatty acid synthesis
HMR_3447	CE5116_m -> CE5114_m	0.141414	Fatty acid synthesis
AATA	2oxoadp_c + glu__L_c <=> L2aadp_c + akg_c	0.141092	Lysine metabolism
2AMADPTm	L2aadp_c + akg_m -> L2aadp_m + akg_c	0.141078	Lysine metabolism
DNDPt28m	dcdp_c + dgdp_m -> dgdp_c + dcdp_m	0.140783	Transport, mitochondrial
CDCA6AH	o2_c + h_c + nadph_c + C02528_c -> h2o_c + nadp_c + hyochol_c	0.140684	Bile acid synthesis
CASULT	paps_c + cholate_c -> h_c + pap_c + ca3s_c	0.140625	Bile acid synthesis
PPAer	h2o_r + ppi_r -> h_r + 2 pi_r	0.140006	Miscellaneous
EX_andrstrnglc_e	andrstrnglc_e ->	0.14	Extracellular exchange
UGT1A3r	andrstrn_r + udpglcur_r -> andrstrnglc_r + udp_r	0.14	Steroid metabolism
ANDRSTRNGLCtr	andrstrnglc_c <=> andrstrnglc_r	0.14	Transport, endoplasmic reticular
ANDRSTRNGLCte	h2o_c + atp_c + andrstrnglc_c -> h_c + adp_c + pi_c + andrstrnglc_e	0.14	Transport, extracellular
25HVITD3tin_m	25hvitd3_c -> 25hvitd3_m	0.139706	Transport, mitochondrial
r2402	h_c + arg__L_m + citr__L_c -> h_m + arg__L_c + citr__L_m	0.139523	Transport, mitochondrial
2OXOADPTm	akg_m + 2oxoadp_c <=> akg_c + 2oxoadp_m	0.139091	Tryptophan metabolism
FAOXC2252053m	h2o_m + o2_m + nad_m + coa_m + dcsptn1coa_m -> h_m + nadh_m + accoa_m + h2o2_m + tmndnccoa_m	0.138624	Fatty acid oxidation
FAOXC163C164Gm	fad_m + 4hexdtricoa_m -> fadh2_m + hexdectecoa_m	0.138547	Fatty acid oxidation
FAOXC163GC142m	h2o_m + nad_m + coa_m + 2hexdtricoa_m -> h_m + nadh_m + accoa_m + tetdecdicoa_m	0.138547	Fatty acid oxidation
FAOXC163Gm	3hexdtricoa_m -> 2hexdtricoa_m	0.138547	Fatty acid oxidation
FAOXC164GC163m	h_m + nadph_m + hexdectecoa_m -> nadp_m + 3hexdtricoa_m	0.138547	Fatty acid oxidation
DM_dca3g_c	dca3g_c ->	0.138462	Intracellular demand
EX_forglu_e	forglu_e ->	0.138249	Extracellular exchange
FORGLUt	forglu_c <=> forglu_e	0.138249	Transport, extracellular
DOPAQNISO1	dopaqn_c <=> h_c + 2c23dh56dhoxin_c	0.137619	Tyrosine metabolism
EX_acgal_e	acgal_e ->	0.137536	Extracellular exchange
ACGALtr	acgal_c -> acgal_e	0.137536	Transport, extracellular
EX_thrhishis_e	thrhishis_e ->	0.136752	Extracellular exchange
THRHISHISr	2 h2o_c + thrhishis_c <=> thr__L_c + 2 his__L_c	0.136752	Peptide metabolism
THRHISHISt	h_e + thrhishis_e <=> h_c + thrhishis_c	0.136752	Transport, extracellular
EX_acn13acngalgbside_hs_e	acn13acngalgbside_hs_e ->	0.136364	Extracellular exchange
EX_pchol2palm_hs_e	pchol2palm_hs_e ->	0.136364	Extracellular exchange
ST6GALNAC21	cmpacna_g + acngalgbside_hs_g -> h_g + acn13acngalgbside_hs_g + cmp_g	0.136364	Sphingolipid metabolism
ACN13ACNGALGBSIDEte	acn13acngalgbside_hs_c <=> acn13acngalgbside_hs_e	0.136364	Transport, extracellular
ACN13ACNGALGBSIDEtg	acn13acngalgbside_hs_c <=> acn13acngalgbside_hs_g	0.136364	Transport, golgi apparatus
EX_3tetd7ecoacrn_e	3tetd7ecoacrn_e ->	0.135922	Extracellular exchange
C141ACBP	3tetd7ecoa_m <=> 3tetd7ecoa_c	0.135922	Fatty acid oxidation
C141OHc	crn_c + 3tetd7ecoa_c <=> coa_c + 3tetd7ecoacrn_c	0.135922	Fatty acid oxidation
C141OHe	3tetd7ecoacrn_c -> 3tetd7ecoacrn_e	0.135922	Fatty acid oxidation
FAOXC141C141OHm	h2o_m + fad_m + tetd7ecoa_m -> fadh2_m + 3tetd7ecoa_m	0.135922	Fatty acid oxidation
DPMVDx	atp_x + 5dpmev_x -> adp_x + co2_x + ipdp_x + pi_x	0.13558	Cholesterol metabolism
MEVK1x	atp_x + mev__R_x -> h_x + adp_x + 5pmev_x	0.13558	Cholesterol metabolism
PMEVKx	atp_x + 5pmev_x -> adp_x + 5dpmev_x	0.13558	Cholesterol metabolism
TYRATB0tc	2 na1_e + cl_e + tyr__L_e -> 2 na1_c + cl_c + tyr__L_c	0.135482	Transport, extracellular
RE2154C	h_c + nadh_c + C03681_c <=> nad_c + CE2211_c	0.135417	Miscellaneous
ACGAMPM	acgam6p_c <=> acgam1p_c	0.135382	Aminosugar metabolism
UAGDP	h_c + acgam1p_c + utp_c -> ppi_c + uacgam_c	0.135382	Aminosugar metabolism
HMR_0841	cmpacna_c + gm3_hs_c -> h_c + cmp_c + gd3_hs_c	0.135135	Glycosphingolipid metabolism
GAO1g	accoa_g + gd3_hs_g -> coa_g + oagd3_hs_g	0.135135	Sphingolipid metabolism
OAGD3tg	oagd3_hs_c <=> oagd3_hs_g	0.135135	Transport, golgi apparatus
DESAT20_1	o2_c + h_c + nadh_c + dlnlcgcoa_c -> 2 h2o_c + nad_c + arachdcoa_c	0.134683	Fatty acid synthesis
EX_trplys_e	trplys_e ->	0.134328	Extracellular exchange
TRPLYSr	h2o_c + trplys_c <=> lys__L_c + trp__L_c	0.134328	Peptide metabolism
TRPLYSt	h_e + trplys_e <=> h_c + trplys_c	0.134328	Transport, extracellular
GCALDD	h2o_c + nad_c + gcald_c -> 2 h_c + nadh_c + glyclt_c	0.134277	Glyoxylate and dicarboxylate metabolism
r2004	lys__L_e + val__L_c -> lys__L_c + val__L_e	0.133392	Transport, extracellular
HMR_1834	h_c + gly_c + dchac_c <=> h2o_c + M01989_c	0.133333	Bile acid synthesis
EX_oagd3_hs_e	oagd3_hs_e ->	0.133333	Extracellular exchange
DM_gd3_hs_m	gd3_hs_m ->	0.133333	Intracellular demand
OAGD3te	oagd3_hs_c <=> oagd3_hs_e	0.133333	Transport, extracellular
GD3tm	gd3_hs_c -> gd3_hs_m	0.133333	Transport, mitochondrial
BAMPPALDOX	h2o_c + bamppald_c + nad_c -> 2 h_c + nadh_c + ala_B_c	0.133176	Beta-Alanine metabolism
HMR_1769	h_c + nadph_c + M00979_c -> nadp_c + M01084_c	0.133127	Bile acid synthesis
HMR_1771	h_c + nadph_c + M01084_c -> nadp_c + xol7ah3_c	0.133127	Bile acid synthesis
r0782	h_c + nadh_c + gdpddman_c -> nad_c + gdpfuc_c	0.133005	Aminosugar metabolism
ACACT7p	coa_x + 3ohdcoa_x -> accoa_x + tdcoa_x	0.132833	Fatty acid oxidation
r0715	nad_x + HC01397_x -> h_x + nadh_x + 3ohdcoa_x	0.132833	Fatty acid oxidation
r0717	hdd2coa_x + h2o_x -> HC01397_x	0.132833	Fatty acid oxidation
HYOCHOLtr	hyochol_c <=> hyochol_r	0.13253	Transport, extracellular
RE1587C	o2_c + h_c + nadph_c + estrone_c -> h2o_c + nadp_c + C05298_c	0.132075	Androgen and estrogen synthesis and metabolism
EX_4mptnl_e	4mptnl_e ->	0.132004	Extracellular exchange
4MPTNLte	4mptnl_c <=> 4mptnl_e	0.132004	Transport, extracellular
4MPTNLtm	4mptnl_c <=> 4mptnl_m	0.132004	Transport, mitochondrial
PRGNLONEtm	prgnlone_c <=> prgnlone_m	0.132004	Transport, mitochondrial
EX_fuc13galacglcgal14acglcgalgluside_hs_e	fuc13galacglcgal14acglcgalgluside_hs_e ->	0.131579	Extracellular exchange
HMR_0911	gdpfuc_c + galacglcgal14acglcgalgluside_hs_c -> h_c + gdp_c + fuc13galacglcgal14acglcgalgluside_hs_c	0.131579	Glycosphingolipid metabolism
FUC13GALACGLCGAL14ACGLCGALGLUSIDEte	fuc13galacglcgal14acglcgalgluside_hs_e <=> fuc13galacglcgal14acglcgalgluside_hs_c	0.131579	Transport, extracellular
r1801	na1_e + cys__L_e + pro__L_c -> na1_c + cys__L_c + pro__L_e	0.131192	Transport, extracellular
CYP2R1	o2_c + h_c + nadph_c + vitd3_c -> h2o_c + 25hvitd3_c + nadp_c	0.131004	Vitamin D metabolism
r1778	na1_e + ala__L_c + tyr__L_e -> na1_c + ala__L_e + tyr__L_c	0.130865	Transport, extracellular
EX_acn23acngalgbside_hs_e	acn23acngalgbside_hs_e ->	0.130435	Extracellular exchange
EX_pcholn281_hs_e	pcholn281_hs_e ->	0.130435	Extracellular exchange
HMR_0889	uacgam_c + M02683_c -> h_c + udp_c + acglcgal14acglcgalgluside_hs_c	0.130435	Glycosphingolipid metabolism
HMR_0890	udpgal_c + acglcgal14acglcgalgluside_hs_c -> h_c + udp_c + galacglcgal14acglcgalgluside_hs_c	0.130435	Glycosphingolipid metabolism
ST6GALNAC22	cmpacna_g + acngalgbside_hs_g -> h_g + acn23acngalgbside_hs_g + cmp_g	0.130435	Sphingolipid metabolism
ACN23ACNGALGBSIDEte	acn23acngalgbside_hs_c <=> acn23acngalgbside_hs_e	0.130435	Transport, extracellular
ACN23ACNGALGBSIDEtg	acn23acngalgbside_hs_c <=> acn23acngalgbside_hs_g	0.130435	Transport, golgi apparatus
r1781	na1_e + met__L_c + tyr__L_e -> na1_c + tyr__L_c + met__L_e	0.130364	Transport, extracellular
C3STDH1Pr	nadp_r + 4mzym_int1_r -> h_r + nadph_r + co2_r + 4mzym_int2_r	0.130192	Cholesterol metabolism
HMR_2002	nadp_c + C03681_c <=> h_c + nadph_c + prgstrn_c	0.12987	Steroid metabolism
UAG4Ei	uacgam_c <=> udpacgal_c	0.129721	Aminosugar metabolism
CA24GSc	cholate_c + udpglcur_c -> udp_c + ca24g_c	0.12963	Bile acid synthesis
EX_valval_e	valval_e ->	0.129464	Extracellular exchange
VALVALr	h2o_c + valval_c <=> 2 val__L_c	0.129464	Peptide metabolism
VALVALt	h_e + valval_e <=> h_c + valval_c	0.129464	Transport, extracellular
SR5AR2r	h_r + nadph_r + andrstndn_r -> nadp_r + andrstandn_r	0.129187	Steroid metabolism
EX_cbasp_e	cbasp_e ->	0.129108	Extracellular exchange
CBASPte	cbasp_e <=> cbasp_c	0.129108	Transport, extracellular
r1897	na1_e + gly_c + ile__L_e -> na1_c + gly_e + ile__L_c	0.129094	Transport, extracellular
EX_5adtststeroneglc_e	5adtststeroneglc_e ->	0.129032	Extracellular exchange
EX_6htststerone_e	6htststerone_e ->	0.129032	Extracellular exchange
EX_M01989_e	M01989_e ->	0.129032	Extracellular exchange
P4503A7r	o2_r + h_r + nadph_r + tststerone_r -> 6htststerone_r + h2o_r + nadp_r	0.129032	Steroid metabolism
UGT1A9r	5adtststerone_r + udpglcur_r -> 5adtststeroneglc_r + udp_r	0.129032	Steroid metabolism
5ADTSTSTERONEGLCtr	5adtststeroneglc_c <=> 5adtststeroneglc_r	0.129032	Transport, endoplasmic reticular
6HTSTSTERONEtr	6htststerone_c <=> 6htststerone_r	0.129032	Transport, endoplasmic reticular
5ADTSTSTERONEGLCte	h2o_c + atp_c + 5adtststeroneglc_c -> h_c + adp_c + pi_c + 5adtststeroneglc_e	0.129032	Transport, extracellular
6HTSTSTERONEte	6htststerone_c <=> 6htststerone_e	0.129032	Transport, extracellular
HMR_9189	M01989_c <=> M01989_e	0.129032	Transport, extracellular
DESAT22_2p	h_x + nadh_x + o2_x + clpndcoa_x -> nad_x + 2 h2o_x + c226coa_x	0.128657	Fatty acid synthesis
CLPNDCOAtx	clpndcoa_c <=> clpndcoa_x	0.128657	Transport, peroxisomal
r1863	na1_e + asn__L_c + val__L_e -> na1_c + asn__L_e + val__L_c	0.128608	Transport, extracellular
r1876	na1_e + thr__L_e + leu__L_c -> na1_c + thr__L_c + leu__L_e	0.12858	Transport, extracellular
EX_2425dhvitd3_e	2425dhvitd3_e ->	0.128205	Extracellular exchange
EX_M03131_e	M03131_e ->	0.128205	Extracellular exchange
HMR_0809	udpgal_c + gbside_hs_c -> h_c + udp_c + galgbside_hs_c	0.128205	Glycosphingolipid metabolism
HMR_0812	cmpacna_c + galgbside_hs_c -> cmp_c + M02491_c	0.128205	Glycosphingolipid metabolism
HMR_0814	udpacgal_c + M02491_c -> udp_c + M03131_c	0.128205	Glycosphingolipid metabolism
24_25DHVITD3t	2425dhvitd3_c -> 2425dhvitd3_e	0.128205	Transport, extracellular
HMR_9647	M03131_c <=> M03131_e	0.128205	Transport, extracellular
r1691	na1_e + ala__L_e + trp__L_c -> na1_c + ala__L_c + trp__L_e	0.128014	Transport, extracellular
EX_glnasngln_e	glnasngln_e ->	0.12766	Extracellular exchange
GLNASNGLNr	2 h2o_c + glnasngln_c <=> asn__L_c + 2 gln__L_c	0.12766	Peptide metabolism
GLNASNGLNt	h_e + glnasngln_e <=> h_c + glnasngln_c	0.12766	Transport, extracellular
EX_galt_e	galt_e ->	0.127586	Extracellular exchange
GALOR	h_c + nadph_c + gal_c <=> nadp_c + galt_c	0.127586	Galactose metabolism
GALTt	galt_c <=> galt_e	0.127586	Transport, extracellular
HMR_1976	h_c + nadph_c + tststerone_c -> nadp_c + 5adtststerone_c	0.127389	Androgen and estrogen synthesis and metabolism
RE2386C	amet_c + C05301_c <=> h_c + ahcys_c + C05302_c	0.127273	Androgen and estrogen synthesis and metabolism
EX_21hprgnlone_e	21hprgnlone_e ->	0.127273	Extracellular exchange
EX_C05302_e	C05302_e ->	0.127273	Extracellular exchange
21HPRGNLONE	o2_c + h_c + nadph_c + prgnlone_c -> h2o_c + nadp_c + 21hprgnlone_c	0.127273	Steroid metabolism
C05302te	h2o_c + atp_c + C05302_c -> h_c + adp_c + pi_c + C05302_e	0.127273	Transport, extracellular
ASPt6	h_e + 3 na1_e + k_c + asp__L_e -> h_c + 3 na1_c + asp__L_c + k_e	0.127071	Transport, extracellular
EX_1glyc_hs_e	1glyc_hs_e ->	0.126984	Extracellular exchange
LPS4e	h2o_e + pglyc_hs_e -> h_e + 1glyc_hs_e + Rtotal2_e	0.126984	Triacylglycerol synthesis
AGPAT4	alpa_hs_c + lnlccoa_c -> coa_c + pa_hs_c	0.126972	Glycerophospholipid metabolism
HMR_2127	1a25dhvitd3_c <=> 1a25dhvitd3_m	0.126437	Transport, mitochondrial
25VITD3Hm	o2_m + h_m + nadph_m + 25hvitd3_m -> h2o_m + nadp_m + 1a25dhvitd3_m	0.126437	Vitamin D metabolism
P45011B12m	11docrtsl_m + o2_m + h_m + nadph_m -> h2o_m + nadp_m + crtsl_m	0.126394	Steroid metabolism
11DOCRTSLtm	11docrtsl_c <=> 11docrtsl_m	0.126394	Transport, mitochondrial
CRTSLtm	crtsl_c <=> crtsl_m	0.126394	Transport, mitochondrial
RE3014R	o2_r + h_r + nadph_r + leuktrB4woh_r -> h2o_r + nadp_r + CE2056_r	0.126348	Eicosanoid metabolism
EX_biliverd_e	biliverd_e ->	0.125654	Extracellular exchange
BILIVERDt	na1_c + biliverd_c <=> na1_e + biliverd_e	0.125654	Transport, extracellular
r0706	o2_x + cholcoar_x -> h2o2_x + cholcoads_x	0.125475	Bile acid synthesis
HMR_7197	ser__L_c -> h2o_c + Ser_Gly_Ala_X_Gly_c	0.125373	O-glycan metabolism
RE3011M	nad_m + leuktrB4woh_m <=> h_m + nadh_m + CE2053_m	0.125182	Eicosanoid metabolism
RE3012M	h2o_m + nad_m + CE2053_m <=> 2 h_m + nadh_m + leuktrB4wcooh_m	0.125182	Eicosanoid metabolism
RE3430M	h_m + nadh_m + CE4990_m <=> nad_m + CE5944_m	0.125182	Eicosanoid metabolism
RE3432M	h_m + nadph_m + CE5944_m <=> nadp_m + CE4988_m	0.125182	Eicosanoid metabolism
RE3597M	h_m + nadph_m + leuktrB4wcooh_m <=> nadp_m + CE5947_m	0.125182	Eicosanoid metabolism
HMR_1127	o2_m + h_m + nadph_m + leuktrB4_m -> h2o_m + nadp_m + leuktrB4woh_m	0.125182	Leukotriene metabolism
HMR_1243	CE5947_c <=> CE5947_m	0.125182	Transport, mitochondrial
HMR_1284	CE4988_c <=> CE4988_m	0.125182	Transport, mitochondrial
SO4CLtex2	cl_c + 2 so4_e -> cl_e + 2 so4_c	0.125102	Transport, extracellular
LCAT9e	chsterol_e + pe_hs_e -> xolest2_hs_e + pelinl_hs_e	0.125	Cholesterol metabolism
EX_acnacngalgbside_hs_e	acnacngalgbside_hs_e ->	0.125	Extracellular exchange
EX_pchol2ste_hs_e	pchol2ste_hs_e ->	0.125	Extracellular exchange
EX_sphmyln18115_hs_e	sphmyln18115_hs_e ->	0.125	Extracellular exchange
EX_sphmyln181201_hs_e	sphmyln181201_hs_e ->	0.125	Extracellular exchange
PGPPT	cdpdag_hs_c + glyc3p_c -> h_c + cmp_c + pgp_hs_c	0.125	Glycerophospholipid metabolism
SMS2	pchol_hs_c + crm_hs_c -> dag_hs_c + sphmyln18115_hs_c	0.125	Glycerophospholipid metabolism
SMS8	pchol_hs_c + crm_hs_c -> dag_hs_c + sphmyln181201_hs_c	0.125	Glycerophospholipid metabolism
ST8SIA11	cmpacna_g + acngalgbside_hs_g -> h_g + acnacngalgbside_hs_g + cmp_g	0.125	Sphingolipid metabolism
ACNACNGALGBSIDEte	acnacngalgbside_hs_c <=> acnacngalgbside_hs_e	0.125	Transport, extracellular
ACNACNGALGBSIDEtg	acnacngalgbside_hs_c <=> acnacngalgbside_hs_g	0.125	Transport, golgi apparatus
r2260	hco3_c + HC02199_c + HC02203_e -> hco3_e + HC02199_e + HC02203_c	0.123911	Transport, extracellular
RE3013C	o2_c + h_c + nadph_c + estradiol_c -> h2o_c + nadp_c + C05301_c	0.12381	Androgen and estrogen synthesis and metabolism
RE2112R	h2o_r + nadp_r + cholate_r -> o2_r + h_r + nadph_r + dchac_r	0.12381	Bile acid synthesis
GUAPRT	gua_c + prpp_c -> ppi_c + gmp_c	0.12351	Nucleotide salvage pathway
HMR_1738	nad_c + xoltri24_c -> h_c + nadh_c + M00978_c	0.122905	Bile acid synthesis
HMR_1739	o2_c + h_c + nadph_c + M00978_c -> h2o_c + nadp_c + M00976_c	0.122905	Bile acid synthesis
HMR_1740	h_c + nadph_c + M00976_c -> nadp_c + M01081_c	0.122905	Bile acid synthesis
HMR_1742	h_c + nadph_c + M01081_c -> nadp_c + M01077_c	0.122905	Bile acid synthesis
HMR_1746	o2_m + h_m + nadph_m + M01077_m -> h2o_m + nadp_m + M01076_m	0.122905	Bile acid synthesis
HMR_1748	nadp_m + M01076_m -> h_m + nadph_m + M00746_m	0.122905	Bile acid synthesis
HMR_1750	o2_m + 3 h_m + nadph_m + M00746_m -> h2o_m + nadp_m + M02977_m	0.122905	Bile acid synthesis
HMR_1754	atp_c + coa_c + M02977_c -> h2o_c + amp_c + ppi_c + M00615_c	0.122905	Bile acid synthesis
HMR_1760	M00615_x -> HC01459_x	0.122905	Bile acid synthesis
HMR_1744	M01077_c -> M01077_m	0.122905	Transport, mitochondrial
HMR_1752	M02977_m -> M02977_c	0.122905	Transport, mitochondrial
HMR_1758	M00615_c -> M00615_x	0.122905	Transport, peroxisomal
EX_tststeroneglc_e	tststeroneglc_e ->	0.122807	Extracellular exchange
UGT1A4r	tststerone_r + udpglcur_r -> udp_r + tststeroneglc_r	0.122807	Steroid metabolism
TSTSTERONEGLCtr	tststeroneglc_c <=> tststeroneglc_r	0.122807	Transport, endoplasmic reticular
TSTSTERONEGLCte	h2o_c + atp_c + tststeroneglc_c -> h_c + adp_c + pi_c + tststeroneglc_e	0.122807	Transport, extracellular
UAG2EMA	h2o_c + uacgam_c -> h_c + udp_c + acmana_c	0.122449	Aminosugar metabolism
EX_galgalgalthcrm_hs_e	galgalgalthcrm_hs_e ->	0.122449	Extracellular exchange
B3GNT31g	udpgal_g + thcrm_hs_g -> h_g + udp_g + galthcrm_hs_g	0.122449	Sphingolipid metabolism
B3GNT32g	udpgal_g + galthcrm_hs_g -> h_g + udp_g + galgalthcrm_hs_g	0.122449	Sphingolipid metabolism
B3GNT33g	udpgal_g + galgalthcrm_hs_g -> h_g + udp_g + galgalgalthcrm_hs_g	0.122449	Sphingolipid metabolism
GALGALGALTHCRMte	galgalgalthcrm_hs_c <=> galgalgalthcrm_hs_e	0.122449	Transport, extracellular
GALGALGALTHCRMtg	galgalgalthcrm_hs_c <=> galgalgalthcrm_hs_g	0.122449	Transport, golgi apparatus
G3PD2m	fad_m + glyc3p_c -> fadh2_m + dhap_c	0.122265	Glycolysis/gluconeogenesis
r2032	cys__L_c + orn_e -> orn_c + cys__L_e	0.12211	Transport, extracellular
r0023	nadh_c + 2 HC00617_c -> h_c + nad_c + 2 HC00619_c	0.121324	Miscellaneous
r2065	leu__L_c + citr__L_e -> citr__L_c + leu__L_e	0.121303	Transport, extracellular
HMR_2657	crn_c + M00020_c <=> coa_c + odecrn_c	0.121228	Fatty acid oxidation
EX_M01881_e	M01881_e ->	0.121212	Extracellular exchange
HMR_0906	uacgam_c + galacglcgal14acglcgalgluside_hs_c -> h_c + udp_c + acglcgalacglcgal14acglcgalgluside_hs_c	0.121212	Glycosphingolipid metabolism
HMR_0907	udpgal_c + acglcgalacglcgal14acglcgalgluside_hs_c -> udp_c + M02186_c	0.121212	Glycosphingolipid metabolism
HMR_0908	gdpfuc_c + M02186_c -> gdp_c + M02490_c	0.121212	Glycosphingolipid metabolism
HMR_0909	gdpfuc_c + M02490_c -> gdp_c + M01881_c	0.121212	Glycosphingolipid metabolism
HMR_9644	M01881_c <=> M01881_e	0.121212	Transport, extracellular
HMR_0634	pchol_hs_c + chsterol_c -> lpchol_hs_c + xolest2_hs_c	0.120788	Glycerophospholipid metabolism
r2055	his__L_e + ile__L_c -> his__L_c + ile__L_e	0.120715	Transport, extracellular
EX_C05770_e	C05770_e ->	0.12069	Extracellular exchange
RE3052C	cpppg3_c -> 6 h_c + C05770_c	0.12069	Heme synthesis
r2067	asn__L_c + citr__L_e -> asn__L_e + citr__L_c	0.120519	Transport, extracellular
HMR_9617	na1_e + cl_e + pro__L_e -> na1_c + cl_c + pro__L_c	0.120287	Transport, extracellular
LCAT3e	chsterol_e + pe_hs_e -> xolest2_hs_e + pear_hs_e	0.12	Cholesterol metabolism
EX_trideceth_e	trideceth_e ->	0.12	Extracellular exchange
TRIDECETH	h2o_e + pe13_hs_e -> pa_hs_e + trideceth_e	0.12	Glycerophospholipid metabolism
SPMDtex2	spmd_c <=> spmd_e	0.119857	Transport, extracellular
HMR_0875	udpgal_c + acglcgalgluside_hs_c -> h_c + udp_c + M02683_c	0.11976	Glycosphingolipid metabolism
ACOADH160_m	fad_m + pmtcoa_m -> fadh2_m + hdd2coa_m	0.119715	Fatty acid oxidation
r2381	h_c + akg_m + cit_c -> h_m + akg_c + cit_m	0.119691	Transport, mitochondrial
EX_3hmp_e	3hmp_e ->	0.119624	Extracellular exchange
3HMPtd	3hmp_c <=> 3hmp_e	0.119624	Transport, extracellular
3HMPtm	3hmp_m -> 3hmp_c	0.119624	Transport, mitochondrial
DM_1a25dhvitd3_n	1a25dhvitd3_n ->	0.119266	Intracellular demand
1a25DHVITD3TRn	1a25dhvitd3_c -> 1a25dhvitd3_n	0.119266	Transport, nuclear
RE2235C	o2_c + h_c + nadph_c + estrone_c -> h2o_c + nadp_c + C05300_c	0.118644	Androgen and estrogen synthesis and metabolism
EX_C05300_e	C05300_e ->	0.118644	Extracellular exchange
C05300t	C05300_c <=> C05300_e	0.118644	Transport, extracellular
VLCS2p	coa_x + atp_x + dhcholestanate_x -> dhcholestancoa_x + amp_x + ppi_x	0.118557	Bile acid synthesis
GNMT	amet_c + gly_c -> h_c + ahcys_c + sarcs_c	0.118422	Glycine, serine, alanine, and threonine metabolism
r1673	na1_e + gln__L_c + gly_e -> na1_c + gln__L_e + gly_c	0.118187	Transport, extracellular
HSD17B2r	h_r + nadh_r + andrstndn_r -> nad_r + tststerone_r	0.117914	Steroid metabolism
EX_3ttetddcoacrn_e	3ttetddcoacrn_e ->	0.117647	Extracellular exchange
EX_oagt3_hs_e	oagt3_hs_e ->	0.117647	Extracellular exchange
C142ACBP	3ttetddcoa_m <=> 3ttetddcoa_c	0.117647	Fatty acid oxidation
C142OHc	crn_c + 3ttetddcoa_c <=> coa_c + 3ttetddcoacrn_c	0.117647	Fatty acid oxidation
C142OHe	3ttetddcoacrn_c -> 3ttetddcoacrn_e	0.117647	Fatty acid oxidation
FAOXC142C142OHm	h2o_m + fad_m + ttetddcoa_m -> fadh2_m + 3ttetddcoa_m	0.117647	Fatty acid oxidation
OAGT3te	oagt3_hs_c <=> oagt3_hs_e	0.117647	Transport, extracellular
SPHMYLN18114_hs_SECt	sphmyln18114_hs_c -> sphmyln18114_hs_e	0.117647	Transport, extracellular
SPHMYLN1824_hs_SECt	sphmyln1824_hs_c -> sphmyln1824_hs_e	0.117647	Transport, extracellular
EX_serglyglu_e	serglyglu_e ->	0.117216	Extracellular exchange
SERGLYGLUr	2 h2o_c + serglyglu_c <=> glu__L_c + gly_c + ser__L_c	0.117216	Peptide metabolism
SERGLYGLUt	h_e + serglyglu_e <=> h_c + serglyglu_c	0.117216	Transport, extracellular
SIAT9g	galgluside_hs_g + cmpacna_g -> h_g + cmp_g + gm3_hs_g	0.117021	Sphingolipid metabolism
ST8SIA12	cmpacna_g + gm3_hs_g -> h_g + cmp_g + gd3_hs_g	0.117021	Sphingolipid metabolism
r1765	na1_e + ser__L_c + phe__L_e -> na1_c + ser__L_e + phe__L_c	0.116892	Transport, extracellular
B3GALT5g	udpgal_g + gbside_hs_g -> h_g + udp_g + galgbside_hs_g	0.116788	Sphingolipid metabolism
EX_fucgalgbside_hs_e	fucgalgbside_hs_e ->	0.116667	Extracellular exchange
FUT11g	galgbside_hs_g + gdpfuc_g -> h_g + gdp_g + fucgalgbside_hs_g	0.116667	Sphingolipid metabolism
FUCGALGBSIDEte	fucgalgbside_hs_c <=> fucgalgbside_hs_e	0.116667	Transport, extracellular
FUCGALGBSIDEtg	fucgalgbside_hs_c <=> fucgalgbside_hs_g	0.116667	Transport, golgi apparatus
GDPFUCtg	gdpfuc_c + gmp_g <=> gdpfuc_g + gmp_c	0.116667	Transport, golgi apparatus
GDPtg	gdp_c <=> gdp_g	0.116667	Transport, golgi apparatus
EX_3thexddcoacrn_e	3thexddcoacrn_e ->	0.116071	Extracellular exchange
C162ACBP	3thexddcoa_m <=> 3thexddcoa_c	0.116071	Fatty acid oxidation
C162OHc	crn_c + 3thexddcoa_c <=> coa_c + 3thexddcoacrn_c	0.116071	Fatty acid oxidation
C162OHe	3thexddcoacrn_c -> 3thexddcoacrn_e	0.116071	Fatty acid oxidation
FAOXC162C162OHm	h2o_m + fad_m + thexddcoa_m -> fadh2_m + 3thexddcoa_m	0.116071	Fatty acid oxidation
DM_dca24g_c	dca24g_c ->	0.115942	Intracellular demand
EX_c8dc_e	c8dc_e ->	0.115789	Extracellular exchange
C8DCe	c8dc_c -> c8dc_e	0.115789	Fatty acid oxidation
EX_hxan_e	hxan_e ->	0.115756	Extracellular exchange
HYXNt	hxan_e <=> hxan_c	0.115756	Transport, extracellular
r2058	gln__L_c + citr__L_e -> gln__L_e + citr__L_c	0.115713	Transport, extracellular
RE2635R	atp_r + coa_r + dchac_r -> amp_r + ppi_r + CE1589_r	0.115646	Bile acid synthesis
HMR_9716	CE1589_r <=> CE1589_c	0.115646	Transport, endoplasmic reticular
P5CRxm	2 h_m + nadh_m + 1pyr5c_m -> nad_m + pro__L_m	0.115614	Arginine and proline metabolism
EX_thbpt_e	thbpt_e ->	0.115607	Extracellular exchange
THBPTt	thbpt_c <=> thbpt_e	0.115607	Transport, extracellular
EX_estriol_e	estriol_e ->	0.115385	Extracellular exchange
EX_pmeth_e	pmeth_e ->	0.115385	Extracellular exchange
EX_sphmyln181221_hs_e	sphmyln181221_hs_e ->	0.115385	Extracellular exchange
PEPALM	h2o_e + pepalm_hs_e -> pa_hs_e + pmeth_e	0.115385	Glycerophospholipid metabolism
SMS11	pchol_hs_c + crm_hs_c -> dag_hs_c + sphmyln181221_hs_c	0.115385	Glycerophospholipid metabolism
SIAT4Bg	galgbside_hs_g + cmpacna_g -> h_g + cmp_g + acngalgbside_hs_g	0.115385	Sphingolipid metabolism
ESTRIOLtr	estriol_r <=> estriol_c	0.115385	Transport, endoplasmic reticular
r0743	nad_x + HC01459_x -> h_x + nadh_x + cholcoaone_x	0.115385	Bile acid synthesis
EX_subgly_e	subgly_e ->	0.115169	Extracellular exchange
SUBGLYc	gly_c + sbcoa_c -> h_c + coa_c + subgly_c	0.115169	Glycine, serine, alanine, and threonine metabolism
SUBGLYte	subgly_c -> subgly_e	0.115169	Transport, extracellular
HMR_0859	galgluside_hs_c + uacgam_c -> h_c + udp_c + acglcgalgluside_hs_c	0.114983	Glycosphingolipid metabolism
DCT	L_dpchrm_c <=> 56dihindlcrbxlt_c	0.114754	Tyrosine metabolism
AMPTASEPG	h2o_c + progly_c <=> gly_c + pro__L_c	0.114458	Transport, extracellular
DNDPt17m	dcdp_m + dudp_c -> dcdp_c + dudp_m	0.114439	Transport, mitochondrial
r2162	hco3_c + tchola_e + HC02201_c -> hco3_e + tchola_c + HC02201_e	0.114212	Transport, extracellular
HMR_7628	o2_c + phe__L_c -> h2o_c + co2_c + M00673_c	0.114068	Phenylalanine metabolism
HMR_7756	h2o_c + M00673_c -> nh4_c + pac_c	0.114068	Phenylalanine metabolism
FAOXC120100x	nad_x + coa_x + ddcacoa_x + o2_x + h2o_x -> h_x + nadh_x + accoa_x + dcacoa_x + h2o2_x	0.114025	Fatty acid oxidation
GLYOX	h2o_c + lgt__S_c -> h_c + gthrd_c + lac__D_c	0.113811	Pyruvate metabolism
r1813	na1_e + leu__L_e + phe__L_c -> na1_c + leu__L_c + phe__L_e	0.113608	Transport, extracellular
r2295	hco3_c + prostgf2_e + HC02201_c -> hco3_e + prostgf2_c + HC02201_e	0.113424	Transport, extracellular
EX_oxa_e	oxa_e ->	0.11319	Extracellular exchange
MAN1PT2	h_c + gdp_c + man1p_c -> pi_c + gdpmann_c	0.113122	Fructose and mannose metabolism
CO2tp	co2_c <=> co2_x	0.113072	Transport, peroxisomal
EX_3octdeccrn_e	3octdeccrn_e ->	0.113043	Extracellular exchange
C18OHc	crn_c + 3hodcoa_c <=> coa_c + 3octdeccrn_c	0.113043	Fatty acid oxidation
FAOXC18C18OHm	h2o_m + fad_m + stcoa_m -> fadh2_m + 3hodcoa_m	0.113043	Fatty acid oxidation
HOCDACBP	3hodcoa_m <=> 3hodcoa_c	0.113043	Fatty acid oxidation
HOCTDECCRNe	3octdeccrn_c -> 3octdeccrn_e	0.113043	Fatty acid oxidation
r1837	na1_e + asn__L_e + gly_c -> na1_c + asn__L_c + gly_e	0.112854	Transport, extracellular
EX_kdn_e	kdn_e ->	0.112821	Extracellular exchange
HMR_9657	kdn_c <=> kdn_e	0.112821	Transport, extracellular
SERB0AT3tc	na1_e + ser__L_e + cl_e -> na1_c + ser__L_c + cl_c	0.112729	Transport, extracellular
RE3486C	CE6508_c <=> h2o_c + CE7079_c	0.112676	Eicosanoid metabolism
RE3491C	h2o_c + CE7079_c <=> CE7083_c	0.112676	Eicosanoid metabolism
EX_CE7083_e	CE7083_e ->	0.112676	Extracellular exchange
CE7083t	h2o_c + atp_c + CE7083_c -> h_c + adp_c + pi_c + CE7083_e	0.112676	Transport, extracellular
DNDPt25m	dcdp_m + dtdp_c -> dcdp_c + dtdp_m	0.112387	Transport, mitochondrial
EX_3ddcrn_e	3ddcrn_e ->	0.112069	Extracellular exchange
C12OHc	crn_c + 3hddcoa_c <=> coa_c + 3ddcrn_c	0.112069	Fatty acid oxidation
DDCRNe	3ddcrn_c -> 3ddcrn_e	0.112069	Fatty acid oxidation
HDDACBP	3hddcoa_m <=> 3hddcoa_c	0.112069	Fatty acid oxidation
FAOXC2051843x	nad_x + coa_x + h2o_x + tmndnccoa_x -> h_x + nadh_x + accoa_x + strdnccoa_x	0.111814	Fatty acid oxidation
HMR_1737	o2_c + h_c + nadph_c + xol24oh_c -> h2o_c + nadp_c + xoltri24_c	0.111732	Bile acid synthesis
GLNB0AT3tc	na1_e + gln__L_e + cl_e -> na1_c + gln__L_c + cl_c	0.11145	Transport, extracellular
DM_melanin_c	melanin_c ->	0.111435	Intracellular demand
TYRASE	56dihindlcrbxlt_c -> melanin_c	0.111435	Tyrosine metabolism
ACNAM9PL2	h2o_c + pep_c + man6p_c -> pi_c + kdnp_c	0.111354	Aminosugar metabolism
KDNH	h2o_c + kdnp_c -> pi_c + kdn_c	0.111354	Aminosugar metabolism
MAN6PI	man6p_c <=> f6p_c	0.111232	Fructose and mannose metabolism
LCAT42e	chsterol_e + pe_hs_e -> xolest2_hs_e + pe224_hs_e	0.111111	Cholesterol metabolism
EX_fucacgalfucgalacglcgalgluside_hs_e	fucacgalfucgalacglcgalgluside_hs_e ->	0.111111	Extracellular exchange
EX_oleth_e	oleth_e ->	0.111111	Extracellular exchange
OLEETH	h2o_e + peole_hs_e -> pa_hs_e + oleth_e	0.111111	Glycerophospholipid metabolism
HMR_0867	udpacgal_c + M02195_c -> h_c + udp_c + acgalfucgalacglcgalgluside_hs_c	0.111111	Glycosphingolipid metabolism
HMR_0870	gdpfuc_c + acgalfucgalacglcgalgluside_hs_c -> h_c + gdp_c + fucacgalfucgalacglcgalgluside_hs_c	0.111111	Glycosphingolipid metabolism
DM_hca24g_c	hca24g_c ->	0.111111	Intracellular demand
FUCACGALFUCGALACGLCGALGLUSIDEte	fucacgalfucgalacglcgalgluside_hs_e <=> fucacgalfucgalacglcgalgluside_hs_c	0.111111	Transport, extracellular
P45039A1r	o2_r + h_r + nadph_r + xol24oh_r -> h2o_r + nadp_r + xoltri24_r	0.111111	Bile acid synthesis
EX_adprbp_e	adprbp_e ->	0.111111	Extracellular exchange
EX_pcholn204_hs_e	pcholn204_hs_e ->	0.111111	Extracellular exchange
XOLTRI24tc	xoltri24_r <=> xoltri24_c	0.111111	Transport, endoplasmic reticular
HMR_9642	adprbp_c <=> adprbp_e	0.111111	Transport, extracellular
GMAND	gdpmann_c -> h2o_c + gdpddman_c	0.11087	Fructose and mannose metabolism
PMANM	man1p_c <=> man6p_c	0.11087	Fructose and mannose metabolism
PROAKGOX1	o2_c + akg_c + pro__L_c -> co2_c + succ_c + 4hpro_LT_c	0.110704	Arginine and proline metabolism
UPP3S	hmbil_c -> h2o_c + uppg3_c	0.109827	Heme synthesis
EX_leuktrB4wcooh_e	leuktrB4wcooh_e ->	0.109705	Extracellular exchange
LEUKTRB4WCOOHt	h2o_c + atp_c + leuktrB4wcooh_c -> h_c + adp_c + pi_c + leuktrB4wcooh_e	0.109705	Transport, extracellular
FAOXC183C163Gm	h2o_m + nad_m + coa_m + fad_m + lnlncgcoa_m -> h_m + nadh_m + accoa_m + fadh2_m + 4hexdtricoa_m	0.109462	Fatty acid oxidation
ACER31r	h2o_r + phcrm_hs_r -> Rtotal_r + phsphings_r	0.109375	Sphingolipid metabolism
PHCRMter	phcrm_hs_c -> phcrm_hs_r	0.109375	Transport, endoplasmic reticular
PHSPHINGStr	phsphings_r -> phsphings_c	0.109375	Transport, endoplasmic reticular
HMBS	h2o_c + 4 ppbng_c -> 4 nh4_c + hmbil_c	0.109272	Heme synthesis
EX_cyst__L_e	cyst__L_e ->	0.109195	Extracellular exchange
CYST_Ltr	cyst__L_e <=> cyst__L_c	0.109195	Transport, extracellular
r2237	hco3_c + HC02200_c + wharachd_e -> hco3_e + HC02200_e + wharachd_c	0.109094	Transport, extracellular
GGT_L	17.6 ipdp_c + ttc_ggdp_c -> 17.6 ppi_c + 0.1 dedoldp__L_c	0.109091	N-glycan synthesis
EX_c16dc_e	c16dc_e ->	0.108911	Extracellular exchange
C16DCc	crn_c + hexdicoa_c <=> coa_c + c16dc_c	0.108911	Fatty acid oxidation
C16DCe	c16dc_c -> c16dc_e	0.108911	Fatty acid oxidation
HEXDICOAACBP	hexdicoa_r <=> hexdicoa_c	0.108911	Fatty acid oxidation
EX_c6dc_e	c6dc_e ->	0.108696	Extracellular exchange
C6DCe	c6dc_c -> c6dc_e	0.108696	Fatty acid oxidation
ACTLMO	o2_c + h_c + nadph_c + acetol_c -> 2 h2o_c + nadp_c + mthgxl_c	0.108503	Pyruvate metabolism
r2236	hco3_c + HC02199_c + wharachd_e -> hco3_e + HC02199_e + wharachd_c	0.108336	Transport, extracellular
HMR_0860	udpgal_c + acglcgalgluside_hs_c -> h_c + udp_c + galacglcgalgluside_hs_c	0.108333	Glycosphingolipid metabolism
HMR_0864	gdpfuc_c + galacglcgalgluside_hs_c -> h_c + gdp_c + M02195_c	0.108333	Glycosphingolipid metabolism
FAOXC2031836m	h2o_m + nad_m + coa_m + fad_m + dlnlcgcoa_m -> h_m + nadh_m + accoa_m + fadh2_m + lnlncgcoa_m	0.108261	Fatty acid oxidation
SCPx	coa_x + cholcoaone_x -> cholcoa_x + ppcoa_x	0.108176	Bile acid synthesis
TXASr	prostgh2_r -> txa2_r	0.108163	Eicosanoid metabolism
r0744	h2o_x + cholcoads_x -> HC01459_x	0.108108	Bile acid synthesis
LCAT44e	chsterol_e + pe_hs_e -> xolest2_hs_e + pe12_hs_e	0.108108	Cholesterol metabolism
HPYRDC	h_c + hpyr_c -> co2_c + gcald_c	0.107778	Glyoxylate and dicarboxylate metabolism
EX_C05298_e	C05298_e ->	0.107692	Extracellular exchange
HMR_2010	o2_m + h_m + nadph_m + crtstrn_m -> h2o_m + nadp_m + M00429_m	0.107692	Steroid metabolism
HMR_2011	o2_m + h_m + nadph_m + M00429_m -> 2 h2o_m + nadp_m + aldstrn_m	0.107692	Steroid metabolism
C05298te	h2o_c + atp_c + C05298_c -> h_c + adp_c + pi_c + C05298_e	0.107692	Transport, extracellular
EX_fucgalfucgalacglcgalgluside_hs_e	fucgalfucgalacglcgalgluside_hs_e ->	0.107527	Extracellular exchange
HMR_0868	udpgal_c + M02195_c -> h_c + udp_c + galfucgalacglcgalgluside_hs_c	0.107527	Glycosphingolipid metabolism
HMR_0873	h_c + gdp_c + fucgalfucgalacglcgalgluside_hs_c <=> gdpfuc_c + galfucgalacglcgalgluside_hs_c	0.107527	Glycosphingolipid metabolism
FUCGALFUCGALACGLCGALGLUSIDEte	fucgalfucgalacglcgalgluside_hs_e <=> fucgalfucgalacglcgalgluside_hs_c	0.107527	Transport, extracellular
FAOXC2251836m	2 h2o_m + 2 nad_m + 2 coa_m + dcsptn1coa_m -> 2 h_m + 2 nadh_m + 2 accoa_m + lnlncgcoa_m	0.10735	Fatty acid oxidation
r1826	na1_e + met__L_c + pro__L_e -> na1_c + met__L_e + pro__L_c	0.107264	Transport, extracellular
EX_pcholn261_hs_e	pcholn261_hs_e ->	0.107143	Extracellular exchange
EX_pcholn28_hs_e	pcholn28_hs_e ->	0.107143	Extracellular exchange
EX_hexdtr_e	hexdtr_e ->	0.106952	Extracellular exchange
HEXDTRm	h2o_m + hexdtrcoa_m -> h_m + coa_m + hexdtr_m	0.106952	Fatty acid oxidation
HEXDTRte	h2o_c + atp_c + hexdtr_c -> h_c + adp_c + pi_c + hexdtr_e	0.106952	Transport, extracellular
HEXDTRtm	h_c + hexdtr_m -> h_m + hexdtr_c	0.106952	Transport, mitochondrial
HMR_0876	cmpacna_c + M02683_c -> h_c + cmp_c + acngal14acglcgalgluside_hs_c	0.106667	Glycosphingolipid metabolism
SERALANaEx	na1_e + ala__L_c + ser__L_e -> na1_c + ala__L_e + ser__L_c	0.106507	Transport, extracellular
LEUATB0tc	2 na1_e + cl_e + leu__L_e -> 2 na1_c + cl_c + leu__L_c	0.106486	Transport, extracellular
EX_3hdececrn_e	3hdececrn_e ->	0.106195	Extracellular exchange
C161OHc	crn_c + 3hdeccoa_c <=> coa_c + 3hdececrn_c	0.106195	Fatty acid oxidation
FAOXC161C161OHm	h2o_m + fad_m + hdcoa_m -> fadh2_m + 3hdeccoa_m	0.106195	Fatty acid oxidation
HDECEACBP	3hdeccoa_m <=> 3hdeccoa_c	0.106195	Fatty acid oxidation
HEDCECRNe	3hdececrn_c -> 3hdececrn_e	0.106195	Fatty acid oxidation
ACCOAgt	accoa_c <=> accoa_g	0.106061	Transport, extracellular
COAtg	coa_c <=> coa_g	0.106061	Transport, golgi apparatus
r2392	h_c + HC00342_c + oxa_m -> h_m + oxa_c + HC00342_m	0.105975	Transport, mitochondrial
SR5ARr	h_r + nadph_r + tststerone_r -> 5adtststerone_r + nadp_r	0.105691	Steroid metabolism
GLYB0AT3tc	na1_e + gly_e + cl_e -> na1_c + gly_c + cl_c	0.105545	Transport, extracellular
EX_pcholn205_hs_e	pcholn205_hs_e ->	0.105263	Extracellular exchange
HMR_1988	o2_c + h_c + nadph_c + 17ahprgstrn_c -> 11docrtsl_c + h2o_c + nadp_c	0.105263	Steroid metabolism
PPBNGS	2 5aop_c -> 2 h2o_c + h_c + ppbng_c	0.105164	Heme synthesis
RE1803C	o2_c + h_c + nadph_c + xol27oh_c -> h2o_c + nadp_c + xoltri27_c	0.104938	Bile acid synthesis
RE1096C	o2_c + nadph_c + 17ahprgstrn_c -> h2o_c + nadp_c + ac_c + andrstndn_c	0.104938	Steroid metabolism
P4508B13r	o2_r + h_r + nadh_r + xol7aone_r -> h2o_r + nad_r + xoldiolone_r	0.104265	Bile acid synthesis
DNDPt31m	atp_m + dcdp_c -> atp_c + dcdp_m	0.104193	Transport, mitochondrial
DNDPt21m	adp_m + dtdp_c -> adp_c + dtdp_m	0.104078	Transport, mitochondrial
r1155	h_c + 2obut_c -> h_m + 2obut_m	0.104046	Transport, mitochondrial
r1796	na1_e + cys__L_e + met__L_c -> na1_c + cys__L_c + met__L_e	0.104029	Transport, extracellular
r1109	cit_m -> ac_m + oaa_m	0.103526	Miscellaneous
r1818	na1_e + leu__L_e + val__L_c -> na1_c + leu__L_c + val__L_e	0.103505	Transport, extracellular
LCAT46e	chsterol_e + pe_hs_e -> xolest2_hs_e + pe13_hs_e	0.103448	Cholesterol metabolism
EX_C03681_e	C03681_e ->	0.103448	Extracellular exchange
C03681te	h2o_c + atp_c + C03681_c -> h_c + adp_c + pi_c + C03681_e	0.103448	Transport, extracellular
3HBCOAHLm	h2o_m + 3hibutcoa_m -> h_m + coa_m + 3hmp_m	0.102645	Valine, leucine, and isoleucine metabolism
ECOAH12m	h2o_m + 2mp2coa_m <=> 3hibutcoa_m	0.102645	Valine, leucine, and isoleucine metabolism
r2287	hco3_c + HC02199_c + HC02213_e -> hco3_e + HC02199_e + HC02213_c	0.102271	Transport, extracellular
DES21	o2_c + h_c + nadph_c + dhcrm_hs_c -> h2o_c + nadp_c + phcrm_hs_c	0.102174	Sphingolipid metabolism
SPHK11	atp_c + phsphings_c -> h_c + adp_c + phsph1p_c	0.102174	Sphingolipid metabolism
EX_c12dc_e	c12dc_e ->	0.102041	Extracellular exchange
C12DCe	c12dc_c -> c12dc_e	0.102041	Fatty acid oxidation
RE2624X	CE5166_x <=> cholcoar_x	0.102041	Fatty acid oxidation
RE3247X	o2_x + CE5166_x -> h2o2_x + cholcoads_x	0.102041	Fatty acid oxidation
DM_hhxdcal_c	hhxdcal_c ->	0.101996	Intracellular demand
PHSGPL11c	phsph1p_c -> ethamp_c + hhxdcal_c	0.101996	Sphingolipid metabolism
OBDHc	nad_c + 2obut_c + coa_c -> nadh_c + co2_c + ppcoa_c	0.10171	Glycine, serine, alanine, and threonine metabolism
THRASNNaEx	na1_e + asn__L_c + thr__L_e -> na1_c + asn__L_e + thr__L_c	0.101551	Transport, extracellular
EX_digalsgalside_hs_e	digalsgalside_hs_e ->	0.101266	Extracellular exchange
GAL3ST12	digalside_hs_g + paps_g -> h_g + digalsgalside_hs_g + pap_g	0.101266	Sphingolipid metabolism
DIGALSGALSIDEtg	digalsgalside_hs_c <=> digalsgalside_hs_g	0.101266	Transport, golgi apparatus
DNDPt19m	atp_m + dudp_c -> atp_c + dudp_m	0.100901	Transport, mitochondrial
r1367	dlnlcg_l -> dlnlcg_r	0.100833	Transport, lysosomal
r1368	dlnlcg_c -> dlnlcg_l	0.100833	Transport, lysosomal
CLFORtex2	2 cl_e + for_c -> 2 cl_c + for_e	0.10083	Transport, extracellular
3AIBTm	2mop_m + glu__L_m <=> akg_m + 3aib_m	0.100829	Valine, leucine, and isoleucine metabolism
r2515	crn_c + dlnlcg_r -> crn_r + dlnlcg_c	0.100819	Transport, endoplasmic reticular
LTDCL	h_c + trp__L_c -> co2_c + trypta_c	0.100671	Tryptophan metabolism
EX_HC00342_e	HC00342_e ->	0.100437	Extracellular exchange
HC00342te	3 na1_c + HC00342_c <=> 3 na1_e + HC00342_e	0.100437	Transport, extracellular
5AOPtm	5aop_c <=> 5aop_m	0.100417	Heme synthesis
LCAT41e	chsterol_e + pe_hs_e -> xolest2_hs_e + pe226_hs_e	0.1	Cholesterol metabolism
EX_pcholeic_hs_e	pcholeic_hs_e ->	0.1	Extracellular exchange
EX_pcholole_hs_e	pcholole_hs_e ->	0.1	Extracellular exchange
EX_pe14_hs_e	pe14_hs_e ->	0.1	Extracellular exchange
EX_ppi_e	ppi_e ->	0.1	Extracellular exchange
SPHMYLN18116_hs_SECt	sphmyln18116_hs_c -> sphmyln18116_hs_e	0.1	Transport, extracellular
r1761	na1_e + ile__L_c + trp__L_e -> na1_c + ile__L_e + trp__L_c	0.0999034	Transport, extracellular
r2226	hco3_c + estrones_e + HC02201_c -> hco3_e + estrones_c + HC02201_e	0.0995226	Transport, extracellular
AKR1D2	h_c + nadph_c + xoldiolone_c -> nadp_c + xoldioloneh_c	0.0994718	Bile acid synthesis
FAOXC164C143m	h2o_m + nad_m + coa_m + 2hexdtetcoa_m -> h_m + nadh_m + accoa_m + 5tedtricoa_m	0.0994152	Fatty acid oxidation
FAOXC164C165m	fad_m + 4hexdtetcoa_m -> fadh2_m + hexdpencoa_m	0.0994152	Fatty acid oxidation
FAOXC164m	3hexdtetcoa_m -> 2hexdtetcoa_m	0.0994152	Fatty acid oxidation
FAOXC165C164m	h_m + nadph_m + hexdpencoa_m -> nadp_m + 3hexdtetcoa_m	0.0994152	Fatty acid oxidation
HSD3B7P	nadp_r + xol7a_r -> h_r + nadph_r + xol7aone_r	0.0993625	Bile acid synthesis
HSD3B7	nad_r + xol7a_r <=> h_r + nadh_r + xol7aone_r	0.0993625	Bile acid synthesis
EX_CE7081_e	CE7081_e ->	0.0992908	Extracellular exchange
CE7081tm	h2o_c + atp_c + CE7081_c -> h_c + adp_c + pi_c + CE7081_e	0.0992908	Transport, extracellular
EX_glcn_e	glcn_e ->	0.0989583	Extracellular exchange
GNK	atp_c + glcn_c <=> h_c + adp_c + 6pgc_c	0.0989583	Pentose phosphate pathway
GLCNte	glcn_c <=> glcn_e	0.0989583	Transport, extracellular
RE3488R	o2_r + tmndnc_r -> CE7091_r	0.0989011	Eicosanoid metabolism
EX_3tdcrn_e	3tdcrn_e ->	0.0989011	Extracellular exchange
C14OHc	crn_c + 3htdcoa_c <=> coa_c + 3tdcrn_c	0.0989011	Fatty acid oxidation
HTDCACBP	3htdcoa_m <=> 3htdcoa_c	0.0989011	Fatty acid oxidation
HTDCRNe	3tdcrn_c -> 3tdcrn_e	0.0989011	Fatty acid oxidation
HMR_2571	h2o_r + CE7081_r <=> 2 h_r + CE7091_r	0.0989011	Fatty acid synthesis
CE7081tr	h2o_r + atp_r + CE7081_r -> adp_r + h_r + pi_r + CE7081_c	0.0989011	Transport, endoplasmic reticular
DM_anth_c	anth_c ->	0.0988541	Intracellular demand
ECOAH9m	h2o_m + 2mb2coa_m <=> 3hmbcoa_m	0.0987581	Valine, leucine, and isoleucine metabolism
IPDPtx	ipdp_x <=> ipdp_c	0.0987528	Transport, peroxisomal
RE3251C	o2_c + h_c + nadph_c + xoltetrol_c -> h2o_c + nadp_c + CE4874_c	0.0982834	Bile acid synthesis
RE3252C	CE4874_c <=> h2o_c + CE4872_c	0.0982834	Bile acid synthesis
EX_aspasnglu_e	aspasnglu_e ->	0.0978723	Extracellular exchange
ASPASNGLUr	2 h2o_c + aspasnglu_c <=> glu__L_c + asp__L_c + asn__L_c	0.0978723	Peptide metabolism
ASPASNGLUt	h_e + aspasnglu_e <=> h_c + aspasnglu_c	0.0978723	Transport, extracellular
r1735	na1_e + ser__L_c + met__L_e -> na1_c + ser__L_e + met__L_c	0.0973931	Transport, extracellular
r2206	hco3_c + thyox__L_e + HC02199_c -> hco3_e + thyox__L_c + HC02199_e	0.0972641	Transport, extracellular
HMR_2292	o2_c + h_c + nadph_c + stcoa_c -> 2 h2o_c + nadp_c + M00020_c	0.0972134	Fatty acid synthesis
RE3011R	nad_r + leuktrB4woh_r <=> h_r + nadh_r + CE2053_r	0.0972125	Eicosanoid metabolism
EX_C06315_e	C06315_e ->	0.0968921	Extracellular exchange
C06315t	h_c + C06315_c <=> h_e + C06315_e	0.0968921	Transport, extracellular
HSD3B13r	nad_r + 17ahprgnlone_r -> h_r + nadh_r + 17ahprgstrn_r	0.0967742	Steroid metabolism
LCAT43e	chsterol_e + pe_hs_e -> xolest2_hs_e + pedh203_hs_e	0.0967742	Cholesterol metabolism
EX_pe224_hs_e	pe224_hs_e ->	0.0967742	Extracellular exchange
DIGALSGALSIDEte	digalsgalside_hs_c -> digalsgalside_hs_e	0.0967742	Transport, extracellular
r2255	hco3_c + bilglcur_e + HC02200_c -> hco3_e + bilglcur_c + HC02200_e	0.096113	Transport, extracellular
r2189	hco3_c + HC02201_c + HC02198_e -> hco3_e + HC02201_e + HC02198_c	0.09583	Transport, extracellular
UPPDC1	4 h_c + uppg3_c -> 4 co2_c + cpppg3_c	0.0958231	Heme synthesis
RE3044C	o2_c + 2 CE7172_c -> 2 C06315_c	0.0957447	Arachidonic acid metabolism
GALGLUSIDEtl2	galgluside_hs_e -> galgluside_hs_l	0.0957299	Transport, extracellular
GALGLUSIDEtl	galgluside_hs_c <=> galgluside_hs_l	0.0957298	Transport, lysosomal
r1880	na1_e + thr__L_e + hom__L_c -> na1_c + thr__L_c + hom__L_e	0.0955896	Transport, extracellular
EX_5adtststerone_e	5adtststerone_e ->	0.0952381	Extracellular exchange
5ADTSTSTERONEte	5adtststerone_e <=> 5adtststerone_c	0.0952381	Transport, extracellular
EX_aicar_e	aicar_e ->	0.0952381	Extracellular exchange
EX_pa_hs_e	pa_hs_e ->	0.0952381	Extracellular exchange
EX_pcholn24_hs_e	pcholn24_hs_e ->	0.0952381	Extracellular exchange
EX_sphmyln1825_hs_e	sphmyln1825_hs_e ->	0.0952381	Extracellular exchange
SMS15	pchol_hs_c + crm_hs_c -> dag_hs_c + sphmyln1825_hs_c	0.0952381	Glycerophospholipid metabolism
AICARte	aicar_e <=> aicar_c	0.0952381	Transport, extracellular
SPHMYLN181221_hs_SECt	sphmyln181221_hs_c -> sphmyln181221_hs_e	0.0952381	Transport, extracellular
r2163	hco3_c + tdchola_e + HC02199_c -> hco3_e + tdchola_c + HC02199_e	0.0950408	Transport, extracellular
RE1978C	h2o_c + C11695_c <=> arachd_c + etha_c	0.0948905	Eicosanoid metabolism
EX_C11695_e	C11695_e ->	0.0948905	Extracellular exchange
C11695td	C11695_c <=> C11695_e	0.0948905	Transport, extracellular
P4508B11r	o2_r + h_r + nadph_r + xol7aone_r -> h2o_r + nadp_r + xoldiolone_r	0.0948693	Bile acid synthesis
FAOXC101C102x	o2_x + dece4coa_x -> h2o2_x + dec24dicoa_x	0.0948454	Fatty acid oxidation
RE1632C	o2_c + h_c + nadph_c + estradiol_c -> h2o_c + nadp_c + hestratriol_c	0.0943396	Androgen and estrogen synthesis and metabolism
EX_3deccrn_e	3deccrn_e ->	0.0943396	Extracellular exchange
C10OHc	crn_c + 3hdcoa_c <=> coa_c + 3deccrn_c	0.0943396	Fatty acid oxidation
DECCRNe	3deccrn_c -> 3deccrn_e	0.0943396	Fatty acid oxidation
HDCACBP	3hdcoa_m <=> 3hdcoa_c	0.0943396	Fatty acid oxidation
r2252	hco3_c + leuktrF4_e + HC02200_c -> hco3_e + leuktrF4_c + HC02200_e	0.0943304	Transport, extracellular
EX_C05769_e	C05769_e ->	0.0941176	Extracellular exchange
HMR_4771	h2o_c + HC01609_c <=> hmbil_c	0.0941176	Heme synthesis
HMR_4772	4 h_c + HC01609_c -> 4 co2_c + cpppg1_c	0.0941176	Heme synthesis
RE3051C	cpppg1_c <=> 6 h_c + C05769_c	0.0941176	Heme synthesis
HMR_2558	2 h_c + CE7091_c -> 15HPET_c	0.093985	Fatty acid synthesis
THRt4	na1_e + thr__L_e -> na1_c + thr__L_c	0.0938071	Transport, extracellular
LCAT56e	chsterol_e + pe_hs_e -> xolest2_hs_e + pe161_hs_e	0.09375	Cholesterol metabolism
EX_M02745_e	M02745_e ->	0.093633	Extracellular exchange
ACER23g	h2o_g + phcrm_hs_g -> Rtotal_g + phsphings_g	0.0935961	Sphingolipid metabolism
PHCRMtg	phcrm_hs_c -> phcrm_hs_g	0.0935961	Transport, golgi apparatus
PHSPHINGStg	phsphings_g -> phsphings_c	0.0935961	Transport, golgi apparatus
RE3036C	15HPET_c <=> CE7172_c	0.0934426	Arachidonic acid metabolism
GFUCS	h_c + nadph_c + gdpddman_c -> nadp_c + gdpfuc_c	0.0933852	Fructose and mannose metabolism
RE3488C	o2_c + tmndnc_c -> CE7091_c	0.0929204	Eicosanoid metabolism
r1747	na1_e + gly_c + trp__L_e -> na1_c + gly_e + trp__L_c	0.0928735	Transport, extracellular
CO2tm	co2_c <=> co2_m	0.0928266	Transport, mitochondrial
HCA24GSr	udpglcur_r + hyochol_r -> udp_r + hca24g_r	0.0925926	Bile acid synthesis
HCA24Gtr	hca24g_c <=> hca24g_r	0.0925926	Transport, extracellular
DNDPt13m	atp_m + dadp_c -> atp_c + dadp_m	0.0925048	Transport, mitochondrial
PRDXl	h2o2_l + meoh_l -> 2 h2o_l + fald_l	0.0923994	Miscellaneous
FALDtly	fald_l <=> fald_c	0.0923994	Transport, lysosomal
MEOHtly	meoh_c <=> meoh_l	0.0923994	Transport, lysosomal
r1776	na1_e + ile__L_c + phe__L_e -> na1_c + ile__L_e + phe__L_c	0.0920623	Transport, extracellular
r2248	hco3_c + leuktrE4_e + HC02199_c -> hco3_e + leuktrE4_c + HC02199_e	0.0919668	Transport, extracellular
r1811	na1_e + met__L_c + leu__L_e -> na1_c + leu__L_c + met__L_e	0.0918996	Transport, extracellular
EX_co_e	co_e ->	0.0916905	Extracellular exchange
HOXG	3 o2_c + 5 h_c + 3 nadph_c + pheme_c -> 3 h2o_c + 3 nadp_c + biliverd_c + co_c + fe2_c	0.0916905	Heme degradation
CPPPGO	o2_c + 2 h_c + cpppg3_c -> 2 h2o_c + 2 co2_c + pppg9_c	0.0916905	Heme synthesis
FCLT	fe2_c + ppp9_c -> 2 h_c + pheme_c	0.0916905	Heme synthesis
COt	co_c <=> co_e	0.0916905	Transport, extracellular
r1943	na1_e + arg__L_c + phe__L_e -> na1_c + arg__L_e + phe__L_c	0.0912088	Transport, extracellular
EX_methsucc_e	methsucc_e ->	0.0911493	Extracellular exchange
METHSUCC	h2o_c + methsuccoa_c -> h_c + coa_c + methsucc_c	0.0911493	Fatty acid oxidation
METHSUCCOAc	ethmalcoa_c -> methsuccoa_c	0.0911493	Fatty acid oxidation
METHSUCCte	methsucc_c -> methsucc_e	0.0911493	Transport, extracellular
LCAT47e	chsterol_e + pe_hs_e -> xolest2_hs_e + pe15_hs_e	0.0909091	Cholesterol metabolism
DPCOAPPe	h2o_e + dpcoa_e -> 2 h_e + amp_e + pan4p_e	0.0909091	CoA synthesis
EX_pcholhep_hs_e	pcholhep_hs_e ->	0.0909091	Extracellular exchange
EX_sphmyln18114_hs_e	sphmyln18114_hs_e ->	0.0909091	Extracellular exchange
SMS1	pchol_hs_c + crm_hs_c -> dag_hs_c + sphmyln18114_hs_c	0.0909091	Glycerophospholipid metabolism
PTPATe	h_e + atp_e + pan4p_e -> ppi_e + dpcoa_e	0.0909091	Transport, extracellular
SPHMYLN181181_hs_SECt	sphmyln181181_hs_c -> sphmyln181181_hs_e	0.0909091	Transport, extracellular
L_LACtm	h_c + lac__L_c -> h_m + lac__L_m	0.0906001	Transport, mitochondrial
r2288	hco3_c + HC02200_c + HC02213_e -> hco3_e + HC02200_e + HC02213_c	0.0904768	Transport, extracellular
EX_3hpp_e	3hpp_e ->	0.0904419	Extracellular exchange
3HPPt	3hpp_c <=> 3hpp_e	0.0904419	Transport, extracellular
3HPPtm	3hpp_c <=> 3hpp_m	0.0904419	Transport, mitochondrial
r2170	hco3_c + HC02192_e + HC02200_c -> hco3_e + HC02192_c + HC02200_e	0.0903422	Transport, extracellular
r1797	na1_e + cys__L_e + trp__L_c -> na1_c + cys__L_c + trp__L_e	0.0901506	Transport, extracellular
EX_aldstrn_e	aldstrn_e ->	0.0897436	Extracellular exchange
ALDSTRNte	aldstrn_c <=> aldstrn_e	0.0897436	Transport, extracellular
ALDSTRNtm	aldstrn_c <=> aldstrn_m	0.0897436	Transport, mitochondrial
EX_fucacngal14acglcgalgluside_hs_e	fucacngal14acglcgalgluside_hs_e ->	0.0892857	Extracellular exchange
HMR_0878	gdpfuc_c + acngal14acglcgalgluside_hs_c -> h_c + gdp_c + fucacngal14acglcgalgluside_hs_c	0.0892857	Glycosphingolipid metabolism
FUCACNGAL14ACGLCGALGLUSIDEte	fucacngal14acglcgalgluside_hs_e <=> fucacngal14acglcgalgluside_hs_c	0.0892857	Transport, extracellular
r1822	na1_e + gly_c + pro__L_e -> na1_c + gly_e + pro__L_c	0.0891564	Transport, extracellular
r2052	his__L_e + val__L_c -> his__L_c + val__L_e	0.0891017	Transport, extracellular
SARCOXp	o2_x + h2o_x + sarcs_x -> h2o2_x + gly_x + fald_x	0.0891004	Glycine, serine, alanine, and threonine metabolism
HMR_3867	fald_c <=> fald_x	0.0891004	Transport, peroxisomal
SARCStp	sarcs_c -> sarcs_x	0.0891004	Transport, peroxisomal
LEUKTRB4tr	leuktrB4_c <=> leuktrB4_r	0.0889749	Transport, endoplasmic reticular
r1952	na1_e + cys__L_e + lys__L_c -> na1_c + cys__L_c + lys__L_e	0.0888308	Transport, extracellular
EX_C14768_e	C14768_e ->	0.0887574	Extracellular exchange
CYSALANaEx	na1_e + ala__L_c + cys__L_e -> na1_c + ala__L_e + cys__L_c	0.0886669	Transport, extracellular
HMR_1033	o2_r + arachd_r -> 12HPET_r	0.088647	Arachidonic acid metabolism
HMR_1039	2 gthrd_r + 12HPET_r -> h2o_r + CE0347_r + gthox_r	0.088647	Arachidonic acid metabolism
GTHRDtr	gthrd_c <=> gthrd_r	0.088647	Transport, endoplasmic reticular
HMR_9628	gthox_r <=> gthox_c	0.088647	Transport, endoplasmic reticular
r1823	na1_e + ala__L_c + pro__L_e -> na1_c + ala__L_e + pro__L_c	0.0883115	Transport, extracellular
EX_3aib__D_e	3aib__D_e ->	0.088189	Extracellular exchange
D_3AIBt	3aib__D_c -> 3aib__D_e	0.088189	Transport, extracellular
FAOXC102C103m	fad_m + dec47dicoa_m -> fadh2_m + dectricoa_m	0.0879831	Fatty acid oxidation
FAOXC102C81m	h2o_m + nad_m + coa_m + 2decdicoa_m -> h_m + nadh_m + accoa_m + octe5coa_m	0.0879831	Fatty acid oxidation
FAOXC102m	3decdicoa_m -> 2decdicoa_m	0.0879831	Fatty acid oxidation
FAOXC103C102m	h_m + nadph_m + dectricoa_m -> nadp_m + 3decdicoa_m	0.0879831	Fatty acid oxidation
FAOXC123C102m	h2o_m + nad_m + coa_m + 2dodtricoa_m -> h_m + nadh_m + accoa_m + dec47dicoa_m	0.0879831	Fatty acid oxidation
FAOXC123m	3dodtricoa_m -> 2dodtricoa_m	0.0879831	Fatty acid oxidation
FAOXC143C123m	h2o_m + nad_m + coa_m + fad_m + 5tedtricoa_m -> h_m + nadh_m + accoa_m + fadh2_m + 3dodtricoa_m	0.0879831	Fatty acid oxidation
FAOXC61m	hexe3coa_m -> hx2coa_m	0.0879831	Fatty acid oxidation
FAOXC81C61m	h2o_m + nad_m + coa_m + fad_m + octe5coa_m -> h_m + nadh_m + accoa_m + fadh2_m + hexe3coa_m	0.0879831	Fatty acid oxidation
P45011B21m	11docrtstrn_m + 2 o2_m + h_m + nadph_m -> 2 h2o_m + nadp_m + aldstrn_m	0.0879121	Steroid metabolism
EX_trpglyleu_e	trpglyleu_e ->	0.0877193	Extracellular exchange
TRPGLYLEUr	trp__L_c + glyleu_c <=> h2o_c + trpglyleu_c	0.0877193	Peptide metabolism
GLYLEUHYDROc	h2o_c + glyleu_c <=> gly_c + leu__L_c	0.0877193	Transport, extracellular
TRPGLYLEUt	h_e + trpglyleu_e <=> h_c + trpglyleu_c	0.0877193	Transport, extracellular
TRPHYDRO2	o2_c + thbpt_c + trp__L_c -> 5htrp_c + thbpt4acam_c	0.0877193	Tryptophan metabolism
r2233	hco3_c + leuktrD4_e + HC02199_c -> hco3_e + leuktrD4_c + HC02199_e	0.087687	Transport, extracellular
FAOXC200180m	h2o_m + nad_m + coa_m + fad_m + arachcoa_m -> h_m + nadh_m + accoa_m + fadh2_m + stcoa_m	0.0874295	Fatty acid oxidation
RE3485C	o2_c + tmndnc_c -> CE6508_c	0.0871935	Eicosanoid metabolism
r1899	na1_e + gln__L_c + ile__L_e -> na1_c + gln__L_e + ile__L_c	0.0871577	Transport, extracellular
RE3513R	o2_r + 2 CE0347_r -> 2 leuktrB4_r	0.0869565	Arachidonic acid metabolism
EX_pchol2ole_hs_e	pchol2ole_hs_e ->	0.0869565	Extracellular exchange
EX_sphmyln18117_hs_e	sphmyln18117_hs_e ->	0.0869565	Extracellular exchange
EX_sphmyln18118_hs_e	sphmyln18118_hs_e ->	0.0869565	Extracellular exchange
EX_sphmyln1824_hs_e	sphmyln1824_hs_e ->	0.0869565	Extracellular exchange
SMS14	pchol_hs_c + crm_hs_c -> dag_hs_c + sphmyln1824_hs_c	0.0869565	Glycerophospholipid metabolism
SMS5	pchol_hs_c + crm_hs_c -> dag_hs_c + sphmyln18117_hs_c	0.0869565	Glycerophospholipid metabolism
SMS6	pchol_hs_c + crm_hs_c -> dag_hs_c + sphmyln18118_hs_c	0.0869565	Glycerophospholipid metabolism
DEDOLP1_L	h2o_c + 0.1 dedoldp__L_c -> h_c + pi_c + 0.1 dedolp__L_c	0.0869565	N-glycan synthesis
DEDOLP2_L	h2o_c + 0.1 dedolp__L_c -> pi_c + 0.1 dedol__L_c	0.0869565	N-glycan synthesis
DEDOLR_L	h_c + nadph_c + 0.1 dedol__L_c -> nadp_c + 0.1 dolichol__L_c	0.0869565	N-glycan synthesis
EX_hislysala_e	hislysala_e ->	0.0867769	Extracellular exchange
HISLYSALAr	2 h2o_c + hislysala_c <=> ala__L_c + lys__L_c + his__L_c	0.0867769	Peptide metabolism
HISLYSALAt	h_e + hislysala_e <=> h_c + hislysala_c	0.0867769	Transport, extracellular
r1963	na1_e + arg__L_c + pro__L_e -> na1_c + arg__L_e + pro__L_c	0.0867759	Transport, extracellular
EX_acglu_e	acglu_e ->	0.0867133	Extracellular exchange
ACGLUtd	acglu_c <=> acglu_e	0.0867133	Transport, extracellular
ACGLUtm	acglu_c <=> acglu_m	0.0867133	Transport, mitochondrial
ACGSm	glu__L_m + accoa_m -> h_m + coa_m + acglu_m	0.0867133	Urea cycle
P4504F81r	o2_r + arachd_r + h_r + nadph_r -> h2o_r + nadp_r + 18harachd_r	0.0858896	Eicosanoid metabolism
EX_18harachd_e	18harachd_e ->	0.0858896	Extracellular exchange
18HARACHDtr	h2o_r + atp_r + 18harachd_r -> adp_r + h_r + pi_r + 18harachd_c	0.0858896	Transport, endoplasmic reticular
18HARACHDte	h2o_c + atp_c + 18harachd_c -> h_c + adp_c + pi_c + 18harachd_e	0.0858896	Transport, extracellular
HMR_6365	2 na1_e + din_e -> 2 na1_c + din_c	0.0852281	Transport, extracellular
EX_C14826_e	C14826_e ->	0.0847458	Extracellular exchange
ALOX15	o2_c + arachd_c -> 15HPET_c	0.0846395	Eicosanoid metabolism
EX_C14769_e	C14769_e ->	0.0842105	Extracellular exchange
r0511	o2_c + 2 h_c + stcoa_c + 2 HC00619_c -> 2 h2o_c + odecoa_c + 2 HC00617_c	0.0841751	Miscellaneous
EX_5eipenc_e	5eipenc_e ->	0.0838323	Extracellular exchange
5EIPENCm	h2o_m + 5eipencoa_m -> h_m + coa_m + 5eipenc_m	0.0838323	Fatty acid oxidation
5EIPENCte	h2o_c + atp_c + 5eipenc_c -> h_c + adp_c + pi_c + 5eipenc_e	0.0838323	Transport, extracellular
5EIPENCtm	h_c + 5eipenc_m -> h_m + 5eipenc_c	0.0838323	Transport, mitochondrial
FAOXC183C163m	h2o_m + nad_m + coa_m + fad_m + lnlncacoa_m -> h_m + nadh_m + accoa_m + fadh2_m + hexdtrcoa_m	0.0835504	Fatty acid oxidation
r1767	na1_e + trp__L_c + phe__L_e -> na1_c + phe__L_c + trp__L_e	0.0833762	Transport, extracellular
EX_lanost_e	lanost_e ->	0.0833333	Extracellular exchange
NADPN	h2o_c + nadp_c -> h_c + adprbp_c + ncam_c	0.0833333	NAD metabolism
LANOSTt	lanost_e -> lanost_c	0.0833333	Transport, extracellular
r2173	hco3_c + HC02193_e + HC02200_c -> hco3_e + HC02193_c + HC02200_e	0.0833124	Transport, extracellular
11DOCRTSTRNtm	11docrtstrn_c <=> 11docrtstrn_m	0.0830189	Transport, mitochondrial
EX_hislysthr_e	hislysthr_e ->	0.0829493	Extracellular exchange
HISLYSTHRr	2 h2o_c + hislysthr_c <=> thr__L_c + lys__L_c + his__L_c	0.0829493	Peptide metabolism
HISLYSTHRt	h_e + hislysthr_e <=> h_c + hislysthr_c	0.0829493	Transport, extracellular
r0752	h2o_m + nad_m + 34dhmald_m <=> 2 h_m + nadh_m + 34dhoxmand_m	0.082709	Miscellaneous
r0753	h2o_m + nadp_m + 34dhmald_m -> 2 h_m + nadph_m + 34dhoxmand_m	0.082709	Miscellaneous
HOMt4	na1_e + hom__L_e -> na1_c + hom__L_c	0.0825793	Transport, extracellular
r1983	na1_e + arg__L_c + hom__L_e -> na1_c + arg__L_e + hom__L_c	0.0825162	Transport, extracellular
FAOXC163C143m	h2o_m + nad_m + coa_m + fad_m + hexdtrcoa_m -> h_m + nadh_m + accoa_m + fadh2_m + 5tedtricoa_m	0.082514	Fatty acid oxidation
r1799	na1_e + cys__L_e + tyr__L_c -> na1_c + cys__L_c + tyr__L_e	0.0820415	Transport, extracellular
C14825c	o2_c + h_c + nadph_c + lnlc_c -> h2o_c + nadp_c + C14825_c	0.0817121	Fatty acid oxidation
RE0689E	h2o_e + o2_e + spmd_e -> nh4_e + h2o2_e + CE1940_e	0.0816327	Urea cycle
HMR_2457	o2_c + h_c + nadph_c + lnlc_c -> h2o_c + nadp_c + C14826_c	0.0813559	Linoleate metabolism
r1853	na1_e + ala__L_c + val__L_e -> na1_c + ala__L_e + val__L_c	0.0813393	Transport, extracellular
P45021A1r	o2_r + h_r + nadph_r + prgstrn_r -> 11docrtstrn_r + h2o_r + nadp_r	0.08125	Steroid metabolism
11DOCRTSTRNtr	11docrtstrn_c <=> 11docrtstrn_r	0.08125	Transport, endoplasmic reticular
r1676	na1_e + gly_e + trp__L_c -> na1_c + gly_c + trp__L_e	0.0810713	Transport, extracellular
G3PD	fad_c + glyc3p_c -> dhap_c + fadh2_c	0.080978	Glycerophospholipid metabolism
r1768	na1_e + tyr__L_c + phe__L_e -> na1_c + phe__L_c + tyr__L_e	0.080883	Transport, extracellular
r2049	his__L_e + leu__L_c -> his__L_c + leu__L_e	0.0808754	Transport, extracellular
HMR_4701	h_c + ahcys_c + dmgly_c -> amet_c + sarcs_c	0.0806632	Methionine and cysteine metabolism
P45011B11m	11docrtstrn_m + o2_m + h_m + nadph_m -> h2o_m + nadp_m + crtstrn_m	0.0804598	Steroid metabolism
EX_Lkynr_e	Lkynr_e ->	0.0803571	Extracellular exchange
EX_3ohsubac_e	3ohsubac_e ->	0.0802603	Extracellular exchange
3OHSUBACx	h2o_x + 3ohsubcoa_x -> h_x + coa_x + 3ohsubac_x	0.0802603	Fatty acid oxidation
3OHSUBCOAx	o2_x + h2o_x + sbcoa_x -> h2o2_x + 3ohsubcoa_x	0.0802603	Fatty acid oxidation
3OHSUBACte	3ohsubac_c -> 3ohsubac_e	0.0802603	Transport, extracellular
3OHSUBACtxc	3ohsubac_x -> 3ohsubac_c	0.0802603	Transport, peroxisomal
HMR_1989	o2_c + h_c + nadph_c + 17ahprgstrn_c -> h2o_c + nadp_c + M00603_c	0.08	Steroid metabolism
HMR_0985	o2_n + arachd_n -> 15HPET_n	0.08	Arachidonic acid metabolism
EX_histrphis_e	histrphis_e ->	0.08	Extracellular exchange
DM_15HPET_n	15HPET_n ->	0.08	Intracellular demand
HISTRPHISr	2 h2o_c + histrphis_c <=> 2 his__L_c + trp__L_c	0.08	Peptide metabolism
HISTRPHISt	h_e + histrphis_e <=> h_c + histrphis_c	0.08	Transport, extracellular
HMR_0984	arachd_c <=> arachd_n	0.08	Transport, nuclear
LCAT16e	chsterol_e + pe_hs_e -> xolest2_hs_e + peste_hs_e	0.08	Cholesterol metabolism
DM_sph1p_n	sph1p_n ->	0.08	Intracellular demand
SPHK22n	atp_n + sphgn_n -> h_n + adp_n + sph1p_n	0.08	Sphingolipid metabolism
SPHGNtn	sphgn_c <=> sphgn_n	0.08	Transport, nuclear
HMR_1332	h2o_c + C05957_c <=> prostgd2_c	0.0797872	Eicosanoid metabolism
DM_Lkynr_c	Lkynr_c ->	0.0797546	Intracellular demand
HMR_1991	h2o_c + nadp_c + M00603_c -> o2_c + h_c + nadph_c + M00285_c	0.0797546	Steroid metabolism
MELATNOX	o2_c + h_c + nadph_c + melatn_c -> h2o_c + nadp_c + 6hoxmelatn_c	0.0797297	Tryptophan metabolism
RE3568C	prostge1_c <=> h2o_c + HC02202_c	0.0797101	Eicosanoid metabolism
EX_c10crn_e	c10crn_e ->	0.0795455	Extracellular exchange
C100CPT1	crn_c + dcacoa_c <=> coa_c + c10crn_c	0.0795455	Fatty acid oxidation
C10CRNe	c10crn_c -> c10crn_e	0.0795455	Fatty acid oxidation
HMR_1990	h2o_c + nadp_c + crtsl_c -> o2_c + h_c + nadph_c + M00603_c	0.0795455	Steroid metabolism
EX_eidi1114ac_e	eidi1114ac_e ->	0.0791367	Extracellular exchange
CE4843HYDc	h2o_c + CE4843_c -> h_c + coa_c + eidi1114ac_c	0.0791367	Fatty acid oxidation
EX_lysvaltrp_e	lysvaltrp_e ->	0.079096	Extracellular exchange
LYSVALTRPr	2 h2o_c + lysvaltrp_c <=> lys__L_c + trp__L_c + val__L_c	0.079096	Peptide metabolism
LYSVALTRPt	h_e + lysvaltrp_e <=> h_c + lysvaltrp_c	0.079096	Transport, extracellular
P4504F122r	o2_r + h_r + nadph_r + leuktrB4_r -> h2o_r + nadp_r + leuktrB4woh_r	0.0787402	Eicosanoid metabolism
LEUKTRB4WOHtr	h2o_r + atp_r + leuktrB4woh_r -> adp_r + h_r + pi_r + leuktrB4woh_c	0.0787402	Transport, extracellular
FAOXC140120m	h2o_m + nad_m + coa_m + fad_m + tdcoa_m -> h_m + nadh_m + accoa_m + fadh2_m + ddcacoa_m	0.0786667	Fatty acid oxidation
r0082	h_c + HC01434_c -> akg_c + co2_c	0.078661	Miscellaneous
r0422	nadp_c + icit_c <=> h_c + nadph_c + HC01434_c	0.078661	Miscellaneous
PPPG9tm	pppg9_c <=> pppg9_m	0.0784314	Heme synthesis
HMR_4756	ppp9_c <=> ppp9_m	0.0784314	Transport, mitochondrial
BGAL1e	h2o_e + galgluside_hs_e -> gal_e + gluside_hs_e	0.0781563	Sphingolipid metabolism
PPPGOm	3 o2_m + 2 pppg9_m -> 6 h2o_m + 2 ppp9_m	0.0779221	Heme synthesis
r1887	na1_e + hom__L_e + trp__L_c -> na1_c + hom__L_c + trp__L_e	0.0778611	Transport, extracellular
EX_valtrpval_e	valtrpval_e ->	0.0778443	Extracellular exchange
VALTRPVALr	2 h2o_c + valtrpval_c <=> trp__L_c + 2 val__L_c	0.0778443	Peptide metabolism
VALTRPVALt	h_e + valtrpval_e <=> h_c + valtrpval_c	0.0778443	Transport, extracellular
HMR_1390	2 o2_c + dlnlcg_c -> CE6232_c	0.0777778	Eicosanoid metabolism
RE3587C	CE6234_c <=> prostge1_c	0.0777778	Eicosanoid metabolism
HMR_1392	2 h_c + CE6232_c <=> h2o_r + CE6234_c	0.0777778	Transport, endoplasmic reticular
EX_estradiol_e	estradiol_e ->	0.0777778	Extracellular exchange
ESTRADIOLt	estradiol_e <=> estradiol_c	0.0777778	Transport, extracellular
P4504B1r	o2_r + arachd_r + h_r + nadph_r -> h2o_r + nadp_r + 12harachd_r	0.077381	Eicosanoid metabolism
EX_12harachd_e	12harachd_e ->	0.077381	Extracellular exchange
12HARACHDtr	h2o_r + atp_r + 12harachd_r -> adp_r + h_r + pi_r + 12harachd_c	0.077381	Transport, endoplasmic reticular
12HARACHDte	h2o_c + atp_c + 12harachd_c -> h_c + adp_c + pi_c + 12harachd_e	0.077381	Transport, extracellular
r1456	h_c + phe__L_m -> h_m + phe__L_c	0.0772394	Transport, mitochondrial
r2268	hco3_c + HC02201_c + HC02205_e -> hco3_e + HC02201_e + HC02205_c	0.0769541	Transport, extracellular
RE1077C_1	prostgh2_c <=> 2 h_c + CE0737_c + CE1243_c	0.0769231	Eicosanoid metabolism
EX_CE0737_e	CE0737_e ->	0.0769231	Extracellular exchange
EX_CE1243_e	CE1243_e ->	0.0769231	Extracellular exchange
EX_docohxeth_e	docohxeth_e ->	0.0769231	Extracellular exchange
EX_sphmyln18116_hs_e	sphmyln18116_hs_e ->	0.0769231	Extracellular exchange
DOCOHEXETHc	h2o_e + pe226_hs_e -> pa_hs_e + docohxeth_e	0.0769231	Glycerophospholipid metabolism
SMS4	pchol_hs_c + crm_hs_c -> dag_hs_c + sphmyln18116_hs_c	0.0769231	Glycerophospholipid metabolism
CE0737te	CE0737_c <=> CE0737_e	0.0769231	Transport, extracellular
EX_phethrlys_e	phethrlys_e ->	0.0757576	Extracellular exchange
PHETHRLYSr	2 h2o_c + phethrlys_c <=> thr__L_c + lys__L_c + phe__L_c	0.0757576	Peptide metabolism
PHETHRLYSt	h_e + phethrlys_e <=> h_c + phethrlys_c	0.0757576	Transport, extracellular
ACACT10m	coa_m + 2maacoa_m <=> accoa_m + ppcoa_m	0.0756835	Valine, leucine, and isoleucine metabolism
HACD9m	nad_m + 3hmbcoa_m <=> h_m + nadh_m + 2maacoa_m	0.0756835	Valine, leucine, and isoleucine metabolism
ARGATB0tc	2 na1_e + arg__L_e + cl_e -> 2 na1_c + arg__L_c + cl_c	0.0755993	Transport, extracellular
EX_prgnlone_e	prgnlone_e ->	0.0754717	Extracellular exchange
PRGNLONEte	h2o_c + atp_c + prgnlone_c -> h_c + adp_c + pi_c + prgnlone_e	0.0754717	Transport, extracellular
r1898	na1_e + ala__L_c + ile__L_e -> na1_c + ala__L_e + ile__L_c	0.0748166	Transport, extracellular
SERATB0tc	2 na1_e + ser__L_e + cl_e -> 2 na1_c + ser__L_c + cl_c	0.0747153	Transport, extracellular
EX_prostge1_e	prostge1_e ->	0.0747126	Extracellular exchange
RE2675C2	o2_c + h_c + nadph_c + dhcrm_hs_c -> 2 h2o_c + nadp_c + crm_hs_c	0.0745829	Glycosphingolipid metabolism
RE3556C	HC02202_c <=> HC02206_c	0.0742574	Eicosanoid metabolism
r1779	na1_e + gln__L_c + tyr__L_e -> na1_c + gln__L_e + tyr__L_c	0.0741509	Transport, extracellular
HMR_4957	cit_m -> cit_c	0.0740926	Transport, mitochondrial
LCAT54e	chsterol_e + pe_hs_e -> xolest2_hs_e + pepalm_hs_e	0.0740741	Cholesterol metabolism
EX_ttdcea_e	ttdcea_e ->	0.0740741	Extracellular exchange
r2211	hco3_c + triodthy_e + HC02201_c -> hco3_e + triodthy_c + HC02201_e	0.0739762	Transport, extracellular
3MGLUTACtm	3mglutac_m -> 3mglutac_c	0.0739208	Transport, mitochondrial
3MGLUTACc	h2o_m + 3mgcoa_m -> h_m + coa_m + 3mglutac_m	0.0739208	Valine, leucine, and isoleucine metabolism
RE3422C	prostgd2_c <=> h2o_c + CE5304_c	0.0735294	Eicosanoid metabolism
EX_CE5304_e	CE5304_e ->	0.0735294	Extracellular exchange
CE5304t	lac__L_e + CE5304_c <=> lac__L_c + CE5304_e	0.0735294	Transport, extracellular
EX_proglnpro_e	proglnpro_e ->	0.0733945	Extracellular exchange
PROGLNPROr	2 h2o_c + proglnpro_c <=> gln__L_c + 2 pro__L_c	0.0733945	Peptide metabolism
PROGLNPROt	h_e + proglnpro_e <=> h_c + proglnpro_c	0.0733945	Transport, extracellular
CRTSTRNtm	crtstrn_c <=> crtstrn_m	0.0733945	Transport, mitochondrial
HSD3B3r	h_r + nadph_r + eandrstrn_r -> h2o_r + nadp_r + andrstandn_r	0.0731857	Steroid metabolism
r1879	na1_e + thr__L_e + val__L_c -> na1_c + thr__L_c + val__L_e	0.0731164	Transport, extracellular
r1809	na1_e + gln__L_c + leu__L_e -> na1_c + gln__L_e + leu__L_c	0.0729909	Transport, extracellular
RE3513C	o2_c + 2 CE0347_c -> 2 leuktrB4_c	0.0729614	Arachidonic acid metabolism
EX_3octdec2crn_e	3octdec2crn_e ->	0.0728477	Extracellular exchange
C182OHc	crn_c + 3ocddcoa_c <=> coa_c + 3octdec2crn_c	0.0728477	Fatty acid oxidation
FAOXC182C182OHm	h2o_m + fad_m + lnlccoa_m -> fadh2_m + 3ocddcoa_m	0.0728477	Fatty acid oxidation
HOCTDEC2CRNe	3octdec2crn_c -> 3octdec2crn_e	0.0728477	Fatty acid oxidation
OCTDEC2ACBP	3ocddcoa_m <=> 3ocddcoa_c	0.0728477	Fatty acid oxidation
HMR_2287	o2_c + h_c + nadph_c + pmtcoa_c -> 2 h2o_c + nadp_c + M01191_c	0.0728095	Fatty acid synthesis
EX_magarachi_hs_e	magarachi_hs_e ->	0.0725806	Extracellular exchange
LPS7e	h2o_e + dag_hs_e -> h_e + Rtotal_e + magarachi_hs_e	0.0725806	Glycerophospholipid metabolism
EX_dchac_e	dchac_e ->	0.0724638	Extracellular exchange
HMR_2633	crn_c + M01191_c <=> coa_c + hdd2crn_c	0.0721739	Fatty acid oxidation
HMR_1037	12HPET_c + 2 gthrd_c -> h2o_c + gthox_c + CE0347_c	0.0719656	Arachidonic acid metabolism
P4504F121r	o2_r + arachd_r + h_r + nadph_r -> h2o_r + nadp_r + wharachd_r	0.0719424	Eicosanoid metabolism
EX_wharachd_e	wharachd_e ->	0.0719424	Extracellular exchange
WHARACHDtr	h2o_r + atp_r + wharachd_r -> adp_r + h_r + pi_r + wharachd_c	0.0719424	Transport, endoplasmic reticular
EX_phephethr_e	phephethr_e ->	0.0717949	Extracellular exchange
PHEPHETHRr	2 h2o_c + phephethr_c <=> thr__L_c + 2 phe__L_c	0.0717949	Peptide metabolism
PHEPHETHRt	h_e + phephethr_e <=> h_c + phephethr_c	0.0717949	Transport, extracellular
CATm	2 h2o2_m -> 2 h2o_m + o2_m	0.0717464	ROS detoxification
HMR_4700	h_c + nadph_c + fald_c + sarcs_c <=> h2o_c + nadp_c + dmgly_c	0.0716886	Glycine, serine, alanine, and threonine metabolism
EX_xol24oh_e	xol24oh_e ->	0.0714286	Extracellular exchange
XOL24OHte	xol24oh_c -> xol24oh_e	0.0714286	Transport, extracellular
EX_sphmyln18121_hs_e	sphmyln18121_hs_e ->	0.0714286	Extracellular exchange
SMS10	pchol_hs_c + crm_hs_c -> dag_hs_c + sphmyln18121_hs_c	0.0714286	Glycerophospholipid metabolism
HMR_1030	arachd_e + o2_e -> 12HPET_e	0.071364	Arachidonic acid metabolism
HMR_3094	occoa_x + o2_x -> h2o2_x + HC01415_x	0.0712636	Fatty acid oxidation
HMR_3095	h2o_x + HC01415_x -> HC01405_x	0.0712636	Fatty acid oxidation
HMR_3096	nad_x + HC01405_x -> h_x + nadh_x + HC01406_x	0.0712636	Fatty acid oxidation
HMR_3097	coa_x + HC01406_x -> accoa_x + hxcoa_x	0.0712636	Fatty acid oxidation
EX_acgly_e	acgly_e ->	0.0712251	Extracellular exchange
GLYACm	accoa_m + gly_m -> h_m + coa_m + acgly_m	0.0712251	Glycine, serine, alanine, and threonine metabolism
ACGLYte	acgly_c <=> acgly_e	0.0712251	Transport, extracellular
ACGLYtc	acgly_m <=> acgly_c	0.0712251	Transport, mitochondrial
EX_aspglupro_e	aspglupro_e ->	0.0711864	Extracellular exchange
ASPGLUPROr	2 h2o_c + aspglupro_c <=> glu__L_c + asp__L_c + pro__L_c	0.0711864	Peptide metabolism
ASPGLUPROt	h_e + aspglupro_e <=> h_c + aspglupro_c	0.0711864	Transport, extracellular
EX_trpphe_e	trpphe_e ->	0.0711462	Extracellular exchange
TRPPHEr	h2o_c + trpphe_c <=> trp__L_c + phe__L_c	0.0711462	Peptide metabolism
TRPPHEt	h_e + trpphe_e <=> h_c + trpphe_c	0.0711462	Transport, extracellular
TSTSTERONEtr	tststerone_r <=> tststerone_c	0.07109	Transport, endoplasmic reticular
r1841	na1_e + asn__L_e + met__L_c -> na1_c + asn__L_c + met__L_e	0.0709128	Transport, extracellular
EX_ppiogly_e	ppiogly_e ->	0.0707071	Extracellular exchange
PPIOGLYc	ppcoa_m + gly_m <=> h_m + coa_m + ppiogly_m	0.0707071	Glycine, serine, alanine, and threonine metabolism
PPIOGLYte	ppiogly_c -> ppiogly_e	0.0707071	Transport, extracellular
PPIOGLYtm	ppiogly_m -> ppiogly_c	0.0707071	Transport, mitochondrial
RE0512M	nad_m + CE2421_m -> h_m + nadh_m + CE0713_m	0.0706786	Fatty acid oxidation
RE1516M	fad_m + lnlccoa_m <=> fadh2_m + CE2434_m	0.0706786	Fatty acid oxidation
RE1517M	fad_m + CE0849_m <=> fadh2_m + CE2433_m	0.0706786	Fatty acid oxidation
RE1523M	h2o_m + CE2434_m <=> CE2421_m	0.0706786	Fatty acid oxidation
RE1531M	coa_m + CE0713_m <=> accoa_m + CE0849_m	0.0706786	Fatty acid oxidation
EX_hexgly_e	hexgly_e ->	0.070615	Extracellular exchange
HEXGLYc	gly_c + hxcoa_c -> h_c + coa_c + hexgly_c	0.070615	Glycine, serine, alanine, and threonine metabolism
HEXGLYte	hexgly_c -> hexgly_e	0.070615	Transport, extracellular
HMR_1126	o2_c + h_c + nadph_c + leuktrB4_c -> h2o_c + nadp_c + leuktrB4woh_c	0.0705128	Leukotriene metabolism
EX_leuktrB4woh_e	leuktrB4woh_e ->	0.0701754	Extracellular exchange
LEUKTRB4WOHt	h2o_c + atp_c + leuktrB4woh_c -> h_c + adp_c + pi_c + leuktrB4woh_e	0.0701754	Transport, extracellular
EX_CE7090_e	CE7090_e ->	0.0694444	Extracellular exchange
EX_eic21114tr_e	eic21114tr_e ->	0.0694444	Extracellular exchange
EIC21114TRc	h2o_c + CE4842_c -> h_c + coa_c + eic21114tr_c	0.0694444	Fatty acid oxidation
CE7090te	h2o_c + atp_c + CE7090_c -> h_c + adp_c + pi_c + CE7090_e	0.0694444	Transport, extracellular
EIC21114TRte	h2o_c + atp_c + eic21114tr_c -> h_c + adp_c + pi_c + eic21114tr_e	0.0694444	Transport, extracellular
HMR_2585	o2_c + h_c + nadph_c + tmndnc_c -> h2o_c + nadp_c + CE7090_c	0.0694444	Transport, nuclear
RE3033C	o2_c + 15HPET_c -> h2o2_c + CE2567_c	0.0691824	Arachidonic acid metabolism
HMR_1388	o2_c + dlnlcg_c -> CE6230_c	0.0689655	Eicosanoid metabolism
RE3570C	2 h_c + CE6230_c <=> h2o_c + CE2537_c	0.0689655	Eicosanoid metabolism
EX_CE2537_e	CE2537_e ->	0.0689655	Extracellular exchange
EX_diholineth_e	diholineth_e ->	0.0689655	Extracellular exchange
DIHOLINETH	h2o_e + pedh203_hs_e -> pa_hs_e + diholineth_e	0.0689655	Glycerophospholipid metabolism
DM_sphs1p_n	sphs1p_n ->	0.0689655	Intracellular demand
GAO2g	accoa_g + gt3_hs_g -> coa_g + oagt3_hs_g	0.0689655	Sphingolipid metabolism
SPHK21n	atp_n + sphings_n -> h_n + adp_n + sphs1p_n	0.0689655	Sphingolipid metabolism
ST8SIA51g	cmpacna_g + gd3_hs_g -> h_g + cmp_g + gt3_hs_g	0.0689655	Sphingolipid metabolism
OAGT3tg	oagt3_hs_c <=> oagt3_hs_g	0.0689655	Transport, golgi apparatus
SPHINGStn	sphings_c <=> sphings_n	0.0689655	Transport, nuclear
r2012	arg__L_e + met__L_c -> arg__L_c + met__L_e	0.06891	Transport, extracellular
SK_ser__L_c	ser__L_c ->	0.0688468	Intracellular source/sink
EX_urcan_e	urcan_e ->	0.0684597	Extracellular exchange
URCANt	urcan_c <=> urcan_e	0.0684597	Transport, extracellular
EX_thexdd_e	thexdd_e ->	0.0682731	Extracellular exchange
THEXDDm	h2o_m + thexddcoa_m -> h_m + coa_m + thexdd_m	0.0682731	Fatty acid oxidation
THEXDDte	h2o_c + atp_c + thexdd_c -> h_c + adp_c + pi_c + thexdd_e	0.0682731	Transport, extracellular
THEXDDtm	h_c + thexdd_m -> h_m + thexdd_c	0.0682731	Transport, mitochondrial
RE3015R	o2_r + h_r + nadph_r + CE2056_r -> h2o_r + nadp_r + CE3554_r	0.0680191	Eicosanoid metabolism
RE3016R	h2o_r + h_r + leuktrB4wcooh_r <=> CE3554_r	0.0680191	Eicosanoid metabolism
r1766	na1_e + met__L_c + phe__L_e -> na1_c + met__L_e + phe__L_c	0.0679611	Transport, extracellular
DOPACHRMISO	o2_c + 2 2c23dh56dhoxin_c -> 2 h2o_c + 2 L_dpchrm_c	0.0679558	Tyrosine metabolism
EX_crtstrn_e	crtstrn_e ->	0.0678466	Extracellular exchange
CRTSTRNt	crtstrn_e <=> crtstrn_c	0.0678466	Transport, extracellular
r2384	h_c + cit_c + oxa_m -> h_m + cit_m + oxa_c	0.0678073	Transport, mitochondrial
HMR_2284	o2_c + h_c + nadph_c + tdcoa_c -> 2 h2o_c + nadp_c + M01141_c	0.0678014	Fatty acid synthesis
UMPtr	ump_c <=> ump_r	0.0675547	Transport, endoplasmic reticular
r1844	na1_e + asn__L_e + tyr__L_c -> na1_c + asn__L_c + tyr__L_e	0.0673977	Transport, extracellular
PEPCK_re	oaa_c + gtp_c -> co2_c + pep_c + gdp_c	0.0673524	Glycolysis/gluconeogenesis
FAH2	o2_c + h_c + nadph_c + ttdca_c -> h2o_c + nadp_c + whttdca_c	0.0669856	Cytochrome metabolism
EX_whttdca_e	whttdca_e ->	0.0669856	Extracellular exchange
WHTTDCAte	whttdca_e <=> whttdca_c	0.0669856	Transport, extracellular
EX_C02712_e	C02712_e ->	0.0669456	Extracellular exchange
C02712te	na1_c + C02712_c <=> na1_e + C02712_e	0.0669456	Transport, extracellular
HMR_6907	o2_m + 3 h_m + nadph_m + 2dp6mep_m -> h2o_m + nadp_m + M00658_m	0.0666667	Ubiquinone synthesis
HMR_6908	amet_m + M00658_m -> h_m + ahcys_m + M01165_m	0.0666667	Ubiquinone synthesis
HMR_6909	o2_m + h_m + nadph_m + M01165_m -> h2o_m + nadp_m + M00770_m	0.0666667	Ubiquinone synthesis
HMR_6910	amet_m + M00770_m -> 3 h_m + ahcys_m + q10h2_m	0.0666667	Ubiquinone synthesis
r1775	na1_e + hom__L_c + phe__L_e -> na1_c + hom__L_e + phe__L_c	0.0665085	Transport, extracellular
FAOXC200180x	nad_x + coa_x + o2_x + h2o_x + arachcoa_x -> h_x + nadh_x + accoa_x + h2o2_x + stcoa_x	0.0664366	Fatty acid oxidation
HMR_2620	crn_c + M01141_c <=> coa_c + M02976_c	0.0656845	Fatty acid oxidation
HMR_2621	crn_c + M02976_m <=> crn_m + M02976_c	0.0656845	Transport, mitochondrial
HMR_2622	crn_m + M01141_m <=> coa_m + M02976_m	0.0656845	Transport, mitochondrial
HMR_9593	2 na1_e + cl_e + his__L_e -> 2 na1_c + cl_c + his__L_c	0.0656792	Transport, extracellular
2HYDOGOAT3t	akg_e + 2hydog_c <=> akg_c + 2hydog_e	0.0656518	Transport, extracellular
2HYDOGte	2hydog_c -> 2hydog_e	0.0656518	Transport, extracellular
r1873	na1_e + thr__L_e + phe__L_c -> na1_c + thr__L_c + phe__L_e	0.0655473	Transport, extracellular
EX_srtn_e	srtn_e ->	0.0652174	Extracellular exchange
FAOXC10080x	nad_x + coa_x + dcacoa_x + o2_x + h2o_x -> h_x + nadh_x + accoa_x + occoa_x + h2o2_x	0.0651163	Fatty acid oxidation
HMR_1992	o2_c + h_c + nadph_c + M00285_c -> h2o_c + nadp_c + crtstrn_c	0.0649351	Steroid metabolism
RE2426C	h2o_c + melatn_c <=> 2 h_c + 6hoxmelatn_c	0.0648546	Tryptophan metabolism
XAOx	o2_x + h2o_x + xan_x -> h2o2_x + urate_x	0.0647773	Purine catabolism
EX_sphmyln181181_hs_e	sphmyln181181_hs_e ->	0.0645161	Extracellular exchange
SMS7	pchol_hs_c + crm_hs_c -> dag_hs_c + sphmyln181181_hs_c	0.0645161	Glycerophospholipid metabolism
EX_leutrp_e	leutrp_e ->	0.0643087	Extracellular exchange
LEUTRPr	h2o_c + leutrp_c <=> leu__L_c + trp__L_c	0.0643087	Peptide metabolism
LEUTRPt	h_e + leutrp_e <=> h_c + leutrp_c	0.0643087	Transport, extracellular
RNTR1	atp_c + trdrd_c -> h2o_c + datp_c + trdox_c	0.0641448	Nucleotide interconversion
EX_2mcit_e	2mcit_e ->	0.0641248	Extracellular exchange
MCITS	h2o_c + oaa_c + ppcoa_c -> h_c + 2mcit_c + coa_c	0.0641248	Propanoate metabolism
2MCITt	2mcit_c <=> 2mcit_e	0.0641248	Transport, extracellular
EX_anth_e	anth_e ->	0.0641026	Extracellular exchange
ANTHte	anth_e <=> anth_c	0.0641026	Transport, extracellular
r1902	na1_e + ile__L_e + trp__L_c -> na1_c + ile__L_c + trp__L_e	0.0640685	Transport, extracellular
RNDR1	adp_c + trdrd_c -> h2o_c + dadp_c + trdox_c	0.0639698	Nucleotide interconversion
EX_ppbng_e	ppbng_e ->	0.0638298	Extracellular exchange
PPBNGte	ppbng_c <=> ppbng_e	0.0638298	Transport, extracellular
FAOXC184C164m	h2o_m + nad_m + coa_m + fad_m + strdnccoa_m -> h_m + nadh_m + accoa_m + fadh2_m + 4hexdtetcoa_m	0.0637996	Fatty acid oxidation
EX_3ivcrn_e	3ivcrn_e ->	0.0633803	Extracellular exchange
FAOXC5OHc	crn_c + 3ivcoa_c <=> coa_c + 3ivcrn_c	0.0633803	Fatty acid oxidation
HIVCACBP	3ivcoa_m <=> 3ivcoa_c	0.0633803	Fatty acid oxidation
HIVCRNe	3ivcrn_c -> 3ivcrn_e	0.0633803	Fatty acid oxidation
PAFS	accoa_c + ak2lgchol_hs_c -> coa_c + paf_hs_c	0.0632328	Glycerophospholipid metabolism
r1958	na1_e + arg__L_c + leu__L_e -> na1_c + arg__L_e + leu__L_c	0.0630424	Transport, extracellular
r1731	na1_e + ser__L_e + ile__L_c -> na1_c + ser__L_c + ile__L_e	0.062974	Transport, extracellular
EX_C14770_e	C14770_e ->	0.0629371	Extracellular exchange
EX_2m3hvac_e	2m3hvac_e ->	0.0628717	Extracellular exchange
2M3HVACc	h_c + nadh_c + 2m3ovac_c <=> nad_c + 2m3hvac_c	0.0628717	Propanoate metabolism
2M3OVACm	h2o_m + 2m3ovcoa_m -> h_m + coa_m + 2m3ovac_m	0.0628717	Propanoate metabolism
2M3OVCOAm	2 ppcoa_m <=> coa_m + 2m3ovcoa_m	0.0628717	Propanoate metabolism
2M3HVACte	2m3hvac_c -> 2m3hvac_e	0.0628717	Transport, extracellular
2M3OVACtm	2m3ovac_m -> 2m3ovac_c	0.0628717	Transport, mitochondrial
RE3040C	h2o_c + CE2567_c <=> C06314_c	0.0628571	Arachidonic acid metabolism
EX_C06314_e	C06314_e ->	0.0628571	Extracellular exchange
C06314t	h_c + C06314_c <=> h_e + C06314_e	0.0628571	Transport, extracellular
RE3434C	o2_c + h_c + nadph_c + CE4988_c -> h2o_c + nadp_c + CE4989_c	0.0628019	Eicosanoid metabolism
RE3435C	o2_c + h_c + nadph_c + CE5945_c -> h2o_c + nadp_c + CE5946_c	0.0628019	Eicosanoid metabolism
RE3436C	o2_c + h_c + nadph_c + CE4989_c -> h2o_c + nadp_c + CE5945_c	0.0628019	Eicosanoid metabolism
RE3437C	CE5946_c <=> h2o_c + h_c + CE5947_c	0.0628019	Eicosanoid metabolism
CYSATB0tc	2 na1_e + cys__L_e + cl_e -> 2 na1_c + cys__L_c + cl_c	0.0623605	Transport, extracellular
EX_ddca_e	ddca_e ->	0.0622407	Extracellular exchange
RE1520M	h2o_m + C05279_m <=> CE2420_m	0.0620361	Fatty acid oxidation
RE1521M	h2o_m + CE2432_m <=> CE2417_m	0.0620361	Fatty acid oxidation
RE1522M	h2o_m + CE2433_m <=> CE2418_m	0.0620361	Fatty acid oxidation
RE1525M	nad_m + CE2418_m <=> h_m + nadh_m + CE2422_m	0.0620361	Fatty acid oxidation
RE1526M	nad_m + CE2417_m <=> h_m + nadh_m + CE2424_m	0.0620361	Fatty acid oxidation
RE1527M	nad_m + CE2420_m <=> h_m + nadh_m + CE0693_m	0.0620361	Fatty acid oxidation
RE1532M	coa_m + CE2422_m <=> accoa_m + CE0785_m	0.0620361	Fatty acid oxidation
RE1533M	coa_m + CE2424_m <=> accoa_m + C05280_m	0.0620361	Fatty acid oxidation
RE1534M	coa_m + CE0693_m <=> accoa_m + dece4coa_m	0.0620361	Fatty acid oxidation
RE1573M	C05280_m <=> C05279_m	0.0620361	Fatty acid oxidation
EX_gly_e	gly_e ->	0.0619469	Extracellular exchange
EX_xoltri24_e	xoltri24_e ->	0.0617284	Extracellular exchange
XOLTRI24te	xoltri24_c <=> xoltri24_e	0.0617284	Transport, extracellular
r2003	asn__L_c + lys__L_e -> asn__L_e + lys__L_c	0.0615345	Transport, extracellular
MVLACc	h_c + mev__R_c -> h2o_c + mvlac_c	0.0612485	Cholesterol metabolism
EX_mvlac_e	mvlac_e ->	0.0612485	Extracellular exchange
MVLACte	mvlac_c -> mvlac_e	0.0612485	Transport, extracellular
EX_xol25oh_e	xol25oh_e ->	0.0612245	Extracellular exchange
XOL25OHtr	xol25oh_r -> xol25oh_c	0.0612245	Transport, endoplasmic reticular
XOL25OHte	xol25oh_c -> xol25oh_e	0.0612245	Transport, extracellular
ASNSERNaEx	na1_e + asn__L_e + ser__L_c -> na1_c + asn__L_c + ser__L_e	0.0610535	Transport, extracellular
LEUt4	na1_e + leu__L_e -> na1_c + leu__L_c	0.0610201	Transport, extracellular
4HPROLTASCT1	na1_e + ala__L_e + 4hpro_LT_c -> na1_c + ala__L_c + 4hpro_LT_e	0.0609262	Transport, extracellular
4OHPROIMINOtc	2 na1_e + cl_e + 4hpro_LT_e -> 2 na1_c + cl_c + 4hpro_LT_c	0.060926	Transport, extracellular
CYSB0AT3tc	na1_e + cys__L_e + cl_e -> na1_c + cys__L_c + cl_c	0.0607322	Transport, extracellular
LCAT12e	chsterol_e + pe_hs_e -> xolest2_hs_e + peole_hs_e	0.0606061	Cholesterol metabolism
EX_hexdeceeth_e	hexdeceeth_e ->	0.0606061	Extracellular exchange
HEXDECEETH	h2o_e + pe161_hs_e -> pa_hs_e + hexdeceeth_e	0.0606061	Glycerophospholipid metabolism
EX_aact_e	aact_e ->	0.06	Extracellular exchange
AACTte	aact_e <=> aact_c	0.06	Transport, extracellular
PEPCKm	gtp_m + oaa_m -> co2_m + gdp_m + pep_m	0.059665	Glycolysis/gluconeogenesis
EX_3mglutac_e	3mglutac_e ->	0.0596639	Extracellular exchange
3MGLUTACte	3mglutac_c -> 3mglutac_e	0.0596639	Transport, extracellular
EX_glyvalhis_e	glyvalhis_e ->	0.0595611	Extracellular exchange
GLYVALHISr	2 h2o_c + glyvalhis_c <=> gly_c + his__L_c + val__L_c	0.0595611	Peptide metabolism
GLYVALHISt	h_e + glyvalhis_e <=> h_c + glyvalhis_c	0.0595611	Transport, extracellular
PGL	h2o_c + 6pgl_c -> h_c + 6pgc_c	0.0593739	Pentose phosphate pathway
RE3012R	h2o_r + nad_r + CE2053_r <=> 2 h_r + nadh_r + leuktrB4wcooh_r	0.0591878	Eicosanoid metabolism
EX_3h3mglt_e	3h3mglt_e ->	0.0590858	Extracellular exchange
3H3MGLTte	3h3mglt_c -> 3h3mglt_e	0.0590858	Transport, extracellular
3H3MGLTc	h2o_c + hmgcoa_c -> h_c + coa_c + 3h3mglt_c	0.0590858	Valine, leucine, and isoleucine metabolism
ACOAH	h_c + coa_c + ac_c -> h2o_c + accoa_c	0.0590771	Pyruvate metabolism
CYTDt5	2 na1_e + cytd_e -> 2 na1_c + cytd_c	0.0588252	Transport, extracellular
EX_txa2_e	txa2_e ->	0.0588235	Extracellular exchange
HMR_1948	o2_c + h_c + nadph_c + 17ahprgnlone_c -> h2o_c + nadp_c + M00406_c	0.0588235	Steroid metabolism
HMR_1949	nad_c + M00406_c -> 11docrtsl_c + h_c + nadh_c	0.0588235	Steroid metabolism
PAIL_hs_SECt	pail_hs_c -> pail_hs_e	0.0588235	Transport, extracellular
TXA2te	txa2_e <=> txa2_c	0.0588235	Transport, extracellular
r2386	h_c + icit_c + succ_m -> h_m + icit_m + succ_c	0.058755	Transport, mitochondrial
LEUB0AT3tc	na1_e + cl_e + leu__L_e -> na1_c + cl_c + leu__L_c	0.0587099	Transport, extracellular
r2026	gln__L_c + orn_e -> orn_c + gln__L_e	0.0586029	Transport, extracellular
RE3493C	2 h_c + CE6508_c <=> h2o_c + CE7085_c	0.0584416	Eicosanoid metabolism
EX_CE7085_e	CE7085_e ->	0.0584416	Extracellular exchange
CE7085te	h2o_c + atp_c + CE7085_c -> h_c + adp_c + pi_c + CE7085_e	0.0584416	Transport, extracellular
TMNDNCCOAtx	tmndnccoa_c <=> tmndnccoa_x	0.0581232	Transport, peroxisomal
r2449	na1_e + din_e -> na1_c + din_c	0.0580586	Transport, extracellular
EX_crtsl_e	crtsl_e ->	0.0576923	Extracellular exchange
CRTSLt	crtsl_e <=> crtsl_c	0.0576923	Transport, extracellular
EX_sql_e	sql_e ->	0.0575221	Extracellular exchange
SQLte	sql_c -> sql_e	0.0575221	Transport, extracellular
EX_propropro_e	propropro_e ->	0.0572519	Extracellular exchange
PROPROPROr	2 h2o_c + propropro_c <=> 3 pro__L_c	0.0572519	Peptide metabolism
PROPROPROt	h_e + propropro_e <=> h_c + propropro_c	0.0572519	Transport, extracellular
METB0AT3tc	na1_e + cl_e + met__L_e -> na1_c + met__L_c + cl_c	0.0571803	Transport, extracellular
FAOXC12C12OHm	h2o_m + fad_m + ddcacoa_m -> fadh2_m + 3hddcoa_m	0.0570762	Fatty acid oxidation
DESAT18_6	o2_c + h_c + nadh_c + odecoa_c -> 2 h2o_c + nad_c + lneldccoa_c	0.0569948	Fatty acid synthesis
r1803	na1_e + cys__L_e + val__L_c -> na1_c + cys__L_c + val__L_e	0.0567312	Transport, extracellular
r2228	hco3_c + dheas_e + HC02200_c -> hco3_e + dheas_c + HC02200_e	0.0566242	Transport, extracellular
SK_vitd3_c	vitd3_c ->	0.0566038	Intracellular source/sink
GCALDDm	h2o_m + nad_m + gcald_m -> 2 h_m + nadh_m + glyclt_m	0.0563269	Glyoxylate and dicarboxylate metabolism
HPYRDCm	h_m + hpyr_m -> co2_m + gcald_m	0.0563269	Glyoxylate and dicarboxylate metabolism
HMR_8776	hpyr_c <=> hpyr_m	0.0563269	Transport, mitochondrial
HSD3B11r	nad_r + prgnlone_r -> h_r + nadh_r + prgstrn_r	0.0562852	Steroid metabolism
r2401	h_c + arg__L_m + his__L_c -> h_m + arg__L_c + his__L_m	0.0558454	Transport, mitochondrial
EX_lac__L_e	lac__L_e ->	0.0557491	Extracellular exchange
EX_hislysval_e	hislysval_e ->	0.0557185	Extracellular exchange
HISLYSVALr	2 h2o_c + hislysval_c <=> lys__L_c + his__L_c + val__L_c	0.0557185	Peptide metabolism
HISLYSVALt	h_e + hislysval_e <=> h_c + hislysval_c	0.0557185	Transport, extracellular
EX_gluglu_e	gluglu_e ->	0.0555556	Extracellular exchange
BILIRED	h_c + nadph_c + biliverd_c -> nadp_c + bilirub_c	0.0555556	Heme degradation
GLUGLUr	h2o_c + gluglu_c <=> 2 glu__L_c	0.0555556	Peptide metabolism
GLUGLUt	h_e + gluglu_e <=> h_c + gluglu_c	0.0555556	Transport, extracellular
EX_mev__R_e	mev__R_e ->	0.0555556	Extracellular exchange
MEV_Rt	mev__R_c <=> mev__R_e	0.0555556	Transport, extracellular
r1851	na1_e + asn__L_e + ile__L_c -> na1_c + asn__L_c + ile__L_e	0.0553722	Transport, extracellular
r1886	na1_e + met__L_c + hom__L_e -> na1_c + hom__L_c + met__L_e	0.0552222	Transport, extracellular
r2165	hco3_c + tdchola_e + HC02201_c -> hco3_e + tdchola_c + HC02201_e	0.0550116	Transport, extracellular
DSMSTEROLtr	dsmsterol_r -> dsmsterol_c	0.0549199	Transport, endoplasmic reticular
PROt4	na1_e + pro__L_e -> na1_c + pro__L_c	0.0546722	Transport, extracellular
EX_fum_e	fum_e ->	0.0541612	Extracellular exchange
FUMtr	fum_e <=> fum_c	0.0541612	Transport, extracellular
r1749	na1_e + gln__L_c + trp__L_e -> na1_c + gln__L_e + trp__L_c	0.0538184	Transport, extracellular
EX_2m3hbu_e	2m3hbu_e ->	0.0538117	Extracellular exchange
2M3HBUte	2m3hbu_c -> 2m3hbu_e	0.0538117	Transport, extracellular
2M3HBUtm	2m3hbu_m -> 2m3hbu_c	0.0538117	Transport, mitochondrial
2M3HBUc	h2o_m + 3hmbcoa_m -> h_m + coa_m + 2m3hbu_m	0.0538117	Valine, leucine, and isoleucine metabolism
r1764	na1_e + gln__L_c + phe__L_e -> na1_c + gln__L_e + phe__L_c	0.0534386	Transport, extracellular
r1889	na1_e + hom__L_e + tyr__L_c -> na1_c + hom__L_c + tyr__L_e	0.0533939	Transport, extracellular
DESAT16	o2_c + h_c + nadph_c + pmtcoa_c -> 2 h2o_c + nadp_c + hdcoa_c	0.0533808	Fatty acid synthesis
ACOADH60_m	fad_m + hxcoa_m -> fadh2_m + hx2coa_m	0.0533115	Fatty acid oxidation
PAFH	h2o_c + paf_hs_c -> h_c + ac_c + ak2lgchol_hs_c	0.0532953	Glycerophospholipid metabolism
EX_leuleutrp_e	leuleutrp_e ->	0.0532319	Extracellular exchange
LEULEUTRPr	2 h2o_c + leuleutrp_c <=> 2 leu__L_c + trp__L_c	0.0532319	Peptide metabolism
LEULEUTRPt	h_e + leuleutrp_e <=> h_c + leuleutrp_c	0.0532319	Transport, extracellular
r0931	arachd_l -> arachd_r	0.0528153	Transport, endoplasmic reticular
r0932	arachd_l <=> arachd_c	0.0528153	Transport, lysosomal
DNDPt23m	dgdp_m + dtdp_c -> dgdp_c + dtdp_m	0.0528015	Transport, mitochondrial
GLYCLTtm	glyclt_c <=> glyclt_m	0.0527636	Transport, mitochondrial
r2262	hco3_c + HC02201_c + HC02203_e -> hco3_e + HC02201_e + HC02203_c	0.0525349	Transport, extracellular
DM_taur_c	taur_c ->	0.0524345	Intracellular demand
r2400	h_c + orn_c + arg__L_m -> h_m + arg__L_c + orn_m	0.0522901	Transport, mitochondrial
EX_trpglyval_e	trpglyval_e ->	0.0520833	Extracellular exchange
TRPGLYVALr	2 h2o_c + trpglyval_c <=> gly_c + trp__L_c + val__L_c	0.0520833	Peptide metabolism
TRPGLYVALt	h_e + trpglyval_e <=> h_c + trpglyval_c	0.0520833	Transport, extracellular
DNDPt39m	dgdp_m + dutp_c -> dgdp_c + dutp_m	0.0518664	Transport, mitochondrial
EX_7ohocata_e	7ohocata_e ->	0.0518135	Extracellular exchange
7OHOCTAc	o2_c + h_c + nadph_c + octa_c -> h2o_c + nadp_c + 7ohocata_c	0.0518135	Fatty acid oxidation
7OHOCTAte	7ohocata_c -> 7ohocata_e	0.0518135	Transport, extracellular
GLYCLTDym	h_m + nadph_m + glx_m -> nadp_m + glyclt_m	0.0518091	Glyoxylate and dicarboxylate metabolism
HSD17B9r	1.5 o2_r + andrstrn_r + h_r + nadph_r -> 2 h2o_r + nadp_r + eandrstrn_r	0.0517634	Steroid metabolism
SK_glu__L_c	glu__L_c ->	0.0515222	Intracellular source/sink
HMR_0986	o2_r + arachd_r -> 15HPET_r	0.0512821	Arachidonic acid metabolism
DM_15HPET_r	15HPET_r ->	0.0512821	Intracellular demand
r2239	hco3_c + HC02199_c + HC02180_e -> hco3_e + HC02199_e + HC02180_c	0.0512346	Transport, extracellular
r2048	cys__L_c + his__L_e -> cys__L_e + his__L_c	0.0506989	Transport, extracellular
r2300	hco3_c + HC02200_c + HC02217_e -> hco3_e + HC02200_e + HC02217_c	0.0506689	Transport, extracellular
FTHFDH	10fthf_c + h2o_c + nadp_c -> h_c + nadph_c + co2_c + thf_c	0.0504982	Folate metabolism
r2035	asn__L_c + orn_e -> orn_c + asn__L_e	0.0503115	Transport, extracellular
FAOXC226205x	nad_x + coa_x + h2o_x + c226coa_x -> h_x + nadh_x + accoa_x + tmndnccoa_x	0.049988	Fatty acid oxidation
3OHGLUTACte	3ohglutac_c -> 3ohglutac_e	0.0497737	Transport, extracellular
3OHGLUTACOAT3t	akg_e + 3ohglutac_c <=> akg_c + 3ohglutac_e	0.049769	Transport, extracellular
THRCYSNaEx	na1_e + cys__L_c + thr__L_e -> na1_c + cys__L_e + thr__L_c	0.049572	Transport, extracellular
P45027A1m	o2_m + h_m + nadph_m + chsterol_m -> h2o_m + nadp_m + xol27oh_m	0.0495283	Bile acid synthesis
r2071	ile__L_c + citr__L_e -> citr__L_c + ile__L_e	0.0492413	Transport, extracellular
HMR_9603	3 na1_e + 2 cl_e + glyb_e -> 3 na1_c + glyb_c + 2 cl_c	0.0491404	Transport, extracellular
HMR_1967	nad_c + dhea_c -> h_c + nadh_c + M01075_c	0.0488599	Androgen and estrogen synthesis and metabolism
HMR_1970	h_c + nad_c + M01075_c -> nadh_c + andrstndn_c	0.0488599	Androgen and estrogen synthesis and metabolism
r1866	na1_e + ile__L_c + val__L_e -> na1_c + ile__L_e + val__L_c	0.0484405	Transport, extracellular
HMR_1465	ppi_c + HC01118_c <=> 2 frdp_c	0.0483365	Cholesterol metabolism
HMR_1467	h_c + nadph_c + HC01118_c -> nadp_c + ppi_c + sql_c	0.0483365	Cholesterol metabolism
r1820	na1_e + hom__L_c + leu__L_e -> na1_c + hom__L_e + leu__L_c	0.0482797	Transport, extracellular
BILIRED2	h_c + nadh_c + biliverd_c -> nad_c + bilirub_c	0.0480769	Heme synthesis
r2251	hco3_c + leuktrF4_e + HC02199_c -> hco3_e + leuktrF4_c + HC02199_e	0.0480647	Transport, extracellular
r2188	hco3_c + HC02200_c + HC02198_e -> hco3_e + HC02200_e + HC02198_c	0.0479883	Transport, extracellular
FAOXC183803m	5 h2o_m + 5 nad_m + 5 coa_m + 2 fad_m + lnlncacoa_m -> 5 h_m + 5 nadh_m + 5 accoa_m + 2 fadh2_m + occoa_m	0.047986	Fatty acid oxidation
RE3520E	12HPET_e <=> C04849_e	0.047619	Arachidonic acid metabolism
EX_C04849_e	C04849_e ->	0.047619	Extracellular exchange
HMR_1944	o2_c + h_c + nadph_c + prgnlone_c -> h2o_c + nadp_c + 17ahprgnlone_c	0.0474806	Androgen and estrogen synthesis and metabolism
r2231	hco3_c + bildglcur_e + HC02200_c -> hco3_e + bildglcur_c + HC02200_e	0.046979	Transport, extracellular
RE2992M	CE2442_m <=> CE2433_m	0.046974	Fatty acid oxidation
HMR_3452	fad_m + lnlncgcoa_m -> fadh2_m + CE2437_m	0.046974	Fatty acid synthesis
HMR_3453	h2o_m + CE2437_m -> CE2438_m	0.046974	Fatty acid synthesis
HMR_3454	nad_m + CE2438_m <=> h_m + nadh_m + CE2439_m	0.046974	Fatty acid synthesis
HMR_3455	accoa_m + CE2440_m <=> coa_m + CE2439_m	0.046974	Fatty acid synthesis
HMR_3456	o2_m + CE2440_m -> h2o2_m + CE2441_m	0.046974	Fatty acid synthesis
HMR_3457	h_m + nadph_m + CE2441_m <=> nadp_m + CE2442_m	0.046974	Fatty acid synthesis
FAOXC2251836x	2 nad_x + 2 coa_x + 2 h2o_x + dcsptn1coa_x -> 2 h_x + 2 nadh_x + 2 accoa_x + lnlncgcoa_x	0.0469083	Fatty acid oxidation
DM_4abut_n	4abut_n ->	0.0468227	Intracellular demand
4ABUTtcn	4abut_c -> 4abut_n	0.0468227	Transport, nuclear
EX_5aop_e	5aop_e ->	0.0465632	Extracellular exchange
r2168	hco3_c + HC02201_c + HC02191_e -> hco3_e + HC02201_e + HC02191_c	0.0465303	Transport, extracellular
DNDPt32m	atp_m + dgdp_c -> atp_c + dgdp_m	0.0464591	Transport, mitochondrial
ADNt5	2 na1_e + adn_e -> 2 na1_c + adn_c	0.0463113	Transport, extracellular
DM_tym_c	tym_c ->	0.0458015	Intracellular demand
HMR_9652	homoval_c -> homoval_e	0.0457185	Transport, extracellular
HOMOVALte	homoval_c + akg_e <=> akg_c + homoval_e	0.0457175	Transport, extracellular
P45017A3r	o2_r + h_r + nadph_r + prgstrn_r -> h2o_r + nadp_r + 17ahprgstrn_r	0.0456989	Steroid metabolism
PPPGO2_1	3 o2_c + pppg9_c -> 3 h2o2_c + ppp9_c	0.0454545	Heme synthesis
r1977	na1_e + thr__L_e + lys__L_c -> na1_c + thr__L_c + lys__L_e	0.0453922	Transport, extracellular
r2164	hco3_c + tdchola_e + HC02200_c -> hco3_e + tdchola_c + HC02200_e	0.0453372	Transport, extracellular
MI3PS	g6p_c -> mi3p__D_c	0.0452112	Inositol phosphate metabolism
THRALANaEx	na1_e + ala__L_c + thr__L_e -> na1_c + ala__L_e + thr__L_c	0.0451767	Transport, extracellular
HDD2CRNte2	na1_e + hdd2crn_e -> na1_c + hdd2crn_c	0.04493	Transport, extracellular
HDD2CRNte	hdd2crn_c <=> hdd2crn_e	0.04493	Transport, extracellular
3DPHBH2	o2_m + h_m + nadph_m + 3dphb_m -> h2o_m + nadp_m + 3dpdhb_m	0.0448718	Ubiquinone synthesis
r1763	na1_e + ala__L_c + phe__L_e -> na1_c + ala__L_e + phe__L_c	0.0445684	Transport, extracellular
EX_trpglyasp_e	trpglyasp_e ->	0.0443038	Extracellular exchange
TRPGLYASPr	2 h2o_c + trpglyasp_c <=> asp__L_c + gly_c + trp__L_c	0.0443038	Peptide metabolism
TRPGLYASPt	h_e + trpglyasp_e <=> h_c + trpglyasp_c	0.0443038	Transport, extracellular
r1746	na1_e + ile__L_c + met__L_e -> na1_c + met__L_c + ile__L_e	0.0441544	Transport, extracellular
DPPS	7 ipdp_c + frdp_c -> 7 ppi_c + decdp_c	0.0441176	Miscellaneous
DECDPtm	decdp_c <=> decdp_m	0.0441176	Transport, mitochondrial
DHDPBMTm	3dpdhb_m + amet_m -> h_m + ahcys_m + 3dpdhb_me_m	0.0441176	Ubiquinone synthesis
DPHMBDCm	h_m + 3dpdhb_me_m -> co2_m + 2dp6mep_m	0.0441176	Ubiquinone synthesis
HBZOPT10m	4hbz_m + decdp_m -> 3dphb_m + ppi_m	0.0441176	Ubiquinone synthesis
GLYCTO1p	o2_x + glyclt_x -> h2o2_x + glx_x	0.0440504	Glyoxylate and dicarboxylate metabolism
GLYCLTtp	glyclt_c -> glyclt_x	0.0440504	Transport, peroxisomal
FAOXC22C20x	nad_x + coa_x + o2_x + h2o_x + docoscoa_x -> h_x + nadh_x + accoa_x + h2o2_x + arachcoa_x	0.0440171	Fatty acid oxidation
EX_ddeccrn_e	ddeccrn_e ->	0.0437956	Extracellular exchange
C120CPT1	crn_c + ddcacoa_c <=> coa_c + ddeccrn_c	0.0437956	Fatty acid oxidation
DDECCRNe	ddeccrn_c -> ddeccrn_e	0.0437956	Fatty acid oxidation
HMR_2635	crn_m + M01191_m <=> coa_m + hdd2crn_m	0.0437471	Transport, mitochondrial
r1877	na1_e + thr__L_e + pro__L_c -> na1_c + thr__L_c + pro__L_e	0.0431545	Transport, extracellular
3DPHBH1	o2_m + h_m + nadh_m + 3dphb_m -> h2o_m + nad_m + 3dpdhb_m	0.0431034	Ubiquinone synthesis
THMDt4	na1_e + thymd_e -> na1_c + thymd_c	0.0429136	Transport, extracellular
r2051	asn__L_c + his__L_e -> asn__L_e + his__L_c	0.0428449	Transport, extracellular
EX_xan_e	xan_e ->	0.0427529	Extracellular exchange
XANt	xan_e <=> xan_c	0.0427529	Transport, extracellular
r1821	na1_e + ile__L_c + leu__L_e -> na1_c + ile__L_e + leu__L_c	0.0426622	Transport, extracellular
r1791	na1_e + ile__L_c + tyr__L_e -> na1_c + tyr__L_c + ile__L_e	0.0426267	Transport, extracellular
EX_hxa_e	hxa_e ->	0.0425532	Extracellular exchange
HXAt3	hxa_c <=> hxa_e	0.0425532	Transport, extracellular
r2024	gly_c + orn_e -> orn_c + gly_e	0.0423343	Transport, extracellular
PHYCBOXL	h_c + phe__L_c -> co2_c + peamn_c	0.0422735	Phenylalanine metabolism
EX_alalysthr_e	alalysthr_e ->	0.0422535	Extracellular exchange
ALALYSTHRr	2 h2o_c + alalysthr_c <=> ala__L_c + thr__L_c + lys__L_c	0.0422535	Peptide metabolism
ALALYSTHRt	h_e + alalysthr_e <=> h_c + alalysthr_c	0.0422535	Transport, extracellular
r1734	na1_e + gln__L_c + met__L_e -> na1_c + gln__L_e + met__L_c	0.0419567	Transport, extracellular
ADNt4	na1_e + adn_e -> na1_c + adn_c	0.0419249	Transport, extracellular
EX_lysvalphe_e	lysvalphe_e ->	0.0410557	Extracellular exchange
LYSVALPHEr	2 h2o_c + lysvalphe_c <=> lys__L_c + phe__L_c + val__L_c	0.0410557	Peptide metabolism
LYSVALPHEt	h_e + lysvalphe_e <=> h_c + lysvalphe_c	0.0410557	Transport, extracellular
EX_bilirub_e	bilirub_e ->	0.0409836	Extracellular exchange
r1885	na1_e + ser__L_c + hom__L_e -> na1_c + ser__L_e + hom__L_c	0.0409285	Transport, extracellular
EX_dgchol_e	dgchol_e ->	0.0408163	Extracellular exchange
COQ3m	amet_m + 2dpmhobq_m -> h_m + ahcys_m + q10_m	0.0405983	Ubiquinone synthesis
COQ5m	amet_m + 2dp6mobq_m -> h_m + ahcys_m + 2dp6mobq_me_m	0.0405983	Ubiquinone synthesis
COQ6m	o2_m + 2dp6mep_m -> h2o_m + 2dp6mobq_m	0.0405983	Ubiquinone synthesis
COQ7m	o2_m + h_m + nadph_m + 2dp6mobq_me_m -> h2o_m + nadp_m + 2dpmhobq_m	0.0405983	Ubiquinone synthesis
r1973	na1_e + arg__L_c + val__L_e -> na1_c + arg__L_e + val__L_c	0.0405504	Transport, extracellular
r2229	hco3_c + dheas_e + HC02201_c -> hco3_e + dheas_c + HC02201_e	0.0404568	Transport, extracellular
PHEB0AT3tc	na1_e + cl_e + phe__L_e -> na1_c + cl_c + phe__L_c	0.0401742	Transport, extracellular
r1817	na1_e + asn__L_c + leu__L_e -> na1_c + asn__L_e + leu__L_c	0.0398944	Transport, extracellular
ICDHyp	nadp_x + icit_x -> akg_x + co2_x + nadph_x	0.0397143	Citric acid cycle
r1814	na1_e + tyr__L_c + leu__L_e -> na1_c + leu__L_c + tyr__L_e	0.0396785	Transport, extracellular
r0142	h2o_m + o2_m + so3_m -> h2o2_m + so4_m	0.039312	Methionine and cysteine metabolism
FAOXC24C22x	nad_x + coa_x + ttccoa_x + o2_x + h2o_x -> h_x + nadh_x + accoa_x + h2o2_x + docoscoa_x	0.0390286	Fatty acid oxidation
r2213	hco3_c + HC02200_c + HC02187_e -> hco3_e + HC02200_e + HC02187_c	0.038779	Transport, extracellular
CHLSTD78I	zymstnl_c <=> lthstrl_c	0.0384615	Cholesterol metabolism
HMR_1543	o2_c + h_c + nadph_c + CE2314_c -> h2o_c + nadp_c + M00962_c	0.0384615	Cholesterol metabolism
HMR_1544	o2_c + h_c + nadph_c + M00962_c -> 2 h2o_c + nadp_c + M00958_c	0.0384615	Cholesterol metabolism
HMR_1545	o2_c + h_c + nadph_c + M00958_c -> h2o_c + nadp_c + M00954_c	0.0384615	Cholesterol metabolism
HMR_1546	nadp_c + M00954_c -> h_c + nadph_c + co2_c + M00966_c	0.0384615	Cholesterol metabolism
HMR_1547	h_c + nadph_c + M00966_c -> nadp_c + M00967_c	0.0384615	Cholesterol metabolism
HMR_1548	o2_c + h_c + nadph_c + M00967_c -> h2o_c + nadp_c + M00964_c	0.0384615	Cholesterol metabolism
HMR_1549	o2_c + h_c + nadph_c + M00964_c -> 2 h2o_c + nadp_c + M00960_c	0.0384615	Cholesterol metabolism
HMR_1550	o2_c + h_c + nadph_c + M00960_c -> h2o_c + nadp_c + M00956_c	0.0384615	Cholesterol metabolism
HMR_1551	nadp_c + M00956_c -> h_c + nadph_c + co2_c + M01068_c	0.0384615	Cholesterol metabolism
HMR_1552	h_c + nadph_c + M01068_c -> nadp_c + zymstnl_c	0.0384615	Cholesterol metabolism
RE2407C	h_c + nadph_c + lanost_c <=> nadp_c + C05109_c	0.0384615	Cholesterol metabolism
ACOX22x	0.5 o2_x + fadh2_x + dhcholoylcoa_x -> fad_x + thcholoylcoa_x	0.0384615	Bile acid synthesis
r2066	pro__L_c + citr__L_e -> citr__L_c + pro__L_e	0.0384429	Transport, extracellular
HMR_1495	nadp_c + 4mzym_int1_c -> h_c + nadph_c + co2_c + 4mzym_int2_c	0.0384369	Cholesterol metabolism
EX_tiggly_e	tiggly_e ->	0.0382916	Extracellular exchange
TIGGLYc	2mb2coa_m + gly_m <=> h_m + coa_m + tiggly_m	0.0382916	Glycine, serine, alanine, and threonine metabolism
TIGGLYte	tiggly_c -> tiggly_e	0.0382916	Transport, extracellular
TIGGLYtm	tiggly_m -> tiggly_c	0.0382916	Transport, mitochondrial
r1824	na1_e + gln__L_c + pro__L_e -> na1_c + gln__L_e + pro__L_c	0.0379726	Transport, extracellular
r0818	dump_m -> dump_c	0.0377604	Pyruvate metabolism
URIDK2m	atp_m + dump_m <=> adp_m + dudp_m	0.0377595	Nucleotide interconversion
HMR_1536	o2_c + h_c + nadph_c + C05109_c -> h2o_c + nadp_c + M00940_c	0.0377581	Cholesterol metabolism
HMR_1538	o2_c + h_c + nadph_c + M00940_c -> 2 h2o_c + nadp_c + M00938_c	0.0377581	Cholesterol metabolism
HMR_1539	o2_c + nadph_c + M00938_c -> h2o_c + nadp_c + for_c + M00942_c	0.0377581	Cholesterol metabolism
HMR_1540	h_c + nadph_c + M00942_c -> nadp_c + CE2314_c	0.0377581	Cholesterol metabolism
r1810	na1_e + ser__L_c + leu__L_e -> na1_c + ser__L_e + leu__L_c	0.0376679	Transport, extracellular
DNDPt37m	dtdp_m + dutp_c -> dtdp_c + dutp_m	0.0376509	Transport, mitochondrial
r2227	hco3_c + dheas_e + HC02199_c -> hco3_e + dheas_c + HC02199_e	0.0375007	Transport, extracellular
DESAT18_5	o2_c + h_c + nadh_c + stcoa_c -> 2 h2o_c + nad_c + od2coa_c	0.037218	Fatty acid synthesis
SCP3x	coa_x + o2_x + dhcholestancoa_x -> h2o_x + dcholcoa_x + ppcoa_x	0.0371884	Bile acid synthesis
RE3134C	h_c + nadph_c + CE2313_c <=> nadp_c + CE2314_c	0.0371622	Cholesterol metabolism
RE3180C	co2_c + 3 C05109_c <=> 2 h2o_c + 3 CE2313_c + 4 CE5049_c	0.0371622	Cholesterol metabolism
RE3181C	co2_c + 3 lanost_c -> 2 h2o_c + 3 44mctr_c + 4 CE5049_c	0.0371622	Cholesterol metabolism
r1852	na1_e + gly_c + val__L_e -> na1_c + gly_e + val__L_c	0.0371057	Transport, extracellular
r1829	na1_e + tyr__L_c + pro__L_e -> na1_c + pro__L_c + tyr__L_e	0.0369442	Transport, extracellular
URATEt	urate_c -> urate_e	0.0361973	Transport, extracellular
HISyLATthc	h_e + arg__L_c + his__L_e -> h_c + arg__L_e + his__L_c	0.036169	Transport, extracellular
r2039	ile__L_c + orn_e -> orn_c + ile__L_e	0.0358839	Transport, extracellular
ASNB0AT3tc	na1_e + asn__L_e + cl_e -> na1_c + asn__L_c + cl_c	0.0358358	Transport, extracellular
EX_trypta_e	trypta_e ->	0.0356589	Extracellular exchange
TRYPTAte	h_c + trypta_c <=> h_e + trypta_e	0.0356589	Transport, extracellular
LACROX	o2_c + CE5665_c -> h2o2_c + 23dh1i56dio_c	0.0356346	Tyrosine metabolism
r2015	arg__L_e + tyr__L_c -> arg__L_c + tyr__L_e	0.0355664	Transport, extracellular
HMGCOAtm	hmgcoa_c <=> hmgcoa_m	0.0355162	Transport, mitochondrial
HMGCOAS	h_c + coa_c + hmgcoa_c -> h2o_c + accoa_c + aacoa_c	0.0354822	Cholesterol metabolism
RE2235R	o2_r + h_r + nadph_r + estrone_r -> h2o_r + nadp_r + C05300_r	0.0353982	Androgen and estrogen synthesis and metabolism
ESTR2r	h_r + nadh_r + C05300_r -> nad_r + estriol_r	0.0353982	Steroid metabolism
HMR_9622	urate_e + lac__L_c -> urate_c + lac__L_e	0.0353839	Transport, extracellular
r1812	na1_e + leu__L_e + trp__L_c -> na1_c + leu__L_c + trp__L_e	0.035293	Transport, extracellular
r2060	met__L_c + citr__L_e -> citr__L_c + met__L_e	0.0352121	Transport, extracellular
KYN	h2o_c + Lkynr_c -> h_c + ala__L_c + anth_c	0.0351414	Tryptophan metabolism
r2031	tyr__L_c + orn_e -> orn_c + tyr__L_e	0.0350919	Transport, extracellular
r1792	na1_e + cys__L_e + gly_c -> na1_c + cys__L_c + gly_e	0.0349996	Transport, extracellular
EX_hco3_e	hco3_e <=>	0.0349532	Extracellular exchange
HISyLATtc	na1_e + arg__L_c + his__L_e -> na1_c + arg__L_e + his__L_c	0.0348639	Transport, extracellular
r2282	hco3_c + HC02200_c + HC02210_e -> hco3_e + HC02200_e + HC02210_c	0.0348373	Transport, extracellular
r2043	ser__L_c + his__L_e -> ser__L_e + his__L_c	0.0348155	Transport, extracellular
r2242	hco3_c + leuktrA4_e + HC02199_c -> hco3_e + leuktrA4_c + HC02199_e	0.0346968	Transport, extracellular
OAADC	h_c + oaa_c -> pyr_c + co2_c	0.0346906	Miscellaneous
INOSTO	o2_c + inost_c -> h2o_c + h_c + glcur_c	0.0346834	Inositol phosphate metabolism
NCCt	na1_e + cl_e -> na1_c + cl_c	0.0346642	Transport, extracellular
r2269	hco3_c + HC02199_c + HC02206_e -> hco3_e + HC02199_e + HC02206_c	0.0345834	Transport, extracellular
AGTim	ala__L_m + glx_m -> pyr_m + gly_m	0.0345623	Alanine and aspartate metabolism
LNSTLS	Ssq23epx_c -> lanost_c	0.0342466	Cholesterol metabolism
SMO	o2_c + h_c + nadph_c + sql_c -> h2o_c + nadp_c + Ssq23epx_c	0.0342466	Cholesterol metabolism
r1856	na1_e + met__L_c + val__L_e -> na1_c + met__L_e + val__L_c	0.0339628	Transport, extracellular
r2249	hco3_c + leuktrE4_e + HC02200_c -> hco3_e + leuktrE4_c + HC02200_e	0.033926	Transport, extracellular
VALATB0tc	2 na1_e + cl_e + val__L_e -> 2 na1_c + cl_c + val__L_c	0.0339058	Transport, extracellular
EX_xoltri27_e	xoltri27_e ->	0.0338983	Extracellular exchange
XOLTRI27te	xoltri27_c <=> xoltri27_e	0.0338983	Transport, extracellular
MI1PS	g6p_c -> mi1p__D_c	0.0336745	Inositol phosphate metabolism
C4tcx	c4crn_x <=> c4crn_c	0.0335583	Transport, peroxisomal
C4x	crn_x + btcoa_x <=> coa_x + c4crn_x	0.0335583	Transport, peroxisomal
r1883	na1_e + ala__L_c + hom__L_e -> na1_c + ala__L_e + hom__L_c	0.0333956	Transport, extracellular
EX_ala__L_e	ala__L_e ->	0.0333717	Extracellular exchange
DSMSTOLR	h_c + nadph_c + dsmsterol_c -> nadp_c + chsterol_c	0.0331772	Cholesterol metabolism
UNK3	glu__L_c + 2kmb_c <=> akg_c + met__L_c	0.033122	Methionine and cysteine metabolism
ASNGLNNaEx	na1_e + asn__L_e + gln__L_c -> na1_c + asn__L_c + gln__L_e	0.0330534	Transport, extracellular
r2011	ser__L_c + arg__L_e -> ser__L_e + arg__L_c	0.0329452	Transport, extracellular
r1827	na1_e + trp__L_c + pro__L_e -> na1_c + pro__L_c + trp__L_e	0.0328836	Transport, extracellular
CH25H	o2_r + h_r + nadph_r + chsterol_r -> h2o_r + nadp_r + xol25oh_r	0.0323326	Bile acid synthesis
EX_lac__D_e	lac__D_e ->	0.0321168	Extracellular exchange
D_LACt2	h_e + lac__D_e <=> h_c + lac__D_c	0.0321168	Transport, extracellular
ACOX2x	o2_x + fadh2_x + cholcoas_x -> fad_x + 2 h2o_x + cholcoads_x	0.031746	Bile acid synthesis
AMACRp	cholcoar_x -> cholcoas_x	0.031746	Bile acid synthesis
P45027A11m	o2_m + h_m + nadph_m + xoltriol_m -> h2o_m + nadp_m + xoltetrol_m	0.0316344	Bile acid synthesis
XOLTRIOLtm	xoltriol_c <=> xoltriol_m	0.0316344	Transport, mitochondrial
ORNALArBATtc	ala__L_c + orn_e -> orn_c + ala__L_e	0.0315257	Transport, extracellular
EX_7dhchsterol_e	7dhchsterol_e ->	0.0314136	Extracellular exchange
HMR_2014	h_c + nadph_c + andrstndn_c <=> nadp_c + andrstandn_c	0.03125	Androgen and estrogen synthesis and metabolism
EX_pendecaeth_e	pendecaeth_e ->	0.03125	Extracellular exchange
PENDECAETH	h2o_e + pe15_hs_e -> pa_hs_e + pendecaeth_e	0.03125	Glycerophospholipid metabolism
EX_4ohbut_e	4ohbut_e ->	0.0311405	Extracellular exchange
4OHBUTm	h_m + nadh_m + sucsal_m -> nad_m + 4ohbut_m	0.0311405	Glutamate metabolism
4OHBUTtce	4ohbut_c -> 4ohbut_e	0.0311405	Transport, extracellular
4OHBUTtmc	4ohbut_m -> 4ohbut_c	0.0311405	Transport, mitochondrial
ASNALANaEx	na1_e + ala__L_c + asn__L_e -> na1_c + ala__L_e + asn__L_c	0.0311137	Transport, extracellular
PEAMNO	h2o_c + o2_c + peamn_c -> h2o2_c + nh4_c + pacald_c	0.0309654	Phenylalanine metabolism
HMGLx	hmgcoa_x -> accoa_x + acac_x	0.0309412	Cholesterol metabolism
ACACtx	acac_c <=> acac_x	0.0309412	Transport, peroxisomal
r2166	hco3_c + HC02199_c + HC02191_e -> hco3_e + HC02199_e + HC02191_c	0.0309364	Transport, extracellular
r2224	hco3_c + estrones_e + HC02199_c -> hco3_e + estrones_c + HC02199_e	0.030723	Transport, extracellular
DNDPt16m	dadp_m + dudp_c -> dadp_c + dudp_m	0.0305834	Transport, mitochondrial
r2270	hco3_c + HC02200_c + HC02206_e -> hco3_e + HC02200_e + HC02206_c	0.0303312	Transport, extracellular
PGPP_hs	h2o_c + pgp_hs_c -> pi_c + pglyc_hs_c	0.030303	Glycerophospholipid metabolism
EX_pi_e	pi_e ->	0.0300752	Extracellular exchange
P450LTB4r	1.5 o2_r + nadph_r + leuktrB4woh_r -> 2 h2o_r + nadp_r + leuktrB4wcooh_r	0.0299769	Eicosanoid metabolism
HSD3B2r	h_r + nadh_r + eandrstrn_r -> h2o_r + nad_r + andrstandn_r	0.0298913	Steroid metabolism
r1859	na1_e + tyr__L_c + val__L_e -> na1_c + tyr__L_e + val__L_c	0.0298846	Transport, extracellular
HSD17B4x	h_x + o2_x + cholcoads_x + nadph_x -> h2o_x + nadp_x + cholcoaone_x	0.0298507	Bile acid synthesis
EX_ala__D_e	ala__D_e ->	0.0296192	Extracellular exchange
sink_orn_c	orn_c ->	0.0295983	#N/A
r1953	na1_e + cys__L_e + arg__L_c -> na1_c + cys__L_c + arg__L_e	0.0295703	Transport, extracellular
DNDPt15m	dgdp_m + dudp_c -> dgdp_c + dudp_m	0.0295234	Transport, mitochondrial
r2064	cys__L_c + citr__L_e -> cys__L_e + citr__L_c	0.0294599	Transport, extracellular
r1992	gly_c + lys__L_e -> gly_e + lys__L_c	0.0294196	Transport, extracellular
CLFORtex	cl_e + 2 for_c -> cl_c + 2 for_e	0.0294128	Transport, extracellular
EX_xol27oh_e	xol27oh_e ->	0.0294118	Extracellular exchange
HMR_1993	o2_c + h_c + nadph_c + prgstrn_c -> h2o_c + nadp_c + M00285_c	0.0294118	Steroid metabolism
XOL27OHte	xol27oh_c -> xol27oh_e	0.0294118	Transport, extracellular
EX_methislys_e	methislys_e ->	0.0292758	Extracellular exchange
METHISLYSr	2 h2o_c + methislys_c <=> lys__L_c + met__L_c + his__L_c	0.0292758	Peptide metabolism
METHISLYSt	h_e + methislys_e <=> h_c + methislys_c	0.0292758	Transport, extracellular
r2214	hco3_c + HC02201_c + HC02187_e -> hco3_e + HC02201_e + HC02187_c	0.0292605	Transport, extracellular
r1994	gln__L_c + lys__L_e -> gln__L_e + lys__L_c	0.029211	Transport, extracellular
EX_valtrpphe_e	valtrpphe_e ->	0.0291262	Extracellular exchange
VALTRPPHEr	2 h2o_c + valtrpphe_c <=> trp__L_c + phe__L_c + val__L_c	0.0291262	Peptide metabolism
VALTRPPHEt	h_e + valtrpphe_e <=> h_c + valtrpphe_c	0.0291262	Transport, extracellular
r2207	hco3_c + thyox__L_e + HC02200_c -> hco3_e + thyox__L_c + HC02200_e	0.0291183	Transport, extracellular
DNDPt40m	dadp_m + dutp_c -> dadp_c + dutp_m	0.029059	Transport, mitochondrial
SK_ala__L_c	ala__L_c ->	0.0290557	Intracellular source/sink
EX_hismet_e	hismet_e ->	0.0290023	Extracellular exchange
HISMETr	h2o_c + hismet_c <=> met__L_c + his__L_c	0.0290023	Peptide metabolism
HISMETt	h_e + hismet_e <=> h_c + hismet_c	0.0290023	Transport, extracellular
r1896	na1_e + hom__L_e + ile__L_c -> na1_c + hom__L_c + ile__L_e	0.0289604	Transport, extracellular
EX_pyr_e	pyr_e ->	0.028827	Extracellular exchange
DNDPt11m	dadp_c + dgdp_m -> dgdp_c + dadp_m	0.0287806	Transport, mitochondrial
r1259	atp_r + coa_r + lnlnca_r -> amp_r + ppi_r + lnlncgcoa_r	0.0287073	Fatty acid oxidation
HEXCOAACBP	hxcoa_m -> hxcoa_c	0.0285875	Fatty acid oxidation
TYRDOPO3	o2_c + 2 34dhphe_c -> 2 h2o_c + 2 dopaqn_c	0.0285772	Tyrosine metabolism
r1736	na1_e + trp__L_c + met__L_e -> na1_c + met__L_c + trp__L_e	0.0285594	Transport, extracellular
DNDPt42m	adp_m + dutp_c -> adp_c + dutp_m	0.0282423	Transport, mitochondrial
DNDPt10m	dadp_c + dcdp_m -> dcdp_c + dadp_m	0.0281409	Transport, mitochondrial
r2240	hco3_c + HC02200_c + HC02180_e -> hco3_e + HC02200_e + HC02180_c	0.0280417	Transport, extracellular
EX_trpleuval_e	trpleuval_e ->	0.0278884	Extracellular exchange
TRPLEUVALr	2 h2o_c + trpleuval_c <=> leu__L_c + trp__L_c + val__L_c	0.0278884	Peptide metabolism
TRPLEUVALt	h_e + trpleuval_e <=> h_c + trpleuval_c	0.0278884	Transport, extracellular
EX_trphismet_e	trphismet_e ->	0.0277296	Extracellular exchange
TRPHISMETr	2 h2o_c + trphismet_c <=> met__L_c + his__L_c + trp__L_c	0.0277296	Peptide metabolism
TRPHISMETt	h_e + trphismet_e <=> h_c + trphismet_c	0.0277296	Transport, extracellular
DOPAc	o2_c + h_c + nadph_c + tym_c -> h2o_c + nadp_c + dopa_c	0.0277136	Tyrosine metabolism
DESAT18_9	o2_c + h_c + nadh_c + lnlccoa_c -> 2 h2o_c + nad_c + lnlncgcoa_c	0.0274873	Fatty acid synthesis
r1855	na1_e + ser__L_c + val__L_e -> na1_c + ser__L_e + val__L_c	0.027388	Transport, extracellular
ALLOP1tu	na1_e + allop_e -> na1_c + allop_c	0.0273878	Drug metabolism
HMR_1785	o2_r + h_r + nadph_r + chsterol_r -> h2o_r + nadp_r + xol27oh_r	0.026936	Bile acid synthesis
EX_pheleuhis_e	pheleuhis_e ->	0.02693	Extracellular exchange
PHELEUHISr	2 h2o_c + pheleuhis_c <=> his__L_c + leu__L_c + phe__L_c	0.02693	Peptide metabolism
PHELEUHISt	h_e + pheleuhis_e <=> h_c + pheleuhis_c	0.02693	Transport, extracellular
DNDPt30m	adp_m + dcdp_c -> adp_c + dcdp_m	0.0269184	Transport, mitochondrial
EX_3mob_e	3mob_e ->	0.0268123	Extracellular exchange
3MOBte	3mob_e <=> 3mob_c	0.0268123	Transport, extracellular
SK_xoldiolone_c	xoldiolone_c ->	0.0266667	Intracellular source/sink
r1995	ser__L_c + lys__L_e -> ser__L_e + lys__L_c	0.0266329	Transport, extracellular
EX_cholate_e	cholate_e ->	0.0264317	Extracellular exchange
FAOXC6C4m	h2o_m + nad_m + coa_m + fad_m + hxcoa_m -> h_m + nadh_m + accoa_m + fadh2_m + btcoa_m	0.0259788	Fatty acid oxidation
EX_prgstrn_e	prgstrn_e ->	0.025974	Extracellular exchange
PRGSTRNt	prgstrn_e <=> prgstrn_c	0.025974	Transport, extracellular
EX_sucsal_e	sucsal_e ->	0.0257812	Extracellular exchange
SUCSALte	sucsal_c <=> sucsal_e	0.0257812	Transport, extracellular
SUCSALtm	sucsal_m <=> sucsal_c	0.0257812	Transport, mitochondrial
SK_4abut_l	4abut_l ->	0.025417	Intracellular source/sink
ABUTt2rL	h_l + 4abut_l <=> h_c + 4abut_c	0.025417	Transport, lysosomal
TAURt	taur_c -> taur_e	0.0252035	Transport, extracellular
r2029	trp__L_c + orn_e -> orn_c + trp__L_e	0.025178	Transport, extracellular
LANOSTtr	lanost_r -> lanost_c	0.025047	Transport, endoplasmic reticular
EX_Lpipecol_e	Lpipecol_e ->	0.0250321	Extracellular exchange
LPIPECOLt	na1_c + Lpipecol_c <=> na1_e + Lpipecol_e	0.0250321	Transport, extracellular
LPIPECOLtx	na1_c + Lpipecol_c <=> Lpipecol_x + na1_x	0.0250321	Transport, peroxisomal
C14STR	h_c + nadph_c + 44mctr_c -> nadp_c + 44mzym_c	0.0248978	Cholesterol metabolism
CHLSTI_1	zymst_c -> chlstol_c	0.0248978	Cholesterol metabolism
HMR_1490	o2_c + h_c + nadph_c + 44mzym_c -> h2o_c + nadp_c + M00961_c	0.0248978	Cholesterol metabolism
HMR_1493	o2_c + h_c + nadph_c + M00961_c -> 2 h2o_c + nadp_c + M00957_c	0.0248978	Cholesterol metabolism
HMR_1494	o2_c + h_c + nadph_c + M00957_c -> h2o_c + nadp_c + 4mzym_int1_c	0.0248978	Cholesterol metabolism
HMR_1500	3 h_c + nadp_c + 4mzym_int2_c <=> nadph_c + HC02110_c	0.0248978	Cholesterol metabolism
HMR_1502	o2_c + h_c + nadph_c + HC02110_c -> h2o_c + nadp_c + M00963_c	0.0248978	Cholesterol metabolism
HMR_1503	o2_c + h_c + nadph_c + M00963_c -> 2 h2o_c + nadp_c + M00959_c	0.0248978	Cholesterol metabolism
HMR_1504	o2_c + h_c + nadph_c + M00959_c -> h2o_c + nadp_c + M00955_c	0.0248978	Cholesterol metabolism
HMR_1505	nadp_c + M00955_c -> h_c + nadph_c + co2_c + M01067_c	0.0248978	Cholesterol metabolism
HMR_1509	h_c + nadph_c + M01067_c -> nadp_c + zymst_c	0.0248978	Cholesterol metabolism
HMR_1516	o2_c + h_c + nadph_c + chlstol_c -> 2 h2o_c + nadp_c + ddsmsterol_c	0.0248978	Cholesterol metabolism
RE2410C	h_c + nadph_c + ddsmsterol_c <=> nadp_c + dsmsterol_c	0.0248978	Cholesterol metabolism
r2028	met__L_c + orn_e -> orn_c + met__L_e	0.0248287	Transport, extracellular
r1978	na1_e + thr__L_e + arg__L_c -> na1_c + thr__L_c + arg__L_e	0.0246058	Transport, extracellular
C4STMO2r	o2_r + 4mzym_int2_r + nad_r -> h_r + co2_r + nadh_r + zym_int2_r	0.0243902	Cholesterol metabolism
EX_HC02180_e	HC02180_e ->	0.0243902	Extracellular exchange
r2244	hco3_c + leuktrA4_e + HC02201_c -> hco3_e + leuktrA4_c + HC02201_e	0.0242877	Transport, extracellular
HMR_1807	h2o_m + CE4872_m <=> CE4874_m	0.024286	Bile acid synthesis
RE3251M	o2_m + h_m + nadph_m + xoltetrol_m -> h2o_m + nadp_m + CE4874_m	0.024286	Bile acid synthesis
EX_CE1401_e	CE1401_e ->	0.0242424	Extracellular exchange
RE1933C	h2o_c + CE1401_c <=> h_c + hcys__L_c	0.0242424	Methionine and cysteine metabolism
CE1401te	CE1401_c <=> CE1401_e	0.0242424	Transport, extracellular
SK_xol7aone_c	xol7aone_c ->	0.0240964	Intracellular source/sink
LCAT1e	chsterol_e + pchol_hs_e -> lpchol_hs_e + xolest2_hs_e	0.0239726	Fatty acid oxidation
r2267	hco3_c + HC02200_c + HC02205_e -> hco3_e + HC02200_e + HC02205_c	0.0237181	Transport, extracellular
EX_prostgh2_e	prostgh2_e ->	0.023622	Extracellular exchange
EX_C04717_e	C04717_e ->	0.0235988	Extracellular exchange
HMR_1735	o2_c + h_c + nadph_c + chsterol_c -> h2o_c + nadp_c + xol24oh_c	0.0235849	Bile acid synthesis
r1808	na1_e + ala__L_c + leu__L_e -> na1_c + ala__L_e + leu__L_c	0.0235729	Transport, extracellular
r2174	hco3_c + HC02193_e + HC02201_c -> hco3_e + HC02193_c + HC02201_e	0.0234782	Transport, extracellular
sink_pac_c	pac_c ->	0.0230496	#N/A
VALB0AT3tc	na1_e + cl_e + val__L_e -> na1_c + cl_c + val__L_c	0.0230166	Transport, extracellular
EX_etha_e	etha_e ->	0.0229157	Extracellular exchange
ETHAt	etha_e <=> etha_c	0.0229157	Transport, extracellular
DM_hista_c	hista_c ->	0.0229133	Intracellular demand
r2297	hco3_c + HC02200_c + HC02216_e -> hco3_e + HC02200_e + HC02216_c	0.0228994	Transport, extracellular
HMR_0942	o2_c + h_c + nadph_c + arachd_c -> h2o_c + nadp_c + C14768_c	0.0227273	Arachidonic acid metabolism
r2232	hco3_c + bildglcur_e + HC02201_c -> hco3_e + bildglcur_c + HC02201_e	0.0226895	Transport, extracellular
r1836	na1_e + ile__L_c + pro__L_e -> na1_c + ile__L_e + pro__L_c	0.022382	Transport, extracellular
r2238	hco3_c + HC02201_c + wharachd_e -> hco3_e + HC02201_e + wharachd_c	0.0223028	Transport, extracellular
r2275	hco3_c + HC02199_c + HC02208_e -> hco3_e + HC02199_e + HC02208_c	0.0222556	Transport, extracellular
CLI2tex	cl_e + 2 i_c -> cl_c + 2 i_e	0.0222311	Transport, extracellular
P45017A4r	0.5 o2_r + h_r + nadph_r + 17ahprgstrn_r -> acald_r + h2o_r + nadp_r + andrstndn_r	0.022113	Steroid metabolism
HMR_1979	nad_c + prgnlone_c -> h_c + nadh_c + M02760_c	0.0220441	Steroid metabolism
HMR_1980	M02760_c -> prgstrn_c	0.0220441	Steroid metabolism
GLXtm	glx_c <=> glx_m	0.0217282	Transport, mitochondrial
H2O2syn	o2_c + h_c + nadph_c -> h2o2_c + nadp_c	0.0216989	Tyrosine metabolism
HISt4	na1_e + his__L_e -> na1_c + his__L_c	0.021674	Transport, extracellular
r2261	hco3_c + HC02200_c + HC02203_e -> hco3_e + HC02200_e + HC02203_c	0.0216145	Transport, extracellular
r2299	hco3_c + HC02199_c + HC02217_e -> hco3_e + HC02199_e + HC02217_c	0.0211442	Transport, extracellular
r2061	trp__L_c + citr__L_e -> citr__L_c + trp__L_e	0.0211161	Transport, extracellular
SK_dhcholestanate_c	dhcholestanate_c ->	0.0208333	Intracellular source/sink
GLYCTO1	o2_c + glyclt_c -> h2o2_c + glx_c	0.0207319	Glycine, serine, alanine, and threonine metabolism
r1993	ala__L_c + lys__L_e -> ala__L_e + lys__L_c	0.0207204	Transport, extracellular
r2264	hco3_c + HC02200_c + HC02204_e -> hco3_e + HC02200_e + HC02204_c	0.0206033	Transport, extracellular
SK_gly_c	gly_c ->	0.0205573	Intracellular source/sink
r1782	na1_e + trp__L_c + tyr__L_e -> na1_c + tyr__L_c + trp__L_e	0.0201669	Transport, extracellular
HXCOAm	h2o_m + hxcoa_m -> h_m + coa_m + hxa_m	0.0199695	Fatty acid oxidation
HXAt1	hxa_m <=> hxa_c	0.0199695	Transport, mitochondrial
ASPPROASCT1	na1_e + asp__L_e + pro__L_c -> na1_c + asp__L_c + pro__L_e	0.0198757	Transport, extracellular
r2056	gly_c + citr__L_e -> gly_e + citr__L_c	0.0197698	Transport, extracellular
EX_C01601_e	C01601_e ->	0.0195599	Extracellular exchange
HMR_0176	C01601_e <=> C01601_c	0.0195599	Transport, extracellular
EX_andrstrn_e	andrstrn_e ->	0.019544	Extracellular exchange
ANDRSTRNte	andrstrn_e <=> andrstrn_c	0.019544	Transport, extracellular
GLXtp	glx_c <=> glx_x	0.0192833	Transport, peroxisomal
ATPtx	atp_c <=> atp_x	0.0190078	Transport, peroxisomal
r2040	gly_c + his__L_e -> gly_e + his__L_c	0.0187637	Transport, extracellular
FAOXC241C221x	nad_x + coa_x + o2_x + h2o_x + nrvnccoa_x -> h_x + nadh_x + accoa_x + h2o2_x + doco13ecoa_x	0.0186916	Fatty acid oxidation
HMR_9621	na1_e + HC02198_e -> na1_c + HC02198_c	0.0185804	Transport, extracellular
HMR_1958	o2_c + 2 h_c + 2 nadph_c + 17ahprgnlone_c -> 2 h2o_c + 2 nadp_c + acald_c + dhea_c	0.0185185	Androgen and estrogen synthesis and metabolism
DNDPt24m	dadp_m + dtdp_c -> dadp_c + dtdp_m	0.0180521	Transport, mitochondrial
r1762	na1_e + gly_c + phe__L_e -> na1_c + gly_e + phe__L_c	0.0180016	Transport, extracellular
r1825	na1_e + ser__L_c + pro__L_e -> na1_c + ser__L_e + pro__L_c	0.017975	Transport, extracellular
DM_pnto__R_c	pnto__R_c ->	0.0176991	Intracellular demand
RE1134C	o2_c + nadph_c + 17ahprgnlone_c -> h2o_c + nadp_c + ac_c + dhea_c	0.0175879	Steroid metabolism
r2382	h_c + cit_c + succ_m -> h_m + cit_m + succ_c	0.0175791	Transport, mitochondrial
r2387	h_c + mal__L_m + icit_c -> h_m + icit_m + mal__L_c	0.0173627	Transport, mitochondrial
EX_tststerone_e	tststerone_e ->	0.0171233	Extracellular exchange
TSTSTERONEt	tststerone_e <=> tststerone_c	0.0171233	Transport, extracellular
EX_chsterol_e	chsterol_e ->	0.017094	Extracellular exchange
EX_pac_e	pac_e ->	0.0168317	Extracellular exchange
pac	pac_c <=> pac_e	0.0168317	Transport, extracellular
HXAND	h2o_c + nad_c + hxan_c <=> h_c + nadh_c + xan_c	0.016757	Nucleotide interconversion
r2047	his__L_e + tyr__L_c -> his__L_c + tyr__L_e	0.0164929	Transport, extracellular
ETHMALCOAc	co2_c + btcoa_c -> h_c + ethmalcoa_c	0.016353	Fatty acid oxidation
DNDPt14m	dtdp_m + dudp_c -> dtdp_c + dudp_m	0.0159727	Transport, mitochondrial
SK_xol7ah3_c	xol7ah3_c ->	0.015873	Intracellular source/sink
RE3198C	h_c + nadh_c + L_dpchrm_c <=> nad_c + 2c23dh56dhoxin_c	0.0157271	Tyrosine metabolism
FAOXC61C4x	nad_x + coa_x + h2o_x + hx2coa_x -> h_x + nadh_x + accoa_x + btcoa_x	0.0156783	Fatty acid oxidation
FAOXC6C4x	nad_x + coa_x + o2_x + h2o_x + hxcoa_x -> h_x + nadh_x + accoa_x + h2o2_x + btcoa_x	0.0154605	Fatty acid oxidation
r2013	arg__L_e + trp__L_c -> arg__L_c + trp__L_e	0.015241	Transport, extracellular
PIt	pi_c -> pi_e	0.0152119	Transport, extracellular
r2027	ser__L_c + orn_e -> orn_c + ser__L_e	0.0152006	Transport, extracellular
r2010	gln__L_c + arg__L_e -> gln__L_e + arg__L_c	0.0151018	Transport, extracellular
r1867	na1_e + gly_c + thr__L_e -> na1_c + gly_e + thr__L_c	0.0149336	Transport, extracellular
r2391	h_c + mal__L_m + HC00342_c -> h_m + mal__L_c + HC00342_m	0.0148651	Transport, mitochondrial
r2044	met__L_c + his__L_e -> his__L_c + met__L_e	0.0147242	Transport, extracellular
DNDPt18m	adp_m + dudp_c -> adp_c + dudp_m	0.0146902	Transport, mitochondrial
EX_phephe_e	phephe_e ->	0.0146341	Extracellular exchange
PHEPHEr	h2o_c + phephe_c <=> 2 phe__L_c	0.0146341	Peptide metabolism
PHEPHEt	h_e + phephe_e <=> h_c + phephe_c	0.0146341	Transport, extracellular
r2045	his__L_e + trp__L_c -> his__L_c + trp__L_e	0.0144873	Transport, extracellular
C3STKR2r	h_r + nadph_r + zym_int2_r -> nadp_r + zymst_r	0.0142566	Cholesterol metabolism
r2277	hco3_c + HC02201_c + HC02208_e -> hco3_e + HC02201_e + HC02208_c	0.0142071	Transport, extracellular
AGTix	ala__L_x + glx_x -> pyr_x + gly_x	0.0140185	Alanine and aspartate metabolism
r2187	hco3_c + HC02199_c + HC02198_e -> hco3_e + HC02199_e + HC02198_c	0.0139328	Transport, extracellular
r1884	na1_e + gln__L_c + hom__L_e -> na1_c + gln__L_e + hom__L_c	0.0139305	Transport, extracellular
r2293	hco3_c + prostgf2_e + HC02199_c -> hco3_e + prostgf2_c + HC02199_e	0.013779	Transport, extracellular
EX_phelysala_e	phelysala_e ->	0.0137763	Extracellular exchange
PHELYSALAr	2 h2o_c + phelysala_c <=> ala__L_c + lys__L_c + phe__L_c	0.0137763	Peptide metabolism
PHELYSALAt	h_e + phelysala_e <=> h_c + phelysala_c	0.0137763	Transport, extracellular
HMR_3098	o2_x + hxcoa_x -> h2o2_x + hx2coa_x	0.0136425	Fatty acid oxidation
r2253	hco3_c + leuktrF4_e + HC02201_c -> hco3_e + leuktrF4_c + HC02201_e	0.0135714	Transport, extracellular
r2272	hco3_c + HC02199_c + HC02207_e -> hco3_e + HC02199_e + HC02207_c	0.0135454	Transport, extracellular
r1857	na1_e + trp__L_c + val__L_e -> na1_c + trp__L_e + val__L_c	0.0131266	Transport, extracellular
1PPDCRp	h_x + 1pipdn2c_x + nadh_x -> Lpipecol_x + nad_x	0.0130909	Lysine metabolism
LYSOXp	o2_x + h2o_x + lys__L_x -> h2o2_x + nh4_x + 6a2ohxnt_x	0.0130909	Lysine metabolism
PPD2CSPp	6a2ohxnt_x -> 1pipdn2c_x + h2o_x	0.0130909	Lysine metabolism
LYStip	lys__L_c -> lys__L_x	0.0130909	Transport, peroxisomal
r1854	na1_e + gln__L_c + val__L_e -> na1_c + gln__L_e + val__L_c	0.0129999	Transport, extracellular
r2230	hco3_c + bildglcur_e + HC02199_c -> hco3_e + bildglcur_c + HC02199_e	0.0127932	Transport, extracellular
r1872	na1_e + thr__L_e + trp__L_c -> na1_c + thr__L_c + trp__L_e	0.0127382	Transport, extracellular
EX_acetone_e	acetone_e ->	0.0125069	Extracellular exchange
EX_2obut_e	2obut_e ->	0.0121427	Extracellular exchange
2OBUTt	h_e + 2obut_e <=> h_c + 2obut_c	0.0121427	Transport, extracellular
r2063	tyr__L_c + citr__L_e -> citr__L_c + tyr__L_e	0.0120943	Transport, extracellular
AADSACYCL	h2o_c + h_c + thp2c_c <=> L2aadp6sa_c	0.0120615	Lysine metabolism
LPCOXp	Lpipecol_x + o2_x -> h_x + h2o2_x + thp2c_x	0.0120615	Lysine metabolism
THP2Ctp	thp2c_c <=> thp2c_x	0.0120615	Transport, peroxisomal
SK_cholate_c	cholate_c ->	0.0120482	Intracellular source/sink
r2263	hco3_c + HC02199_c + HC02204_e -> hco3_e + HC02199_e + HC02204_c	0.0120475	Transport, extracellular
EX_valleuphe_e	valleuphe_e ->	0.0119261	Extracellular exchange
VALLEUPHEr	2 h2o_c + valleuphe_c <=> leu__L_c + phe__L_c + val__L_c	0.0119261	Peptide metabolism
VALLEUPHEt	h_e + valleuphe_e <=> h_c + valleuphe_c	0.0119261	Transport, extracellular
THRATB0tc	2 na1_e + thr__L_e + cl_e -> 2 na1_c + thr__L_c + cl_c	0.0118924	Transport, extracellular
r2059	ser__L_c + citr__L_e -> ser__L_e + citr__L_c	0.0115905	Transport, extracellular
GLYOp	o2_x + h2o_x + gly_x -> h2o2_x + glx_x + nh4_x	0.0114522	Glycine, serine, alanine, and threonine metabolism
r2234	hco3_c + leuktrD4_e + HC02200_c -> hco3_e + leuktrD4_c + HC02200_e	0.0114016	Transport, extracellular
r1842	na1_e + asn__L_e + trp__L_c -> na1_c + asn__L_c + trp__L_e	0.0113758	Transport, extracellular
SK_thcholstoic_c	thcholstoic_c ->	0.0113636	Intracellular source/sink
r2389	h_c + akg_m + HC00342_c -> h_m + akg_c + HC00342_m	0.0112976	Transport, mitochondrial
r2298	hco3_c + HC02201_c + HC02216_e -> hco3_e + HC02201_e + HC02216_c	0.0111655	Transport, extracellular
HMR_2368	o2_c + h_c + nadph_c + lnlccoa_c -> 2 h2o_c + nadp_c + lnlncgcoa_c	0.011148	Fatty acid synthesis
RE1836C	o2_c + coa_c + dhcholestancoa_c -> h2o_c + ppcoa_c + dcholcoa_c	0.011104	Bile acid synthesis
EX_acac_e	acac_e ->	0.0109091	Extracellular exchange
r2243	hco3_c + leuktrA4_e + HC02200_c -> hco3_e + leuktrA4_c + HC02200_e	0.0108903	Transport, extracellular
METOX	h2o_c + o2_c + met__L_c -> h2o2_c + nh4_c + 2kmb_c	0.0108414	Methionine and cysteine metabolism
r2276	hco3_c + HC02200_c + HC02208_e -> hco3_e + HC02200_e + HC02208_c	0.0107737	Transport, extracellular
EX_acnam_e	acnam_e ->	0.0106952	Extracellular exchange
r2186	hco3_c + HC02201_c + HC02197_e -> hco3_e + HC02201_e + HC02197_c	0.0106119	Transport, extracellular
EX_dsmsterol_e	dsmsterol_e ->	0.0106007	Extracellular exchange
DSMSTEROLte	dsmsterol_c -> dsmsterol_e	0.0106007	Transport, extracellular
ALCD1	nad_c + meoh_c <=> h_c + nadh_c + fald_c	0.0102104	Miscellaneous
r2290	hco3_c + HC02199_c + HC02214_e -> hco3_e + HC02199_e + HC02214_c	0.0101084	Transport, extracellular
EX_leuktrB4_e	leuktrB4_e ->	0.0100503	Extracellular exchange
HSD17B42x_1	2 h_x + o2_x + thcholoylcoa_x + 2 nadph_x -> dhcholoylcoa_x + 3 h2o_x + 2 nadp_x	0.00987691	Bile acid synthesis
DNDPt20m	atp_m + dtdp_c -> atp_c + dtdp_m	0.0096373	Transport, mitochondrial
PGSr	2 o2_r + arachd_r + h_r + nadph_r -> h2o_r + nadp_r + prostgh2_r	0.00949367	Eicosanoid metabolism
SK_val__L_c	val__L_c ->	0.00947631	Intracellular source/sink
EX_ethmalac_e	ethmalac_e ->	0.00942357	Extracellular exchange
ETHMALACc	h2o_c + ethmalcoa_c -> h_c + coa_c + ethmalac_c	0.00942357	Fatty acid oxidation
ETHMALACte	ethmalac_c -> ethmalac_e	0.00942357	Transport, extracellular
EX_Lhcystin_e	Lhcystin_e ->	0.00930714	Extracellular exchange
LHCYSTIN	2 gthrd_c + Lhcystin_c <=> 2 hcys__L_c + gthox_c	0.00930714	Methionine and cysteine metabolism
LHCYSTINt	Lhcystin_c <=> Lhcystin_e	0.00930714	Transport, extracellular
EX_trpmetval_e	trpmetval_e ->	0.00925926	Extracellular exchange
TRPMETVALr	2 h2o_c + trpmetval_c <=> met__L_c + trp__L_c + val__L_c	0.00925926	Peptide metabolism
TRPMETVALt	h_e + trpmetval_e <=> h_c + trpmetval_c	0.00925926	Transport, extracellular
r2250	hco3_c + leuktrE4_e + HC02201_c -> hco3_e + leuktrE4_c + HC02201_e	0.00922248	Transport, extracellular
r0383	h_m + pyr_m + lpam_m -> co2_m + HC00682_m	0.00914723	Miscellaneous
r0555	coa_m + HC00682_m -> accoa_m + dhlam_m	0.00914723	Miscellaneous
r1806	na1_e + cys__L_e + ile__L_c -> na1_c + cys__L_c + ile__L_e	0.00909818	Transport, extracellular
SK_thr__L_c	thr__L_c ->	0.00892326	Intracellular source/sink
RE1807M	h2o_m + nadp_m + xol7ah2al_m <=> 2 h_m + nadph_m + dhcholestanate_m	0.00888552	Bile acid synthesis
SQLter	sql_c -> sql_r	0.00886263	Transport, endoplasmic reticular
HMR_1706	dhcholoylcoa_x + h2o_x -> thcholoylcoa_x	0.00859879	Bile acid synthesis
r1874	na1_e + thr__L_e + tyr__L_c -> na1_c + thr__L_c + tyr__L_e	0.00854641	Transport, extracellular
r0730	nad_m + HC01405_m -> h_m + nadh_m + HC01406_m	0.00852557	Fatty acid oxidation
r0731	h2o_m + HC01415_m -> HC01405_m	0.00852557	Fatty acid oxidation
r0732	coa_m + HC01406_m -> accoa_m + hxcoa_m	0.00852557	Fatty acid oxidation
ACACT1r	2 accoa_c <=> coa_c + aacoa_c	0.00851525	Tryptophan metabolism
EX_phetrpleu_e	phetrpleu_e ->	0.00839793	Extracellular exchange
PHETRPLEUr	2 h2o_c + phetrpleu_c <=> leu__L_c + trp__L_c + phe__L_c	0.00839793	Peptide metabolism
PHETRPLEUt	h_e + phetrpleu_e <=> h_c + phetrpleu_c	0.00839793	Transport, extracellular
r2008	gly_c + arg__L_e -> gly_e + arg__L_c	0.00834796	Transport, extracellular
r2258	hco3_c + HC02200_c + HC02202_e -> hco3_e + HC02200_e + HC02202_c	0.00817897	Transport, extracellular
FE2DMT1	h_e + fe2_e -> h_c + fe2_c	0.0081731	Transport, extracellular
FAOXC4020m	h2o_m + nad_m + coa_m + fad_m + btcoa_m -> h_m + nadh_m + 2 accoa_m + fadh2_m	0.00803376	Fatty acid oxidation
EX_lthstrl_e	lthstrl_e ->	0.008	Extracellular exchange
NH4tp	nh4_c <=> nh4_x	0.00798472	Transport, peroxisomal
GTHPm	h2o2_m + 2 gthrd_m -> 2 h2o_m + gthox_m	0.0079308	Glutathione metabolism
r2291	hco3_c + HC02200_c + HC02214_e -> hco3_e + HC02200_e + HC02214_c	0.00792738	Transport, extracellular
r2259	hco3_c + HC02201_c + HC02202_e -> hco3_e + HC02201_e + HC02202_c	0.00784705	Transport, extracellular
r2296	hco3_c + HC02199_c + HC02216_e -> hco3_e + HC02199_e + HC02216_c	0.00780396	Transport, extracellular
ALDD2x	h2o_c + nad_c + acald_c -> 2 h_c + nadh_c + ac_c	0.00778156	Glycolysis/gluconeogenesis
EX_phlac_e	phlac_e ->	0.00776888	Extracellular exchange
PHLAC	nad_c + phlac_c <=> h_c + nadh_c + phpyr_c	0.00776888	Phenylalanine metabolism
PHLACHt	h_c + phlac_c <=> h_e + phlac_e	0.00776888	Transport, extracellular
r2235	hco3_c + leuktrD4_e + HC02201_c -> hco3_e + leuktrD4_c + HC02201_e	0.00772521	Transport, extracellular
r2185	hco3_c + HC02200_c + HC02197_e -> hco3_e + HC02200_e + HC02197_c	0.0076771	Transport, extracellular
THRSERNaEx	na1_e + ser__L_c + thr__L_e -> na1_c + ser__L_e + thr__L_c	0.00760466	Transport, extracellular
EX_pheleu_e	pheleu_e ->	0.00737101	Extracellular exchange
PHELEUr	h2o_c + pheleu_c <=> leu__L_c + phe__L_c	0.00737101	Peptide metabolism
PHELEUt	h_e + pheleu_e <=> h_c + pheleu_c	0.00737101	Transport, extracellular
HSD3B13	nad_c + 17ahprgnlone_c -> h_c + nadh_c + 17ahprgstrn_c	0.00735294	Steroid metabolism
VLCSp	coa_x + atp_x + thcholstoic_x -> cholcoar_x + amp_x + ppi_x	0.00704225	Bile acid synthesis
C4STMO2Pr	o2_r + nadp_r + 4mzym_int2_r -> h_r + nadph_r + co2_r + zym_int2_r	0.00699301	Cholesterol metabolism
r2273	hco3_c + HC02200_c + HC02207_e -> hco3_e + HC02200_e + HC02207_c	0.00696369	Transport, extracellular
FAOXC140120x	nad_x + coa_x + tdcoa_x + o2_x + h2o_x -> h_x + nadh_x + accoa_x + ddcacoa_x + h2o2_x	0.0065841	Fatty acid oxidation
[truncated: 171 more rows]
